# Supplementary material for: Accelerated viral dynamics in bat cell lines, with implications for zoonotic emergence
Source: eLife. 2020 Feb 3;9:e48401. doi: 10.7554/eLife.48401 (PMC7064339; doi:10.7554/eLife.48401)
Supplement: Supplementary file 1. — Dataset gives raw proportion of infectious cells and time elapsed for all trials of all cell line/virus/MOI combinations, derived from image processing of binary images. (B) Raw proportion uninfectious from cell culture images. Dataset gives raw proportion of uninfectious cells and time elapsed for all trials of all cell line/virus/MOI combinations, derived from image processing of binary Hoechst-stained images. (C) Statistical mean of infectious time series for all trials of each cell line/virus/MOI experiment, from GAM fitted model incorporating random effects by trial. Data were smoothed to yield the proportion infectious per hourly timestep for each trial, and mean field mechanistic models were fit to the smoothed mean of all compiled trials for each cell line/virus/MOI combination. (D) Statistical mean of uninfectious time series for all eighteen cell line/virus/MOI experiments, from generalized linear model fit to Hoechst stain data reported on tab B. Note that these means were not used in epidemic model fitting but natural mortality rates for each cell line were derived from fitting an infection-absent model to the trajectory of susceptible decline for control trials for each cell line, as shown in Figure 1—figure supplement 7. All original raw image files, processed binary images, and image processing code are available freely for download at the following FigShare repository: DOI: 10.6084/m9.figshare.8312807. [file elife-48401-supp1.xlsx]

## Sheet: A-Infectious-Raw
PhotoID	Plate.ID	well_number	timestep	cell_type	virus	MOI	num_photo_subfields	date_time_initial_infection	date_time_observation	num_infected	time_elapsed	ID	prop_infected
Pak1_A1_TS5	Pak1	A1	5	PaKiT01	EBOV	0.0001	64	2016-07-20 18:30:00	2016-07-22 17:30:00	6064	47	Pak1_A1	0.0657465
Pak1_B1_TS5	Pak1	B1	5	PaKiT01	EBOV	0.0001	64	2016-07-20 18:30:00	2016-07-22 17:30:00	5025	47	Pak1_B1	0.0544816
Pak1_A1_TS6	Pak1	A1	6	PaKiT01	EBOV	0.0001	64	2016-07-20 18:30:00	2016-07-23 07:50:00	7450	61.3333	Pak1_A1	0.0807737
Pak1_B1_TS6	Pak1	B1	6	PaKiT01	EBOV	0.0001	64	2016-07-20 18:30:00	2016-07-23 07:50:00	7403	61.3333	Pak1_B1	0.0802641
Pak1_A1_TS7	Pak1	A1	7	PaKiT01	EBOV	0.0001	64	2016-07-20 18:30:00	2016-07-23 12:20:00	9153	65.8333	Pak1_A1	0.0992378
Pak1_B1_TS7	Pak1	B1	7	PaKiT01	EBOV	0.0001	64	2016-07-20 18:30:00	2016-07-23 12:20:00	8999	65.8333	Pak1_B1	0.0975681
Pak1_A1_TS8	Pak1	A1	8	PaKiT01	EBOV	0.0001	64	2016-07-20 18:30:00	2016-07-23 17:20:00	11394	70.8333	Pak1_A1	0.123535
Pak1_B1_TS8	Pak1	B1	8	PaKiT01	EBOV	0.0001	64	2016-07-20 18:30:00	2016-07-23 17:20:00	11348	70.8333	Pak1_B1	0.123036
Pak1_A1_TS9	Pak1	A1	9	PaKiT01	EBOV	0.0001	64	2016-07-20 18:30:00	2016-07-23 22:20:00	13062	75.8333	Pak1_A1	0.14162
Pak1_B1_TS9	Pak1	B1	9	PaKiT01	EBOV	0.0001	64	2016-07-20 18:30:00	2016-07-23 22:20:00	12596	75.8333	Pak1_B1	0.136567
Pak1_A1_TS10	Pak1	A1	10	PaKiT01	EBOV	0.0001	64	2016-07-20 18:30:00	2016-07-24 09:30:00	12370	87	Pak1_A1	0.134117
Pak1_B1_TS10	Pak1	B1	10	PaKiT01	EBOV	0.0001	64	2016-07-20 18:30:00	2016-07-24 09:30:00	11587	87	Pak1_B1	0.125627
Pak1_A1_TS11	Pak1	A1	11	PaKiT01	EBOV	0.0001	64	2016-07-20 18:30:00	2016-07-24 13:20:00	12122	90.8333	Pak1_A1	0.131428
Pak1_B1_TS11	Pak1	B1	11	PaKiT01	EBOV	0.0001	64	2016-07-20 18:30:00	2016-07-24 13:20:00	11602	90.8333	Pak1_B1	0.12579
Pak1_A1_TS12	Pak1	A1	12	PaKiT01	EBOV	0.0001	64	2016-07-20 18:30:00	2016-07-24 17:30:00	11671	95	Pak1_A1	0.126538
Pak1_B1_TS12	Pak1	B1	12	PaKiT01	EBOV	0.0001	64	2016-07-20 18:30:00	2016-07-24 17:30:00	11190	95	Pak1_B1	0.121323
Pak1_A1_TS13	Pak1	A1	13	PaKiT01	EBOV	0.0001	64	2016-07-20 18:30:00	2016-07-24 21:40:00	11419	99.1667	Pak1_A1	0.123806
Pak1_B1_TS13	Pak1	B1	13	PaKiT01	EBOV	0.0001	64	2016-07-20 18:30:00	2016-07-24 21:40:00	10840	99.1667	Pak1_B1	0.117528
Pak1_A1_TS14	Pak1	A1	14	PaKiT01	EBOV	0.0001	64	2016-07-20 18:30:00	2016-07-25 08:31:00	9144	110.017	Pak1_A1	0.0991402
Pak1_B1_TS14	Pak1	B1	14	PaKiT01	EBOV	0.0001	64	2016-07-20 18:30:00	2016-07-25 08:44:00	8279	110.233	Pak1_B1	0.0897618
Pak10_A1_TS1	Pak10	A1	1	PaKiT01	EBOV	0.001	36	2016-08-10 05:40:00	2016-08-10 13:22:00	1502	7.7	Pak10_A1	0.0162848
Pak10_A2_TS1	Pak10	A2	1	PaKiT01	EBOV	0.0001	36	2016-08-10 05:40:00	2016-08-10 13:25:00	156	7.75	Pak10_A2	0.00169137
Pak10_A3_TS1	Pak10	A3	1	PaKiT01	EBOV	0.0001	36	2016-08-10 05:40:00	2016-08-10 13:29:00	45	7.81667	Pak10_A3	0.000487895
Pak10_B2_TS1	Pak10	B2	1	PaKiT01	EBOV	0.0001	36	2016-08-10 05:40:00	2016-08-10 13:36:00	9	7.93333	Pak10_B2	9.7579e-05
Pak10_B1_TS1	Pak10	B1	1	PaKiT01	EBOV	0.001	36	2016-08-10 05:40:00	2016-08-10 13:41:00	2992	8.01667	Pak10_B1	0.0324396
Pak10_A1_TS2	Pak10	A1	2	PaKiT01	EBOV	0.001	36	2016-08-10 05:40:00	2016-08-10 14:43:00	2722	9.05	Pak10_A1	0.0295122
Pak10_A2_TS2	Pak10	A2	2	PaKiT01	EBOV	0.0001	36	2016-08-10 05:40:00	2016-08-10 14:45:00	555	9.08333	Pak10_A2	0.00601737
Pak10_A3_TS2	Pak10	A3	2	PaKiT01	EBOV	0.0001	36	2016-08-10 05:40:00	2016-08-10 14:47:00	158	9.11667	Pak10_A3	0.00171305
Pak10_B2_TS2	Pak10	B2	2	PaKiT01	EBOV	0.0001	36	2016-08-10 05:40:00	2016-08-10 14:54:00	439	9.23333	Pak10_B2	0.00475968
Pak10_B1_TS2	Pak10	B1	2	PaKiT01	EBOV	0.001	36	2016-08-10 05:40:00	2016-08-10 14:55:00	4208	9.25	Pak10_B1	0.0456236
Pak10_A1_TS3	Pak10	A1	3	PaKiT01	EBOV	0.001	36	2016-08-10 05:40:00	2016-08-10 16:23:00	3925	10.7167	Pak10_A1	0.0425553
Pak10_A2_TS3	Pak10	A2	3	PaKiT01	EBOV	0.0001	36	2016-08-10 05:40:00	2016-08-10 16:24:00	1056	10.7333	Pak10_A2	0.0114493
Pak10_A3_TS3	Pak10	A3	3	PaKiT01	EBOV	0.0001	36	2016-08-10 05:40:00	2016-08-10 16:25:00	925	10.75	Pak10_A3	0.0100289
Pak10_B2_TS3	Pak10	B2	3	PaKiT01	EBOV	0.0001	36	2016-08-10 05:40:00	2016-08-10 16:29:00	1013	10.8167	Pak10_B2	0.0109831
Pak10_B1_TS3	Pak10	B1	3	PaKiT01	EBOV	0.001	36	2016-08-10 05:40:00	2016-08-10 16:30:00	5860	10.8333	Pak10_B1	0.0635347
Pak10_A1_TS4	Pak10	A1	4	PaKiT01	EBOV	0.001	36	2016-08-10 05:40:00	2016-08-10 18:38:00	5083	12.9667	Pak10_A1	0.0551104
Pak10_A2_TS4	Pak10	A2	4	PaKiT01	EBOV	0.0001	36	2016-08-10 05:40:00	2016-08-10 18:39:00	1475	12.9833	Pak10_A2	0.0159921
Pak10_A3_TS4	Pak10	A3	4	PaKiT01	EBOV	0.0001	36	2016-08-10 05:40:00	2016-08-10 18:40:00	1269	13	Pak10_A3	0.0137586
Pak10_B2_TS4	Pak10	B2	4	PaKiT01	EBOV	0.0001	36	2016-08-10 05:40:00	2016-08-10 18:44:00	1351	13.0667	Pak10_B2	0.0146477
Pak10_B1_TS4	Pak10	B1	4	PaKiT01	EBOV	0.001	36	2016-08-10 05:40:00	2016-08-10 18:44:00	7967	13.0667	Pak10_B1	0.0863791
Pak10_A1_TS5	Pak10	A1	5	PaKiT01	EBOV	0.001	36	2016-08-10 05:40:00	2016-08-10 20:28:00	5619	14.8	Pak10_A1	0.0609218
Pak10_A2_TS5	Pak10	A2	5	PaKiT01	EBOV	0.0001	36	2016-08-10 05:40:00	2016-08-10 20:29:00	1643	14.8167	Pak10_A2	0.0178136
Pak10_A3_TS5	Pak10	A3	5	PaKiT01	EBOV	0.0001	36	2016-08-10 05:40:00	2016-08-10 20:30:00	1459	14.8333	Pak10_A3	0.0158186
Pak10_B2_TS5	Pak10	B2	5	PaKiT01	EBOV	0.0001	36	2016-08-10 05:40:00	2016-08-10 20:36:00	1520	14.9333	Pak10_B2	0.01648
Pak10_B1_TS5	Pak10	B1	5	PaKiT01	EBOV	0.001	36	2016-08-10 05:40:00	2016-08-10 20:36:00	8996	14.9333	Pak10_B1	0.0975356
Pak10_A1_TS6	Pak10	A1	6	PaKiT01	EBOV	0.001	36	2016-08-10 05:40:00	2016-08-10 21:58:00	5664	16.3	Pak10_A1	0.0614097
Pak10_A2_TS6	Pak10	A2	6	PaKiT01	EBOV	0.0001	36	2016-08-10 05:40:00	2016-08-10 21:59:00	1758	16.3167	Pak10_A2	0.0190604
Pak10_A3_TS6	Pak10	A3	6	PaKiT01	EBOV	0.0001	36	2016-08-10 05:40:00	2016-08-10 21:59:00	1468	16.3167	Pak10_A3	0.0159162
Pak10_B2_TS6	Pak10	B2	6	PaKiT01	EBOV	0.0001	36	2016-08-10 05:40:00	2016-08-10 22:03:00	1571	16.3833	Pak10_B2	0.0170329
Pak10_B1_TS6	Pak10	B1	6	PaKiT01	EBOV	0.001	36	2016-08-10 05:40:00	2016-08-10 22:03:00	9522	16.3833	Pak10_B1	0.103239
Pak10_A1_TS7	Pak10	A1	7	PaKiT01	EBOV	0.001	36	2016-08-10 05:40:00	2016-08-10 23:06:00	5787	17.4333	Pak10_A1	0.0627433
Pak10_A2_TS7	Pak10	A2	7	PaKiT01	EBOV	0.0001	36	2016-08-10 05:40:00	2016-08-10 23:07:00	1807	17.45	Pak10_A2	0.0195917
Pak10_A3_TS7	Pak10	A3	7	PaKiT01	EBOV	0.0001	36	2016-08-10 05:40:00	2016-08-10 23:08:00	1538	17.4667	Pak10_A3	0.0166752
Pak10_B2_TS7	Pak10	B2	7	PaKiT01	EBOV	0.0001	36	2016-08-10 05:40:00	2016-08-10 23:12:00	1680	17.5333	Pak10_B2	0.0182147
Pak10_B1_TS7	Pak10	B1	7	PaKiT01	EBOV	0.001	36	2016-08-10 05:40:00	2016-08-10 23:13:00	9654	17.55	Pak10_B1	0.10467
Pak11_A1_TS1	Pak11	A1	1	PaKiT01	VSVG	0.001	36	2016-08-13 08:12:00	2016-08-13 15:20:00	0	7.13333	Pak11_A1	0
Pak11_A2_TS1	Pak11	A2	1	PaKiT01	VSVG	0.0001	36	2016-08-13 08:12:00	2016-08-13 15:24:00	0	7.2	Pak11_A2	0
Pak11_A3_TS1	Pak11	A3	1	PaKiT01	VSVG	0.001	36	2016-08-13 08:12:00	2016-08-13 15:27:00	48	7.25	Pak11_A3	0.000520421
Pak11_B2_TS1	Pak11	B2	1	PaKiT01	VSVG	0.0001	36	2016-08-13 08:12:00	2016-08-13 15:35:00	0	7.38333	Pak11_B2	0
Pak11_B1_TS1	Pak11	B1	1	PaKiT01	VSVG	0.001	36	2016-08-13 08:12:00	2016-08-13 15:39:00	29	7.45	Pak11_B1	0.000314421
Pak11_A1_TS2	Pak11	A1	2	PaKiT01	VSVG	0.001	36	2016-08-13 08:12:00	2016-08-13 18:14:00	323	10.0333	Pak11_A1	0.003502
Pak11_A2_TS2	Pak11	A2	2	PaKiT01	VSVG	0.0001	36	2016-08-13 08:12:00	2016-08-13 18:17:00	175	10.0833	Pak11_A2	0.00189737
Pak11_A3_TS2	Pak11	A3	2	PaKiT01	VSVG	0.001	36	2016-08-13 08:12:00	2016-08-13 18:19:00	885	10.1167	Pak11_A3	0.00959526
Pak11_B2_TS2	Pak11	B2	2	PaKiT01	VSVG	0.0001	36	2016-08-13 08:12:00	2016-08-13 18:25:00	140	10.2167	Pak11_B2	0.00151789
Pak11_B1_TS2	Pak11	B1	2	PaKiT01	VSVG	0.001	36	2016-08-13 08:12:00	2016-08-13 18:27:00	734	10.25	Pak11_B1	0.00795811
Pak11_A1_TS3	Pak11	A1	3	PaKiT01	VSVG	0.001	36	2016-08-13 08:12:00	2016-08-13 20:09:00	609	11.95	Pak11_A1	0.00660284
Pak11_A2_TS3	Pak11	A2	3	PaKiT01	VSVG	0.0001	36	2016-08-13 08:12:00	2016-08-13 20:11:00	64	11.9833	Pak11_A2	0.000693895
Pak11_A3_TS3	Pak11	A3	3	PaKiT01	VSVG	0.001	36	2016-08-13 08:12:00	2016-08-13 20:13:00	1100	12.0167	Pak11_A3	0.0119263
Pak11_B2_TS3	Pak11	B2	3	PaKiT01	VSVG	0.0001	36	2016-08-13 08:12:00	2016-08-13 20:18:00	332	12.1	Pak11_B2	0.00359958
Pak11_B1_TS3	Pak11	B1	3	PaKiT01	VSVG	0.001	36	2016-08-13 08:12:00	2016-08-13 20:20:00	900	12.1333	Pak11_B1	0.0097579
Pak11_A1_TS4	Pak11	A1	4	PaKiT01	VSVG	0.001	36	2016-08-13 08:12:00	2016-08-14 03:35:00	8160	19.3833	Pak11_A1	0.0884716
Pak11_A2_TS4	Pak11	A2	4	PaKiT01	VSVG	0.0001	36	2016-08-13 08:12:00	2016-08-14 03:36:00	3337	19.4	Pak11_A2	0.0361801
Pak11_A3_TS4	Pak11	A3	4	PaKiT01	VSVG	0.001	36	2016-08-13 08:12:00	2016-08-14 03:37:00	11368	19.4167	Pak11_A3	0.123253
Pak11_B2_TS4	Pak11	B2	4	PaKiT01	VSVG	0.0001	36	2016-08-13 08:12:00	2016-08-14 03:42:00	4867	19.5	Pak11_B2	0.0527685
Pak11_B1_TS4	Pak11	B1	4	PaKiT01	VSVG	0.001	36	2016-08-13 08:12:00	2016-08-14 03:42:00	8470	19.5	Pak11_B1	0.0918326
Pak11_A1_TS5	Pak11	A1	5	PaKiT01	VSVG	0.001	36	2016-08-13 08:12:00	2016-08-14 05:35:00	11517	21.3833	Pak11_A1	0.124869
Pak11_A2_TS5	Pak11	A2	5	PaKiT01	VSVG	0.0001	36	2016-08-13 08:12:00	2016-08-14 05:35:00	4800	21.3833	Pak11_A2	0.0520421
Pak11_A3_TS5	Pak11	A3	5	PaKiT01	VSVG	0.001	36	2016-08-13 08:12:00	2016-08-14 05:36:00	13498	21.4	Pak11_A3	0.146347
Pak11_B2_TS5	Pak11	B2	5	PaKiT01	VSVG	0.0001	36	2016-08-13 08:12:00	2016-08-14 05:41:00	7480	21.4833	Pak11_B2	0.081099
Pak11_B1_TS5	Pak11	B1	5	PaKiT01	VSVG	0.001	36	2016-08-13 08:12:00	2016-08-14 05:42:00	10260	21.5	Pak11_B1	0.11124
Pak12_A1_TS1	Pak12	A1	1	PaKiT01	VSVG	0.001	36	2016-08-13 08:12:00	2016-08-13 16:35:00	523	8.38333	Pak12_A1	0.00567042
Pak12_A2_TS1	Pak12	A2	1	PaKiT01	VSVG	0.0001	36	2016-08-13 08:12:00	2016-08-13 16:39:00	43	8.45	Pak12_A2	0.000466211
Pak12_A3_TS1	Pak12	A3	1	PaKiT01	VSVG	0.001	36	2016-08-13 08:12:00	2016-08-13 16:41:00	817	8.48333	Pak12_A3	0.008858
Pak12_B2_TS1	Pak12	B2	1	PaKiT01	VSVG	0.0001	36	2016-08-13 08:12:00	2016-08-13 16:47:00	11	8.58333	Pak12_B2	0.000119263
Pak12_B1_TS1	Pak12	B1	1	PaKiT01	VSVG	0.001	36	2016-08-13 08:12:00	2016-08-13 16:49:00	646	8.61667	Pak12_B1	0.007004
Pak12_A1_TS2	Pak12	A1	2	PaKiT01	VSVG	0.001	36	2016-08-13 08:12:00	2016-08-13 18:31:00	901	10.3167	Pak12_A1	0.00976874
Pak12_A2_TS2	Pak12	A2	2	PaKiT01	VSVG	0.0001	36	2016-08-13 08:12:00	2016-08-13 18:34:00	188	10.3667	Pak12_A2	0.00203832
Pak12_A3_TS2	Pak12	A3	2	PaKiT01	VSVG	0.001	36	2016-08-13 08:12:00	2016-08-13 18:35:00	1199	10.3833	Pak12_A3	0.0129997
Pak12_B2_TS2	Pak12	B2	2	PaKiT01	VSVG	0.0001	36	2016-08-13 08:12:00	2016-08-13 18:40:00	84	10.4667	Pak12_B2	0.000910737
Pak12_B1_TS2	Pak12	B1	2	PaKiT01	VSVG	0.001	36	2016-08-13 08:12:00	2016-08-13 18:42:00	1055	10.5	Pak12_B1	0.0114384
Pak12_A1_TS3	Pak12	A1	3	PaKiT01	VSVG	0.001	36	2016-08-13 08:12:00	2016-08-13 20:35:00	1587	12.3833	Pak12_A1	0.0172064
Pak12_A2_TS3	Pak12	A2	3	PaKiT01	VSVG	0.0001	36	2016-08-13 08:12:00	2016-08-13 20:37:00	628	12.4167	Pak12_A2	0.00680884
Pak12_A3_TS3	Pak12	A3	3	PaKiT01	VSVG	0.001	36	2016-08-13 08:12:00	2016-08-13 20:39:00	1984	12.45	Pak12_A3	0.0215107
Pak12_B2_TS3	Pak12	B2	3	PaKiT01	VSVG	0.0001	36	2016-08-13 08:12:00	2016-08-13 20:43:00	567	12.5167	Pak12_B2	0.00614747
Pak12_B1_TS3	Pak12	B1	3	PaKiT01	VSVG	0.001	36	2016-08-13 08:12:00	2016-08-13 20:43:00	1994	12.5167	Pak12_B1	0.0216192
Pak12_A1_TS4	Pak12	A1	4	PaKiT01	VSVG	0.001	36	2016-08-13 08:12:00	2016-08-14 03:59:00	13687	19.7833	Pak12_A1	0.148396
Pak12_A2_TS4	Pak12	A2	4	PaKiT01	VSVG	0.0001	36	2016-08-13 08:12:00	2016-08-14 04:00:00	9035	19.8	Pak12_A2	0.0979584
Pak12_A3_TS4	Pak12	A3	4	PaKiT01	VSVG	0.001	36	2016-08-13 08:12:00	2016-08-14 04:02:00	15588	19.8333	Pak12_A3	0.169007
Pak12_B2_TS4	Pak12	B2	4	PaKiT01	VSVG	0.0001	36	2016-08-13 08:12:00	2016-08-14 04:04:00	6728	19.8667	Pak12_B2	0.0729457
Pak12_B1_TS4	Pak12	B1	4	PaKiT01	VSVG	0.001	36	2016-08-13 08:12:00	2016-08-14 04:04:00	16524	19.8667	Pak12_B1	0.179155
Pak13_A1_TS1	Pak13	A1	1	PaKiT01	VSVG	0.001	36	2016-08-13 08:12:00	2016-08-13 16:56:00	431	8.73333	Pak13_A1	0.00467295
Pak13_A2_TS1	Pak13	A2	1	PaKiT01	VSVG	0.0001	36	2016-08-13 08:12:00	2016-08-13 16:59:00	0	8.78333	Pak13_A2	0
Pak13_A3_TS1	Pak13	A3	1	PaKiT01	VSVG	0.001	36	2016-08-13 08:12:00	2016-08-13 17:01:00	736	8.81667	Pak13_A3	0.00797979
Pak13_B2_TS1	Pak13	B2	1	PaKiT01	VSVG	0.0001	36	2016-08-13 08:12:00	2016-08-13 17:08:00	103	8.93333	Pak13_B2	0.00111674
Pak13_B1_TS1	Pak13	B1	1	PaKiT01	VSVG	0.001	36	2016-08-13 08:12:00	2016-08-13 17:10:00	665	8.96667	Pak13_B1	0.00721
Pak13_A1_TS2	Pak13	A1	2	PaKiT01	VSVG	0.001	36	2016-08-13 08:12:00	2016-08-13 18:47:00	947	10.5833	Pak13_A1	0.0102675
Pak13_A2_TS2	Pak13	A2	2	PaKiT01	VSVG	0.0001	36	2016-08-13 08:12:00	2016-08-13 18:50:00	200	10.6333	Pak13_A2	0.00216842
Pak13_A3_TS2	Pak13	A3	2	PaKiT01	VSVG	0.001	36	2016-08-13 08:12:00	2016-08-13 18:51:00	1249	10.65	Pak13_A3	0.0135418
Pak13_B2_TS2	Pak13	B2	2	PaKiT01	VSVG	0.0001	36	2016-08-13 08:12:00	2016-08-13 18:57:00	147	10.75	Pak13_B2	0.00159379
Pak13_B1_TS2	Pak13	B1	2	PaKiT01	VSVG	0.001	36	2016-08-13 08:12:00	2016-08-13 19:00:00	1298	10.8	Pak13_B1	0.0140731
Pak13_A1_TS3	Pak13	A1	3	PaKiT01	VSVG	0.001	36	2016-08-13 08:12:00	2016-08-13 20:46:00	1767	12.5667	Pak13_A1	0.019158
Pak13_A2_TS3	Pak13	A2	3	PaKiT01	VSVG	0.0001	36	2016-08-13 08:12:00	2016-08-13 20:48:00	422	12.6	Pak13_A2	0.00457537
Pak13_A3_TS3	Pak13	A3	3	PaKiT01	VSVG	0.001	36	2016-08-13 08:12:00	2016-08-13 20:50:00	2240	12.6333	Pak13_A3	0.0242863
Pak13_B2_TS3	Pak13	B2	3	PaKiT01	VSVG	0.0001	36	2016-08-13 08:12:00	2016-08-13 20:55:00	816	12.7167	Pak13_B2	0.00884716
Pak13_B1_TS3	Pak13	B1	3	PaKiT01	VSVG	0.001	36	2016-08-13 08:12:00	2016-08-13 20:55:00	1986	12.7167	Pak13_B1	0.0215324
Pak13_A1_TS4	Pak13	A1	4	PaKiT01	VSVG	0.001	36	2016-08-13 08:12:00	2016-08-14 04:05:00	12000	19.8833	Pak13_A1	0.130105
Pak13_A2_TS4	Pak13	A2	4	PaKiT01	VSVG	0.0001	36	2016-08-13 08:12:00	2016-08-14 04:07:00	5340	19.9167	Pak13_A2	0.0578968
Pak13_A3_TS4	Pak13	A3	4	PaKiT01	VSVG	0.001	36	2016-08-13 08:12:00	2016-08-14 04:08:00	13168	19.9333	Pak13_A3	0.142769
Pak13_B2_TS4	Pak13	B2	4	PaKiT01	VSVG	0.0001	36	2016-08-13 08:12:00	2016-08-14 04:15:00	6458	20.05	Pak13_B2	0.0700183
Pak13_B1_TS4	Pak13	B1	4	PaKiT01	VSVG	0.001	36	2016-08-13 08:12:00	2016-08-14 04:18:00	11823	20.1	Pak13_B1	0.128186
Pak14_A1_TS1	Pak14	A1	1	PaKiT01	VSVG	0.001	36	2016-08-13 08:12:00	2016-08-13 15:44:00	2	7.53333	Pak14_A1	2.16842e-05
Pak14_A2_TS1	Pak14	A2	1	PaKiT01	VSVG	0.0001	36	2016-08-13 08:12:00	2016-08-13 15:48:00	72	7.6	Pak14_A2	0.000780632
Pak14_A3_TS1	Pak14	A3	1	PaKiT01	VSVG	0.0001	36	2016-08-13 08:12:00	2016-08-13 15:52:00	20	7.66667	Pak14_A3	0.000216842
Pak14_B2_TS1	Pak14	B2	1	PaKiT01	VSVG	0.0001	36	2016-08-13 08:12:00	2016-08-13 15:58:00	0	7.76667	Pak14_B2	0
Pak14_B1_TS1	Pak14	B1	1	PaKiT01	VSVG	0.001	36	2016-08-13 08:12:00	2016-08-13 16:03:00	1	7.85	Pak14_B1	1.08421e-05
Pak14_A1_TS2	Pak14	A1	2	PaKiT01	VSVG	0.001	36	2016-08-13 08:12:00	2016-08-13 19:03:00	1360	10.85	Pak14_A1	0.0147453
Pak14_A2_TS2	Pak14	A2	2	PaKiT01	VSVG	0.0001	36	2016-08-13 08:12:00	2016-08-13 19:08:00	144	10.9333	Pak14_A2	0.00156126
Pak14_A3_TS2	Pak14	A3	2	PaKiT01	VSVG	0.0001	36	2016-08-13 08:12:00	2016-08-13 19:10:00	231	10.9667	Pak14_A3	0.00250453
Pak14_B2_TS2	Pak14	B2	2	PaKiT01	VSVG	0.0001	36	2016-08-13 08:12:00	2016-08-13 19:16:00	136	11.0667	Pak14_B2	0.00147453
Pak14_B1_TS2	Pak14	B1	2	PaKiT01	VSVG	0.001	36	2016-08-13 08:12:00	2016-08-13 19:17:00	1271	11.0833	Pak14_B1	0.0137803
Pak14_A1_TS3	Pak14	A1	3	PaKiT01	VSVG	0.001	36	2016-08-13 08:12:00	2016-08-13 20:57:00	2264	12.75	Pak14_A1	0.0245465
Pak14_A2_TS3	Pak14	A2	3	PaKiT01	VSVG	0.0001	36	2016-08-13 08:12:00	2016-08-13 20:59:00	995	12.7833	Pak14_A2	0.0107879
Pak14_A3_TS3	Pak14	A3	3	PaKiT01	VSVG	0.0001	36	2016-08-13 08:12:00	2016-08-13 21:01:00	813	12.8167	Pak14_A3	0.00881463
Pak14_B2_TS3	Pak14	B2	3	PaKiT01	VSVG	0.0001	36	2016-08-13 08:12:00	2016-08-13 21:07:00	646	12.9167	Pak14_B2	0.007004
Pak14_B1_TS3	Pak14	B1	3	PaKiT01	VSVG	0.001	36	2016-08-13 08:12:00	2016-08-13 21:08:00	2181	12.9333	Pak14_B1	0.0236466
Pak14_A1_TS4	Pak14	A1	4	PaKiT01	VSVG	0.001	36	2016-08-13 08:12:00	2016-08-14 04:21:00	13692	20.15	Pak14_A1	0.14845
Pak14_A2_TS4	Pak14	A2	4	PaKiT01	VSVG	0.0001	36	2016-08-13 08:12:00	2016-08-14 04:22:00	5803	20.1667	Pak14_A2	0.0629167
Pak14_A3_TS4	Pak14	A3	4	PaKiT01	VSVG	0.0001	36	2016-08-13 08:12:00	2016-08-14 04:23:00	5687	20.1833	Pak14_A3	0.0616591
Pak14_B2_TS4	Pak14	B2	4	PaKiT01	VSVG	0.0001	36	2016-08-13 08:12:00	2016-08-14 04:29:00	4280	20.2833	Pak14_B2	0.0464042
Pak14_B1_TS4	Pak14	B1	4	PaKiT01	VSVG	0.001	36	2016-08-13 08:12:00	2016-08-14 04:30:00	11142	20.3	Pak14_B1	0.120803
Pak14_A1_TS5	Pak14	A1	5	PaKiT01	VSVG	0.001	36	2016-08-13 08:12:00	2016-08-14 05:46:00	14381	21.5667	Pak14_A1	0.15592
Pak14_A2_TS5	Pak14	A2	5	PaKiT01	VSVG	0.0001	36	2016-08-13 08:12:00	2016-08-14 05:47:00	7109	21.5833	Pak14_A2	0.0770765
Pak14_A3_TS5	Pak14	A3	5	PaKiT01	VSVG	0.0001	36	2016-08-13 08:12:00	2016-08-14 05:48:00	6805	21.6	Pak14_A3	0.0737805
Pak14_B2_TS5	Pak14	B2	5	PaKiT01	VSVG	0.0001	36	2016-08-13 08:12:00	2016-08-14 05:56:00	5117	21.7333	Pak14_B2	0.0554791
Pak14_B1_TS5	Pak14	B1	5	PaKiT01	VSVG	0.001	36	2016-08-13 08:12:00	2016-08-14 05:58:00	11276	21.7667	Pak14_B1	0.122256
Pak15_A1_TS1	Pak15	A1	1	PaKiT01	VSVG	0.0001	36	2016-08-15 21:26:00	2016-08-16 05:57:00	31	8.51667	Pak15_A1	0.000336105
Pak15_A3_TS1	Pak15	A3	1	PaKiT01	VSVG	0.0001	36	2016-08-15 21:26:00	2016-08-16 06:08:00	0	8.7	Pak15_A3	0
Pak15_B1_TS1	Pak15	B1	1	PaKiT01	VSVG	0.0001	36	2016-08-15 21:26:00	2016-08-16 06:18:00	0	8.86667	Pak15_B1	0
Pak15_A1_TS2	Pak15	A1	2	PaKiT01	VSVG	0.0001	36	2016-08-15 21:26:00	2016-08-16 08:20:00	33	10.9	Pak15_A1	0.00035779
Pak15_A3_TS2	Pak15	A3	2	PaKiT01	VSVG	0.0001	36	2016-08-15 21:26:00	2016-08-16 08:30:00	184	11.0667	Pak15_A3	0.00199495
Pak15_B1_TS2	Pak15	B1	2	PaKiT01	VSVG	0.0001	36	2016-08-15 21:26:00	2016-08-16 08:44:00	178	11.3	Pak15_B1	0.00192989
Pak15_A1_TS3	Pak15	A1	3	PaKiT01	VSVG	0.0001	36	2016-08-15 21:26:00	2016-08-16 12:02:00	68	14.6	Pak15_A1	0.000737263
Pak15_A3_TS3	Pak15	A3	3	PaKiT01	VSVG	0.0001	36	2016-08-15 21:26:00	2016-08-16 12:07:00	316	14.6833	Pak15_A3	0.00342611
Pak15_B1_TS3	Pak15	B1	3	PaKiT01	VSVG	0.0001	36	2016-08-15 21:26:00	2016-08-16 12:15:00	302	14.8167	Pak15_B1	0.00327432
Pak15_A1_TS4	Pak15	A1	4	PaKiT01	VSVG	0.0001	36	2016-08-15 21:26:00	2016-08-16 14:27:00	432	17.0167	Pak15_A1	0.00468379
Pak15_A3_TS4	Pak15	A3	4	PaKiT01	VSVG	0.0001	36	2016-08-15 21:26:00	2016-08-16 14:31:00	1736	17.0833	Pak15_A3	0.0188219
Pak15_B1_TS4	Pak15	B1	4	PaKiT01	VSVG	0.0001	36	2016-08-15 21:26:00	2016-08-16 14:40:00	1493	17.2333	Pak15_B1	0.0161873
Pak15_A1_TS5	Pak15	A1	5	PaKiT01	VSVG	0.0001	36	2016-08-15 21:26:00	2016-08-16 17:04:00	1293	19.6333	Pak15_A1	0.0140188
Pak15_A3_TS5	Pak15	A3	5	PaKiT01	VSVG	0.0001	36	2016-08-15 21:26:00	2016-08-16 17:06:00	3725	19.6667	Pak15_A3	0.0403868
Pak15_B1_TS5	Pak15	B1	5	PaKiT01	VSVG	0.0001	36	2016-08-15 21:26:00	2016-08-16 17:11:00	2848	19.75	Pak15_B1	0.0308783
Pak15_A1_TS6	Pak15	A1	6	PaKiT01	VSVG	0.0001	36	2016-08-15 21:26:00	2016-08-16 18:52:00	1804	21.4333	Pak15_A1	0.0195592
Pak15_A3_TS6	Pak15	A3	6	PaKiT01	VSVG	0.0001	36	2016-08-15 21:26:00	2016-08-16 18:55:00	4911	21.4833	Pak15_A3	0.0532456
Pak15_B1_TS6	Pak15	B1	6	PaKiT01	VSVG	0.0001	36	2016-08-15 21:26:00	2016-08-16 19:01:00	3923	21.5833	Pak15_B1	0.0425336
Pak15_A1_TS7	Pak15	A1	7	PaKiT01	VSVG	0.0001	36	2016-08-15 21:26:00	2016-08-17 07:28:00	4891	34.0333	Pak15_A1	0.0530287
Pak15_A3_TS7	Pak15	A3	7	PaKiT01	VSVG	0.0001	36	2016-08-15 21:26:00	2016-08-17 07:30:00	9364	34.0667	Pak15_A3	0.101525
Pak15_B1_TS7	Pak15	B1	7	PaKiT01	VSVG	0.0001	36	2016-08-15 21:26:00	2016-08-17 07:35:00	8691	34.15	Pak15_B1	0.0942287
Pak16_A1_TS1	Pak16	A1	1	PaKiT01	VSVG	0.0001	36	2016-08-15 21:26:00	2016-08-16 06:48:00	10	9.36667	Pak16_A1	0.000108421
Pak16_A3_TS1	Pak16	A3	1	PaKiT01	VSVG	0.0001	36	2016-08-15 21:26:00	2016-08-16 06:55:00	0	9.48333	Pak16_A3	0
Pak16_B1_TS1	Pak16	B1	1	PaKiT01	VSVG	0.0001	36	2016-08-15 21:26:00	2016-08-16 07:04:00	0	9.63333	Pak16_B1	0
Pak16_A1_TS2	Pak16	A1	2	PaKiT01	VSVG	0.0001	36	2016-08-15 21:26:00	2016-08-16 09:17:00	134	11.85	Pak16_A1	0.00145284
Pak16_A3_TS2	Pak16	A3	2	PaKiT01	VSVG	0.0001	36	2016-08-15 21:26:00	2016-08-16 09:23:00	67	11.95	Pak16_A3	0.000726421
Pak16_B1_TS2	Pak16	B1	2	PaKiT01	VSVG	0.0001	36	2016-08-15 21:26:00	2016-08-16 09:31:00	86	12.0833	Pak16_B1	0.000932421
Pak16_A1_TS3	Pak16	A1	3	PaKiT01	VSVG	0.0001	36	2016-08-15 21:26:00	2016-08-16 12:51:00	271	15.4167	Pak16_A1	0.00293821
Pak16_A3_TS3	Pak16	A3	3	PaKiT01	VSVG	0.0001	36	2016-08-15 21:26:00	2016-08-16 12:53:00	457	15.45	Pak16_A3	0.00495484
Pak16_B1_TS3	Pak16	B1	3	PaKiT01	VSVG	0.0001	36	2016-08-15 21:26:00	2016-08-16 13:03:00	699	15.6167	Pak16_B1	0.00757863
Pak16_A1_TS4	Pak16	A1	4	PaKiT01	VSVG	0.0001	36	2016-08-15 21:26:00	2016-08-16 14:56:00	1108	17.5	Pak16_A1	0.0120131
Pak16_A3_TS4	Pak16	A3	4	PaKiT01	VSVG	0.0001	36	2016-08-15 21:26:00	2016-08-16 15:00:00	1776	17.5667	Pak16_A3	0.0192556
Pak16_B1_TS4	Pak16	B1	4	PaKiT01	VSVG	0.0001	36	2016-08-15 21:26:00	2016-08-16 15:09:00	1614	17.7167	Pak16_B1	0.0174992
Pak16_A1_TS5	Pak16	A1	5	PaKiT01	VSVG	0.0001	36	2016-08-15 21:26:00	2016-08-16 17:30:00	2099	20.0667	Pak16_A1	0.0227576
Pak16_A3_TS5	Pak16	A3	5	PaKiT01	VSVG	0.0001	36	2016-08-15 21:26:00	2016-08-16 17:35:00	3982	20.15	Pak16_A3	0.0431733
Pak16_B1_TS5	Pak16	B1	5	PaKiT01	VSVG	0.0001	36	2016-08-15 21:26:00	2016-08-16 17:39:00	3190	20.2167	Pak16_B1	0.0345863
Pak16_A1_TS6	Pak16	A1	6	PaKiT01	VSVG	0.0001	36	2016-08-15 21:26:00	2016-08-16 19:20:00	3057	21.9	Pak16_A1	0.0331443
Pak16_A3_TS6	Pak16	A3	6	PaKiT01	VSVG	0.0001	36	2016-08-15 21:26:00	2016-08-16 19:25:00	5926	21.9833	Pak16_A3	0.0642503
Pak16_B1_TS6	Pak16	B1	6	PaKiT01	VSVG	0.0001	36	2016-08-15 21:26:00	2016-08-16 19:31:00	4510	22.0833	Pak16_B1	0.0488979
Pak17_A1_TS1	Pak17	A1	1	PaKiT01	VSVG	0.0001	36	2016-08-15 21:26:00	2016-08-16 07:09:00	0	9.71667	Pak17_A1	0
Pak17_A3_TS1	Pak17	A3	1	PaKiT01	VSVG	0.0001	36	2016-08-15 21:26:00	2016-08-16 07:20:00	97	9.9	Pak17_A3	0.00105168
Pak17_B1_TS1	Pak17	B1	1	PaKiT01	VSVG	0.0001	36	2016-08-15 21:26:00	2016-08-16 07:29:00	0	10.05	Pak17_B1	0
Pak17_A1_TS2	Pak17	A1	2	PaKiT01	VSVG	0.0001	36	2016-08-15 21:26:00	2016-08-16 09:38:00	25	12.2	Pak17_A1	0.000271053
Pak17_A3_TS2	Pak17	A3	2	PaKiT01	VSVG	0.0001	36	2016-08-15 21:26:00	2016-08-16 09:49:00	157	12.3833	Pak17_A3	0.00170221
Pak17_B1_TS2	Pak17	B1	2	PaKiT01	VSVG	0.0001	36	2016-08-15 21:26:00	2016-08-16 09:56:00	61	12.5	Pak17_B1	0.000661368
Pak17_A1_TS3	Pak17	A1	3	PaKiT01	VSVG	0.0001	36	2016-08-15 21:26:00	2016-08-16 13:11:00	275	15.75	Pak17_A1	0.00298158
Pak17_A3_TS3	Pak17	A3	3	PaKiT01	VSVG	0.0001	36	2016-08-15 21:26:00	2016-08-16 13:14:00	138	15.8	Pak17_A3	0.00149621
Pak17_B1_TS3	Pak17	B1	3	PaKiT01	VSVG	0.0001	36	2016-08-15 21:26:00	2016-08-16 13:20:00	336	15.9	Pak17_B1	0.00364295
Pak17_A1_TS4	Pak17	A1	4	PaKiT01	VSVG	0.0001	36	2016-08-15 21:26:00	2016-08-16 15:12:00	534	17.7667	Pak17_A1	0.00578968
Pak17_A3_TS4	Pak17	A3	4	PaKiT01	VSVG	0.0001	36	2016-08-15 21:26:00	2016-08-16 15:18:00	391	17.8667	Pak17_A3	0.00423926
Pak17_B1_TS4	Pak17	B1	4	PaKiT01	VSVG	0.0001	36	2016-08-15 21:26:00	2016-08-16 15:25:00	955	17.9833	Pak17_B1	0.0103542
Pak17_A1_TS5	Pak17	A1	5	PaKiT01	VSVG	0.0001	36	2016-08-15 21:26:00	2016-08-16 17:42:00	1152	20.2667	Pak17_A1	0.0124901
Pak17_A3_TS5	Pak17	A3	5	PaKiT01	VSVG	0.0001	36	2016-08-15 21:26:00	2016-08-16 17:46:00	778	20.3333	Pak17_A3	0.00843516
Pak17_B1_TS5	Pak17	B1	5	PaKiT01	VSVG	0.0001	36	2016-08-15 21:26:00	2016-08-16 17:54:00	1871	20.4667	Pak17_B1	0.0202856
Pak17_A1_TS6	Pak17	A1	6	PaKiT01	VSVG	0.0001	36	2016-08-15 21:26:00	2016-08-16 19:35:00	1645	22.15	Pak17_A1	0.0178353
Pak17_A3_TS6	Pak17	A3	6	PaKiT01	VSVG	0.0001	36	2016-08-15 21:26:00	2016-08-16 19:39:00	1067	22.2167	Pak17_A3	0.0115685
Pak17_B1_TS6	Pak17	B1	6	PaKiT01	VSVG	0.0001	36	2016-08-15 21:26:00	2016-08-16 19:44:00	2491	22.3	Pak17_B1	0.0270077
Pak17_A1_TS7	Pak17	A1	7	PaKiT01	VSVG	0.0001	36	2016-08-15 21:26:00	2016-08-17 07:40:00	3687	34.2333	Pak17_A1	0.0399748
Pak17_A3_TS7	Pak17	A3	7	PaKiT01	VSVG	0.0001	36	2016-08-15 21:26:00	2016-08-17 07:41:00	3527	34.25	Pak17_A3	0.0382401
Pak17_B1_TS7	Pak17	B1	7	PaKiT01	VSVG	0.0001	36	2016-08-15 21:26:00	2016-08-17 07:49:00	4988	34.3833	Pak17_B1	0.0540804
Pak18_A1_TS1	Pak18	A1	1	PaKiT01	VSVG	0.0001	36	2016-08-15 21:26:00	2016-08-16 07:35:00	0	10.15	Pak18_A1	0
Pak18_A3_TS1	Pak18	A3	1	PaKiT01	VSVG	0.0001	36	2016-08-15 21:26:00	2016-08-16 07:44:00	0	10.3	Pak18_A3	0
Pak18_B1_TS1	Pak18	B1	1	PaKiT01	VSVG	0.0001	36	2016-08-15 21:26:00	2016-08-16 07:54:00	0	10.4667	Pak18_B1	0
Pak18_A1_TS2	Pak18	A1	2	PaKiT01	VSVG	0.0001	36	2016-08-15 21:26:00	2016-08-16 10:07:00	216	12.6833	Pak18_A1	0.00234189
Pak18_A3_TS2	Pak18	A3	2	PaKiT01	VSVG	0.0001	36	2016-08-15 21:26:00	2016-08-16 10:13:00	23	12.7833	Pak18_A3	0.000249368
Pak18_B1_TS2	Pak18	B1	2	PaKiT01	VSVG	0.0001	36	2016-08-15 21:26:00	2016-08-16 10:22:00	296	12.9333	Pak18_B1	0.00320926
Pak18_A1_TS3	Pak18	A1	3	PaKiT01	VSVG	0.0001	36	2016-08-15 21:26:00	2016-08-16 13:28:00	546	16.0333	Pak18_A1	0.00591979
Pak18_A3_TS3	Pak18	A3	3	PaKiT01	VSVG	0.0001	36	2016-08-15 21:26:00	2016-08-16 13:33:00	196	16.1167	Pak18_A3	0.00212505
Pak18_B1_TS3	Pak18	B1	3	PaKiT01	VSVG	0.0001	36	2016-08-15 21:26:00	2016-08-16 13:41:00	380	16.25	Pak18_B1	0.00412
Pak18_A1_TS4	Pak18	A1	4	PaKiT01	VSVG	0.0001	36	2016-08-15 21:26:00	2016-08-16 15:30:00	1804	18.0667	Pak18_A1	0.0195592
Pak18_A3_TS4	Pak18	A3	4	PaKiT01	VSVG	0.0001	36	2016-08-15 21:26:00	2016-08-16 15:35:00	630	18.15	Pak18_A3	0.00683053
Pak18_B1_TS4	Pak18	B1	4	PaKiT01	VSVG	0.0001	36	2016-08-15 21:26:00	2016-08-16 15:41:00	1182	18.25	Pak18_B1	0.0128154
Pak18_A1_TS5	Pak18	A1	5	PaKiT01	VSVG	0.0001	36	2016-08-15 21:26:00	2016-08-16 17:57:00	3735	20.5167	Pak18_A1	0.0404953
Pak18_A3_TS5	Pak18	A3	5	PaKiT01	VSVG	0.0001	36	2016-08-15 21:26:00	2016-08-16 18:00:00	1598	20.5667	Pak18_A3	0.0173257
Pak18_B1_TS5	Pak18	B1	5	PaKiT01	VSVG	0.0001	36	2016-08-15 21:26:00	2016-08-16 18:06:00	2877	20.6667	Pak18_B1	0.0311927
Pak18_A1_TS6	Pak18	A1	6	PaKiT01	VSVG	0.0001	36	2016-08-15 21:26:00	2016-08-16 19:50:00	5296	22.4	Pak18_A1	0.0574198
Pak18_A3_TS6	Pak18	A3	6	PaKiT01	VSVG	0.0001	36	2016-08-15 21:26:00	2016-08-16 19:52:00	2568	22.4333	Pak18_A3	0.0278425
Pak18_B1_TS6	Pak18	B1	6	PaKiT01	VSVG	0.0001	36	2016-08-15 21:26:00	2016-08-16 19:58:00	4093	22.5333	Pak18_B1	0.0443767
Pak18_A1_TS7	Pak18	A1	7	PaKiT01	VSVG	0.0001	36	2016-08-15 21:26:00	2016-08-17 07:51:00	8777	34.4167	Pak18_A1	0.0951612
Pak18_A3_TS7	Pak18	A3	7	PaKiT01	VSVG	0.0001	36	2016-08-15 21:26:00	2016-08-17 07:54:00	8931	34.4667	Pak18_A3	0.0968309
Pak18_B1_TS7	Pak18	B1	7	PaKiT01	VSVG	0.0001	36	2016-08-15 21:26:00	2016-08-17 08:01:00	11228	34.5833	Pak18_B1	0.121735
Pak19_A1_TS1	Pak19	A1	1	PaKiT01	VSVG	0.001	36	2016-08-25 21:34:00	2016-08-26 06:40:00	10	9.1	Pak19_A1	0.000108421
Pak19_A2_TS1	Pak19	A2	1	PaKiT01	VSVG	0.0001	36	2016-08-25 21:34:00	2016-08-26 06:44:00	17	9.16667	Pak19_A2	0.000184316
Pak19_A3_TS1	Pak19	A3	1	PaKiT01	VSVG	0.001	36	2016-08-25 21:34:00	2016-08-26 06:46:00	414	9.2	Pak19_A3	0.00448863
Pak19_A1_TS2	Pak19	A1	2	PaKiT01	VSVG	0.001	36	2016-08-25 21:34:00	2016-08-26 09:43:00	646	12.15	Pak19_A1	0.007004
Pak19_A2_TS2	Pak19	A2	2	PaKiT01	VSVG	0.0001	36	2016-08-25 21:34:00	2016-08-26 09:46:00	40	12.2	Pak19_A2	0.000433684
Pak19_A3_TS2	Pak19	A3	2	PaKiT01	VSVG	0.001	36	2016-08-25 21:34:00	2016-08-26 09:48:00	1193	12.2333	Pak19_A3	0.0129346
Pak19_A1_TS3	Pak19	A1	3	PaKiT01	VSVG	0.001	36	2016-08-25 21:34:00	2016-08-26 14:51:00	2845	17.2833	Pak19_A1	0.0308458
Pak19_A2_TS3	Pak19	A2	3	PaKiT01	VSVG	0.0001	36	2016-08-25 21:34:00	2016-08-26 14:53:00	567	17.3167	Pak19_A2	0.00614747
Pak19_A3_TS3	Pak19	A3	3	PaKiT01	VSVG	0.001	36	2016-08-25 21:34:00	2016-08-26 14:54:00	3905	17.3333	Pak19_A3	0.0423384
Pak2_A1_TS1	Pak2	A1	1	PaKiT01	EBOV	0.0001	64	2016-07-22 17:15:00	2016-07-23 07:10:00	1540	13.9167	Pak2_A1	0.0166968
Pak2_A3_TS1	Pak2	A3	1	PaKiT01	EBOV	0.001	64	2016-07-22 17:15:00	2016-07-23 07:10:00	9073	13.9167	Pak2_A3	0.0983704
Pak2_B1_TS1	Pak2	B1	1	PaKiT01	EBOV	0.0001	64	2016-07-22 17:15:00	2016-07-23 07:10:00	1695	13.9167	Pak2_B1	0.0183774
Pak2_A1_TS2	Pak2	A1	2	PaKiT01	EBOV	0.0001	64	2016-07-22 17:15:00	2016-07-23 12:00:00	2446	18.75	Pak2_A1	0.0265198
Pak2_A3_TS2	Pak2	A3	2	PaKiT01	EBOV	0.001	64	2016-07-22 17:15:00	2016-07-23 12:00:00	11223	18.75	Pak2_A3	0.121681
Pak2_B1_TS2	Pak2	B1	2	PaKiT01	EBOV	0.0001	64	2016-07-22 17:15:00	2016-07-23 12:00:00	2595	18.75	Pak2_B1	0.0281353
Pak2_A1_TS3	Pak2	A1	3	PaKiT01	EBOV	0.0001	64	2016-07-22 17:15:00	2016-07-23 17:08:00	4605	23.8833	Pak2_A1	0.0499279
Pak2_A3_TS3	Pak2	A3	3	PaKiT01	EBOV	0.001	64	2016-07-22 17:15:00	2016-07-23 17:08:00	15507	23.8833	Pak2_A3	0.168129
Pak2_B1_TS3	Pak2	B1	3	PaKiT01	EBOV	0.0001	64	2016-07-22 17:15:00	2016-07-23 17:08:00	4905	23.8833	Pak2_B1	0.0531805
Pak2_A1_TS4	Pak2	A1	4	PaKiT01	EBOV	0.0001	64	2016-07-22 17:15:00	2016-07-23 22:08:00	5915	28.8833	Pak2_A1	0.0641311
Pak2_A3_TS4	Pak2	A3	4	PaKiT01	EBOV	0.001	64	2016-07-22 17:15:00	2016-07-23 22:08:00	16757	28.8833	Pak2_A3	0.181681
Pak2_B1_TS4	Pak2	B1	4	PaKiT01	EBOV	0.0001	64	2016-07-22 17:15:00	2016-07-23 22:08:00	6230	28.8833	Pak2_B1	0.0675463
Pak2_A1_TS5	Pak2	A1	5	PaKiT01	EBOV	0.0001	64	2016-07-22 17:15:00	2016-07-24 09:15:00	7365	40	Pak2_A1	0.0798521
Pak2_A3_TS5	Pak2	A3	5	PaKiT01	EBOV	0.001	64	2016-07-22 17:15:00	2016-07-24 09:15:00	11129	40	Pak2_A3	0.120662
Pak2_B1_TS5	Pak2	B1	5	PaKiT01	EBOV	0.0001	64	2016-07-22 17:15:00	2016-07-24 09:15:00	7782	40	Pak2_B1	0.0843733
Pak2_A1_TS6	Pak2	A1	6	PaKiT01	EBOV	0.0001	64	2016-07-22 17:15:00	2016-07-24 13:10:00	8201	43.9167	Pak2_A1	0.0889161
Pak2_A3_TS6	Pak2	A3	6	PaKiT01	EBOV	0.001	64	2016-07-22 17:15:00	2016-07-24 13:10:00	10028	43.9167	Pak2_A3	0.108725
Pak2_B1_TS6	Pak2	B1	6	PaKiT01	EBOV	0.0001	64	2016-07-22 17:15:00	2016-07-24 13:10:00	8665	43.9167	Pak2_B1	0.0939469
Pak2_A1_TS7	Pak2	A1	7	PaKiT01	EBOV	0.0001	64	2016-07-22 17:15:00	2016-07-24 17:15:00	9260	48	Pak2_A1	0.100398
Pak2_A3_TS7	Pak2	A3	7	PaKiT01	EBOV	0.001	64	2016-07-22 17:15:00	2016-07-24 17:15:00	8459	48	Pak2_A3	0.0917134
Pak2_B1_TS7	Pak2	B1	7	PaKiT01	EBOV	0.0001	64	2016-07-22 17:15:00	2016-07-24 17:15:00	9864	48	Pak2_B1	0.106947
Pak2_A1_TS8	Pak2	A1	8	PaKiT01	EBOV	0.0001	64	2016-07-22 17:15:00	2016-07-24 21:30:00	10084	52.25	Pak2_A1	0.109332
Pak2_A3_TS8	Pak2	A3	8	PaKiT01	EBOV	0.001	64	2016-07-22 17:15:00	2016-07-24 21:30:00	7902	52.25	Pak2_A3	0.0856743
Pak2_B1_TS8	Pak2	B1	8	PaKiT01	EBOV	0.0001	64	2016-07-22 17:15:00	2016-07-24 21:30:00	10434	52.25	Pak2_B1	0.113127
Pak2_A1_TS9	Pak2	A1	9	PaKiT01	EBOV	0.0001	64	2016-07-22 17:15:00	2016-07-25 08:17:00	8363	63.0333	Pak2_A1	0.0906725
Pak2_A3_TS9	Pak2	A3	9	PaKiT01	EBOV	0.001	64	2016-07-22 17:15:00	2016-07-25 08:21:00	5550	63.1	Pak2_A3	0.0601737
Pak2_B1_TS9	Pak2	B1	9	PaKiT01	EBOV	0.0001	64	2016-07-22 17:15:00	2016-07-25 08:29:00	8095	63.2333	Pak2_B1	0.0877669
Pak2_A1_TS10	Pak2	A1	10	PaKiT01	EBOV	0.0001	64	2016-07-22 17:15:00	2016-07-25 21:02:00	2692	75.7833	Pak2_A1	0.029187
Pak2_A3_TS10	Pak2	A3	10	PaKiT01	EBOV	0.001	64	2016-07-22 17:15:00	2016-07-25 21:06:00	1259	75.85	Pak2_A3	0.0136502
Pak2_B1_TS10	Pak2	B1	10	PaKiT01	EBOV	0.0001	64	2016-07-22 17:15:00	2016-07-25 21:18:00	2409	76.05	Pak2_B1	0.0261186
Pak2_A1_TS11	Pak2	A1	11	PaKiT01	EBOV	0.0001	64	2016-07-22 17:15:00	2016-07-26 10:19:00	2142	89.0667	Pak2_A1	0.0232238
Pak2_A3_TS11	Pak2	A3	11	PaKiT01	EBOV	0.001	64	2016-07-22 17:15:00	2016-07-26 10:24:00	978	89.15	Pak2_A3	0.0106036
Pak2_B1_TS11	Pak2	B1	11	PaKiT01	EBOV	0.0001	64	2016-07-22 17:15:00	2016-07-26 10:36:00	1708	89.35	Pak2_B1	0.0185183
Pak2_A1_TS12	Pak2	A1	12	PaKiT01	EBOV	0.0001	64	2016-07-22 17:15:00	2016-07-26 19:42:00	5737	98.45	Pak2_A1	0.0622012
Pak2_A3_TS12	Pak2	A3	12	PaKiT01	EBOV	0.001	64	2016-07-22 17:15:00	2016-07-26 19:46:00	2445	98.5167	Pak2_A3	0.026509
Pak2_B1_TS12	Pak2	B1	12	PaKiT01	EBOV	0.0001	64	2016-07-22 17:15:00	2016-07-26 19:56:00	4701	98.6833	Pak2_B1	0.0509687
Pak2_A1_TS13	Pak2	A1	13	PaKiT01	EBOV	0.0001	64	2016-07-22 17:15:00	2016-07-27 09:00:00	5540	111.75	Pak2_A1	0.0600653
Pak2_A3_TS13	Pak2	A3	13	PaKiT01	EBOV	0.001	64	2016-07-22 17:15:00	2016-07-27 09:06:00	2549	111.85	Pak2_A3	0.0276365
Pak2_B1_TS13	Pak2	B1	13	PaKiT01	EBOV	0.0001	64	2016-07-22 17:15:00	2016-07-27 09:20:00	4404	112.083	Pak2_B1	0.0477486
Pak2_A1_TS14	Pak2	A1	14	PaKiT01	EBOV	0.0001	64	2016-07-22 17:15:00	2016-07-27 18:42:00	5683	121.45	Pak2_A1	0.0616157
Pak2_A3_TS14	Pak2	A3	14	PaKiT01	EBOV	0.001	64	2016-07-22 17:15:00	2016-07-27 18:44:00	2842	121.483	Pak2_A3	0.0308133
Pak2_B1_TS14	Pak2	B1	14	PaKiT01	EBOV	0.0001	64	2016-07-22 17:15:00	2016-07-27 18:53:00	4610	121.633	Pak2_B1	0.0499821
Pak2_A1_TS15	Pak2	A1	15	PaKiT01	EBOV	0.0001	64	2016-07-22 17:15:00	2016-07-28 08:45:00	4810	135.5	Pak2_A1	0.0521505
Pak2_A3_TS15	Pak2	A3	15	PaKiT01	EBOV	0.001	64	2016-07-22 17:15:00	2016-07-28 08:50:00	2810	135.583	Pak2_A3	0.0304663
Pak2_B1_TS15	Pak2	B1	15	PaKiT01	EBOV	0.0001	64	2016-07-22 17:15:00	2016-07-28 08:57:00	3736	135.7	Pak2_B1	0.0405061
Pak2_A1_TS16	Pak2	A1	16	PaKiT01	EBOV	0.0001	64	2016-07-22 17:15:00	2016-07-28 20:15:00	4167	147	Pak2_A1	0.0451791
Pak2_A3_TS16	Pak2	A3	16	PaKiT01	EBOV	0.001	64	2016-07-22 17:15:00	2016-07-28 20:20:00	3191	147.083	Pak2_A3	0.0345972
Pak2_B1_TS16	Pak2	B1	16	PaKiT01	EBOV	0.0001	64	2016-07-22 17:15:00	2016-07-28 20:29:00	3221	147.233	Pak2_B1	0.0349224
Pak2_A1_TS17	Pak2	A1	17	PaKiT01	EBOV	0.0001	64	2016-07-22 17:15:00	2016-07-29 09:00:00	3258	159.75	Pak2_A1	0.0353236
Pak2_A3_TS17	Pak2	A3	17	PaKiT01	EBOV	0.001	64	2016-07-22 17:15:00	2016-07-29 09:04:00	2628	159.817	Pak2_A3	0.0284931
Pak2_B1_TS17	Pak2	B1	17	PaKiT01	EBOV	0.0001	64	2016-07-22 17:15:00	2016-07-29 09:15:00	2773	160	Pak2_B1	0.0300652
Pak2_A1_TS18	Pak2	A1	18	PaKiT01	EBOV	0.0001	64	2016-07-22 17:15:00	2016-07-29 20:00:00	2612	170.75	Pak2_A1	0.0283196
Pak2_A3_TS18	Pak2	A3	18	PaKiT01	EBOV	0.001	64	2016-07-22 17:15:00	2016-07-29 20:03:00	2628	170.8	Pak2_A3	0.0284931
Pak2_B1_TS18	Pak2	B1	18	PaKiT01	EBOV	0.0001	64	2016-07-22 17:15:00	2016-07-29 20:10:00	2335	170.917	Pak2_B1	0.0253163
Pak2_A1_TS19	Pak2	A1	19	PaKiT01	EBOV	0.0001	64	2016-07-22 17:15:00	2016-07-30 10:36:00	2319	185.35	Pak2_A1	0.0251428
Pak2_A3_TS19	Pak2	A3	19	PaKiT01	EBOV	0.001	64	2016-07-22 17:15:00	2016-07-30 10:39:00	2080	185.4	Pak2_A3	0.0225516
Pak2_B1_TS19	Pak2	B1	19	PaKiT01	EBOV	0.0001	64	2016-07-22 17:15:00	2016-07-30 10:49:00	2239	185.567	Pak2_B1	0.0242755
Pak20_A3_TS1	Pak20	A3	1	PaKiT01	VSVG	0.001	36	2016-08-25 21:34:00	2016-08-26 07:54:00	62	10.3333	Pak20_A3	0.000672211
Pak20_B2_TS1	Pak20	B2	1	PaKiT01	VSVG	0.0001	36	2016-08-25 21:34:00	2016-08-26 08:01:00	108	10.45	Pak20_B2	0.00117095
Pak20_B1_TS1	Pak20	B1	1	PaKiT01	VSVG	0.001	36	2016-08-25 21:34:00	2016-08-26 08:02:00	1164	10.4667	Pak20_B1	0.0126202
Pak20_A3_TS2	Pak20	A3	2	PaKiT01	VSVG	0.001	36	2016-08-25 21:34:00	2016-08-26 10:47:00	293	13.2167	Pak20_A3	0.00317674
Pak20_B2_TS2	Pak20	B2	2	PaKiT01	VSVG	0.0001	36	2016-08-25 21:34:00	2016-08-26 10:50:00	674	13.2667	Pak20_B2	0.00730758
Pak20_B1_TS2	Pak20	B1	2	PaKiT01	VSVG	0.001	36	2016-08-25 21:34:00	2016-08-26 10:51:00	2888	13.2833	Pak20_B1	0.031312
Pak20_A3_TS3	Pak20	A3	3	PaKiT01	VSVG	0.001	36	2016-08-25 21:34:00	2016-08-26 15:48:00	1206	18.2333	Pak20_A3	0.0130756
Pak20_B2_TS3	Pak20	B2	3	PaKiT01	VSVG	0.0001	36	2016-08-25 21:34:00	2016-08-26 15:55:00	5519	18.35	Pak20_B2	0.0598376
Pak20_B1_TS3	Pak20	B1	3	PaKiT01	VSVG	0.001	36	2016-08-25 21:34:00	2016-08-26 15:56:00	16872	18.3667	Pak20_B1	0.182928
Pak20_A3_TS4	Pak20	A3	4	PaKiT01	VSVG	0.001	36	2016-08-25 21:34:00	2016-08-26 17:47:00	2353	20.2167	Pak20_A3	0.0255115
Pak20_B2_TS4	Pak20	B2	4	PaKiT01	VSVG	0.0001	36	2016-08-25 21:34:00	2016-08-26 17:51:00	9819	20.2833	Pak20_B2	0.106459
Pak20_B1_TS4	Pak20	B1	4	PaKiT01	VSVG	0.001	36	2016-08-25 21:34:00	2016-08-26 17:53:00	22686	20.3167	Pak20_B1	0.245964
Pak21_A2_TS1	Pak21	A2	1	PaKiT01	VSVG	0.0001	36	2016-08-25 21:34:00	2016-08-26 08:33:00	180	10.9833	Pak21_A2	0.00195158
Pak21_A3_TS1	Pak21	A3	1	PaKiT01	VSVG	0.0001	36	2016-08-25 21:34:00	2016-08-26 08:37:00	38	11.05	Pak21_A3	0.000412
Pak21_B2_TS1	Pak21	B2	1	PaKiT01	VSVG	0.0001	36	2016-08-25 21:34:00	2016-08-26 08:43:00	154	11.15	Pak21_B2	0.00166968
Pak21_B1_TS1	Pak21	B1	1	PaKiT01	VSVG	0.001	36	2016-08-25 21:34:00	2016-08-26 08:43:00	1488	11.15	Pak21_B1	0.0161331
Pak21_A2_TS2	Pak21	A2	2	PaKiT01	VSVG	0.0001	36	2016-08-25 21:34:00	2016-08-26 11:12:00	150	13.6333	Pak21_A2	0.00162632
Pak21_A3_TS2	Pak21	A3	2	PaKiT01	VSVG	0.0001	36	2016-08-25 21:34:00	2016-08-26 11:15:00	185	13.6833	Pak21_A3	0.00200579
Pak21_B2_TS2	Pak21	B2	2	PaKiT01	VSVG	0.0001	36	2016-08-25 21:34:00	2016-08-26 11:20:00	773	13.7667	Pak21_B2	0.00838095
Pak21_B1_TS2	Pak21	B1	2	PaKiT01	VSVG	0.001	36	2016-08-25 21:34:00	2016-08-26 11:21:00	3255	13.7833	Pak21_B1	0.0352911
Pak21_A2_TS3	Pak21	A2	3	PaKiT01	VSVG	0.0001	36	2016-08-25 21:34:00	2016-08-26 16:31:00	1764	18.95	Pak21_A2	0.0191255
Pak21_A3_TS3	Pak21	A3	3	PaKiT01	VSVG	0.0001	36	2016-08-25 21:34:00	2016-08-26 16:33:00	1619	18.9833	Pak21_A3	0.0175534
Pak21_B2_TS3	Pak21	B2	3	PaKiT01	VSVG	0.0001	36	2016-08-25 21:34:00	2016-08-26 16:37:00	5591	19.05	Pak21_B2	0.0606182
Pak21_B1_TS3	Pak21	B1	3	PaKiT01	VSVG	0.001	36	2016-08-25 21:34:00	2016-08-26 16:38:00	17046	19.0667	Pak21_B1	0.184815
Pak21_A2_TS4	Pak21	A2	4	PaKiT01	VSVG	0.0001	36	2016-08-25 21:34:00	2016-08-26 18:36:00	3005	21.0333	Pak21_A2	0.0325805
Pak21_A3_TS4	Pak21	A3	4	PaKiT01	VSVG	0.0001	36	2016-08-25 21:34:00	2016-08-26 18:38:00	3286	21.0667	Pak21_A3	0.0356272
Pak21_B2_TS4	Pak21	B2	4	PaKiT01	VSVG	0.0001	36	2016-08-25 21:34:00	2016-08-26 18:44:00	10460	21.1667	Pak21_B2	0.113408
Pak21_B1_TS4	Pak21	B1	4	PaKiT01	VSVG	0.001	36	2016-08-25 21:34:00	2016-08-26 18:45:00	21541	21.1833	Pak21_B1	0.23355
Pak21_A2_TS5	Pak21	A2	5	PaKiT01	VSVG	0.0001	36	2016-08-25 21:34:00	2016-08-26 21:44:00	5926	24.1667	Pak21_A2	0.0642503
Pak21_A3_TS5	Pak21	A3	5	PaKiT01	VSVG	0.0001	36	2016-08-25 21:34:00	2016-08-26 21:46:00	5439	24.2	Pak21_A3	0.0589702
Pak21_B2_TS5	Pak21	B2	5	PaKiT01	VSVG	0.0001	36	2016-08-25 21:34:00	2016-08-26 21:52:00	19152	24.3	Pak21_B2	0.207648
Pak21_B1_TS5	Pak21	B1	5	PaKiT01	VSVG	0.001	36	2016-08-25 21:34:00	2016-08-26 21:54:00	28557	24.3333	Pak21_B1	0.309618
Pak22_A1_TS1	Pak22	A1	1	PaKiT01	VSVG	0.001	36	2016-08-25 21:34:00	2016-08-26 09:08:00	942	11.5667	Pak22_A1	0.0102133
Pak22_A2_TS1	Pak22	A2	1	PaKiT01	VSVG	0.0001	36	2016-08-25 21:34:00	2016-08-26 09:09:00	353	11.5833	Pak22_A2	0.00382726
Pak22_A3_TS1	Pak22	A3	1	PaKiT01	VSVG	0.0001	36	2016-08-25 21:34:00	2016-08-26 09:10:00	322	11.6	Pak22_A3	0.00349116
Pak22_B2_TS1	Pak22	B2	1	PaKiT01	VSVG	0.0001	36	2016-08-25 21:34:00	2016-08-26 09:16:00	316	11.7	Pak22_B2	0.00342611
Pak22_B1_TS1	Pak22	B1	1	PaKiT01	VSVG	0.001	36	2016-08-25 21:34:00	2016-08-26 09:16:00	1967	11.7	Pak22_B1	0.0213264
Pak22_A1_TS2	Pak22	A1	2	PaKiT01	VSVG	0.001	36	2016-08-25 21:34:00	2016-08-26 11:40:00	1954	14.1	Pak22_A1	0.0211855
Pak22_A2_TS2	Pak22	A2	2	PaKiT01	VSVG	0.0001	36	2016-08-25 21:34:00	2016-08-26 11:41:00	1145	14.1167	Pak22_A2	0.0124142
Pak22_A3_TS2	Pak22	A3	2	PaKiT01	VSVG	0.0001	36	2016-08-25 21:34:00	2016-08-26 11:42:00	1267	14.1333	Pak22_A3	0.0137369
Pak22_B2_TS2	Pak22	B2	2	PaKiT01	VSVG	0.0001	36	2016-08-25 21:34:00	2016-08-26 11:47:00	1018	14.2167	Pak22_B2	0.0110373
Pak22_B1_TS2	Pak22	B1	2	PaKiT01	VSVG	0.001	36	2016-08-25 21:34:00	2016-08-26 11:48:00	3865	14.2333	Pak22_B1	0.0419047
Pak22_A1_TS3	Pak22	A1	3	PaKiT01	VSVG	0.001	36	2016-08-25 21:34:00	2016-08-26 17:01:00	11366	19.45	Pak22_A1	0.123231
Pak22_A2_TS3	Pak22	A2	3	PaKiT01	VSVG	0.0001	36	2016-08-25 21:34:00	2016-08-26 17:03:00	7225	19.4833	Pak22_A2	0.0783342
Pak22_A3_TS3	Pak22	A3	3	PaKiT01	VSVG	0.0001	36	2016-08-25 21:34:00	2016-08-26 17:04:00	6970	19.5	Pak22_A3	0.0755695
Pak22_B2_TS3	Pak22	B2	3	PaKiT01	VSVG	0.0001	36	2016-08-25 21:34:00	2016-08-26 17:09:00	7649	19.5833	Pak22_B2	0.0829313
Pak22_B1_TS3	Pak22	B1	3	PaKiT01	VSVG	0.001	36	2016-08-25 21:34:00	2016-08-26 17:10:00	18771	19.6	Pak22_B1	0.203517
Pak22_A1_TS4	Pak22	A1	4	PaKiT01	VSVG	0.001	36	2016-08-25 21:34:00	2016-08-26 19:04:00	18312	21.5	Pak22_A1	0.198541
Pak22_A2_TS4	Pak22	A2	4	PaKiT01	VSVG	0.0001	36	2016-08-25 21:34:00	2016-08-26 19:06:00	12260	21.5333	Pak22_A2	0.132924
Pak22_A3_TS4	Pak22	A3	4	PaKiT01	VSVG	0.0001	36	2016-08-25 21:34:00	2016-08-26 19:08:00	12825	21.5667	Pak22_A3	0.13905
Pak22_B2_TS4	Pak22	B2	4	PaKiT01	VSVG	0.0001	36	2016-08-25 21:34:00	2016-08-26 19:12:00	13401	21.6333	Pak22_B2	0.145295
Pak22_B1_TS4	Pak22	B1	4	PaKiT01	VSVG	0.001	36	2016-08-25 21:34:00	2016-08-26 19:14:00	24586	21.6667	Pak22_B1	0.266564
Pak22_A1_TS5	Pak22	A1	5	PaKiT01	VSVG	0.001	36	2016-08-25 21:34:00	2016-08-26 22:28:00	25513	24.9	Pak22_A1	0.276615
Pak22_A2_TS5	Pak22	A2	5	PaKiT01	VSVG	0.0001	36	2016-08-25 21:34:00	2016-08-26 22:30:00	20767	24.9333	Pak22_A2	0.225158
Pak22_A3_TS5	Pak22	A3	5	PaKiT01	VSVG	0.0001	36	2016-08-25 21:34:00	2016-08-26 22:31:00	21309	24.95	Pak22_A3	0.231034
Pak22_B2_TS5	Pak22	B2	5	PaKiT01	VSVG	0.0001	36	2016-08-25 21:34:00	2016-08-26 22:36:00	21392	25.0333	Pak22_B2	0.231934
Pak22_B1_TS5	Pak22	B1	5	PaKiT01	VSVG	0.001	36	2016-08-25 21:34:00	2016-08-26 22:37:00	29704	25.05	Pak22_B1	0.322054
Pak22_A1_TS6	Pak22	A1	6	PaKiT01	VSVG	0.001	36	2016-08-25 21:34:00	2016-08-27 09:05:00	17710	35.5167	Pak22_A1	0.192014
Pak22_A2_TS6	Pak22	A2	6	PaKiT01	VSVG	0.0001	36	2016-08-25 21:34:00	2016-08-27 09:06:00	15306	35.5333	Pak22_A2	0.165949
Pak22_A3_TS6	Pak22	A3	6	PaKiT01	VSVG	0.0001	36	2016-08-25 21:34:00	2016-08-27 09:07:00	18068	35.55	Pak22_A3	0.195895
Pak22_B2_TS6	Pak22	B2	6	PaKiT01	VSVG	0.0001	36	2016-08-25 21:34:00	2016-08-27 09:10:00	19424	35.6	Pak22_B2	0.210597
Pak22_B1_TS6	Pak22	B1	6	PaKiT01	VSVG	0.001	36	2016-08-25 21:34:00	2016-08-27 09:11:00	14808	35.6167	Pak22_B1	0.16055
Pak23_A1_TS1	Pak23	A1	1	PaKiT01	EBOV	0.001	36	2016-08-28 05:30:00	2016-08-28 11:32:00	22	6.03333	Pak23_A1	0.000238526
Pak23_A2_TS1	Pak23	A2	1	PaKiT01	EBOV	0.0001	36	2016-08-28 05:30:00	2016-08-28 11:36:00	0	6.1	Pak23_A2	0
Pak23_A3_TS1	Pak23	A3	1	PaKiT01	EBOV	0.001	36	2016-08-28 05:30:00	2016-08-28 11:39:00	282	6.15	Pak23_A3	0.00305747
Pak23_B2_TS1	Pak23	B2	1	PaKiT01	EBOV	0.0001	36	2016-08-28 05:30:00	2016-08-28 11:47:00	35	6.28333	Pak23_B2	0.000379474
Pak23_B1_TS1	Pak23	B1	1	PaKiT01	EBOV	0.001	36	2016-08-28 05:30:00	2016-08-28 11:52:00	0	6.36667	Pak23_B1	0
Pak23_A1_TS2	Pak23	A1	2	PaKiT01	EBOV	0.001	36	2016-08-28 05:30:00	2016-08-28 15:35:00	2083	10.0833	Pak23_A1	0.0225841
Pak23_A2_TS2	Pak23	A2	2	PaKiT01	EBOV	0.0001	36	2016-08-28 05:30:00	2016-08-28 15:36:00	357	10.1	Pak23_A2	0.00387063
Pak23_A3_TS2	Pak23	A3	2	PaKiT01	EBOV	0.001	36	2016-08-28 05:30:00	2016-08-28 15:38:00	3059	10.1333	Pak23_A3	0.033166
Pak23_B2_TS2	Pak23	B2	2	PaKiT01	EBOV	0.0001	36	2016-08-28 05:30:00	2016-08-28 15:42:00	261	10.2	Pak23_B2	0.00282979
Pak23_B1_TS2	Pak23	B1	2	PaKiT01	EBOV	0.001	36	2016-08-28 05:30:00	2016-08-28 15:44:00	1709	10.2333	Pak23_B1	0.0185292
Pak23_A1_TS3	Pak23	A1	3	PaKiT01	EBOV	0.001	36	2016-08-28 05:30:00	2016-08-28 19:49:00	2785	14.3167	Pak23_A1	0.0301953
Pak23_A2_TS3	Pak23	A2	3	PaKiT01	EBOV	0.0001	36	2016-08-28 05:30:00	2016-08-28 19:50:00	525	14.3333	Pak23_A2	0.00569211
Pak23_A3_TS3	Pak23	A3	3	PaKiT01	EBOV	0.001	36	2016-08-28 05:30:00	2016-08-28 19:51:00	4227	14.35	Pak23_A3	0.0458296
Pak23_B2_TS3	Pak23	B2	3	PaKiT01	EBOV	0.0001	36	2016-08-28 05:30:00	2016-08-28 19:55:00	865	14.4167	Pak23_B2	0.00937842
Pak23_B1_TS3	Pak23	B1	3	PaKiT01	EBOV	0.001	36	2016-08-28 05:30:00	2016-08-28 19:56:00	3024	14.4333	Pak23_B1	0.0327865
Pak23_A1_TS4	Pak23	A1	4	PaKiT01	EBOV	0.001	36	2016-08-28 05:30:00	2016-08-28 22:38:00	2982	17.1333	Pak23_A1	0.0323312
Pak23_A2_TS4	Pak23	A2	4	PaKiT01	EBOV	0.0001	36	2016-08-28 05:30:00	2016-08-28 22:39:00	696	17.15	Pak23_A2	0.00754611
Pak23_A3_TS4	Pak23	A3	4	PaKiT01	EBOV	0.001	36	2016-08-28 05:30:00	2016-08-28 22:40:00	4804	17.1667	Pak23_A3	0.0520855
Pak23_B2_TS4	Pak23	B2	4	PaKiT01	EBOV	0.0001	36	2016-08-28 05:30:00	2016-08-28 22:45:00	1043	17.25	Pak23_B2	0.0113083
Pak23_B1_TS4	Pak23	B1	4	PaKiT01	EBOV	0.001	36	2016-08-28 05:30:00	2016-08-28 22:46:00	3485	17.2667	Pak23_B1	0.0377847
Pak23_A1_TS5	Pak23	A1	5	PaKiT01	EBOV	0.001	36	2016-08-28 05:30:00	2016-08-29 09:20:00	3875	27.8333	Pak23_A1	0.0420132
Pak23_A2_TS5	Pak23	A2	5	PaKiT01	EBOV	0.0001	36	2016-08-28 05:30:00	2016-08-29 09:21:00	1782	27.85	Pak23_A2	0.0193206
Pak23_A3_TS5	Pak23	A3	5	PaKiT01	EBOV	0.001	36	2016-08-28 05:30:00	2016-08-29 09:22:00	6206	27.8667	Pak23_A3	0.0672861
Pak23_B2_TS5	Pak23	B2	5	PaKiT01	EBOV	0.0001	36	2016-08-28 05:30:00	2016-08-29 09:26:00	2130	27.9333	Pak23_B2	0.0230937
Pak23_B1_TS5	Pak23	B1	5	PaKiT01	EBOV	0.001	36	2016-08-28 05:30:00	2016-08-29 09:27:00	5399	27.95	Pak23_B1	0.0585365
Pak23_A1_TS6	Pak23	A1	6	PaKiT01	EBOV	0.001	36	2016-08-28 05:30:00	2016-08-29 20:34:00	9217	39.0667	Pak23_A1	0.0999317
Pak23_A2_TS6	Pak23	A2	6	PaKiT01	EBOV	0.0001	36	2016-08-28 05:30:00	2016-08-29 20:35:00	4712	39.0833	Pak23_A2	0.051088
Pak23_A3_TS6	Pak23	A3	6	PaKiT01	EBOV	0.001	36	2016-08-28 05:30:00	2016-08-29 20:36:00	7898	39.1	Pak23_A3	0.085631
Pak23_B2_TS6	Pak23	B2	6	PaKiT01	EBOV	0.0001	36	2016-08-28 05:30:00	2016-08-29 20:40:00	4652	39.1667	Pak23_B2	0.0504375
Pak23_B1_TS6	Pak23	B1	6	PaKiT01	EBOV	0.001	36	2016-08-28 05:30:00	2016-08-29 20:41:00	7525	39.1833	Pak23_B1	0.0815869
Pak24_A1_TS1	Pak24	A1	1	PaKiT01	EBOV	0.001	36	2016-08-28 05:30:00	2016-08-28 11:57:00	433	6.45	Pak24_A1	0.00469463
Pak24_A2_TS1	Pak24	A2	1	PaKiT01	EBOV	0.0001	36	2016-08-28 05:30:00	2016-08-28 12:00:00	0	6.5	Pak24_A2	0
Pak24_A3_TS1	Pak24	A3	1	PaKiT01	EBOV	0.001	36	2016-08-28 05:30:00	2016-08-28 12:03:00	432	6.55	Pak24_A3	0.00468379
Pak24_B2_TS1	Pak24	B2	1	PaKiT01	EBOV	0.0001	36	2016-08-28 05:30:00	2016-08-28 12:04:00	1	6.56667	Pak24_B2	1.08421e-05
Pak24_B1_TS1	Pak24	B1	1	PaKiT01	EBOV	0.001	36	2016-08-28 05:30:00	2016-08-28 12:14:00	0	6.73333	Pak24_B1	0
Pak24_A1_TS2	Pak24	A1	2	PaKiT01	EBOV	0.001	36	2016-08-28 05:30:00	2016-08-28 15:51:00	2532	10.35	Pak24_A1	0.0274522
Pak24_A2_TS2	Pak24	A2	2	PaKiT01	EBOV	0.0001	36	2016-08-28 05:30:00	2016-08-28 15:53:00	32	10.3833	Pak24_A2	0.000346947
Pak24_A3_TS2	Pak24	A3	2	PaKiT01	EBOV	0.001	36	2016-08-28 05:30:00	2016-08-28 15:55:00	1905	10.4167	Pak24_A3	0.0206542
Pak24_B2_TS2	Pak24	B2	2	PaKiT01	EBOV	0.0001	36	2016-08-28 05:30:00	2016-08-28 16:00:00	297	10.5	Pak24_B2	0.00322011
Pak24_B1_TS2	Pak24	B1	2	PaKiT01	EBOV	0.001	36	2016-08-28 05:30:00	2016-08-28 16:00:00	1885	10.5	Pak24_B1	0.0204374
Pak24_A1_TS3	Pak24	A1	3	PaKiT01	EBOV	0.001	36	2016-08-28 05:30:00	2016-08-28 20:02:00	3609	14.5333	Pak24_A1	0.0391292
Pak24_A2_TS3	Pak24	A2	3	PaKiT01	EBOV	0.0001	36	2016-08-28 05:30:00	2016-08-28 20:03:00	594	14.55	Pak24_A2	0.00644021
Pak24_A3_TS3	Pak24	A3	3	PaKiT01	EBOV	0.001	36	2016-08-28 05:30:00	2016-08-28 20:03:00	3147	14.55	Pak24_A3	0.0341201
Pak24_B2_TS3	Pak24	B2	3	PaKiT01	EBOV	0.0001	36	2016-08-28 05:30:00	2016-08-28 20:08:00	723	14.6333	Pak24_B2	0.00783884
Pak24_B1_TS3	Pak24	B1	3	PaKiT01	EBOV	0.001	36	2016-08-28 05:30:00	2016-08-28 20:08:00	3030	14.6333	Pak24_B1	0.0328516
Pak24_A1_TS4	Pak24	A1	4	PaKiT01	EBOV	0.001	36	2016-08-28 05:30:00	2016-08-28 22:47:00	4062	17.2833	Pak24_A1	0.0440406
Pak24_A2_TS4	Pak24	A2	4	PaKiT01	EBOV	0.0001	36	2016-08-28 05:30:00	2016-08-28 22:48:00	749	17.3	Pak24_A2	0.00812074
Pak24_A3_TS4	Pak24	A3	4	PaKiT01	EBOV	0.001	36	2016-08-28 05:30:00	2016-08-28 22:49:00	3675	17.3167	Pak24_A3	0.0398447
Pak24_B2_TS4	Pak24	B2	4	PaKiT01	EBOV	0.0001	36	2016-08-28 05:30:00	2016-08-28 22:54:00	854	17.4	Pak24_B2	0.00925916
Pak24_B1_TS4	Pak24	B1	4	PaKiT01	EBOV	0.001	36	2016-08-28 05:30:00	2016-08-28 22:55:00	3312	17.4167	Pak24_B1	0.0359091
Pak24_A1_TS5	Pak24	A1	5	PaKiT01	EBOV	0.001	36	2016-08-28 05:30:00	2016-08-29 09:36:00	3476	28.1	Pak24_A1	0.0376872
Pak24_A2_TS5	Pak24	A2	5	PaKiT01	EBOV	0.0001	36	2016-08-28 05:30:00	2016-08-29 09:37:00	1508	28.1167	Pak24_A2	0.0163499
Pak24_A3_TS5	Pak24	A3	5	PaKiT01	EBOV	0.001	36	2016-08-28 05:30:00	2016-08-29 09:38:00	5211	28.1333	Pak24_A3	0.0564982
Pak24_B2_TS5	Pak24	B2	5	PaKiT01	EBOV	0.0001	36	2016-08-28 05:30:00	2016-08-29 09:41:00	1500	28.1833	Pak24_B2	0.0162632
Pak24_B1_TS5	Pak24	B1	5	PaKiT01	EBOV	0.001	36	2016-08-28 05:30:00	2016-08-29 09:42:00	5437	28.2	Pak24_B1	0.0589485
Pak25_A1_TS1	Pak25	A1	1	PaKiT01	EBOV	0.001	36	2016-08-28 05:30:00	2016-08-28 12:22:00	15	6.86667	Pak25_A1	0.000162632
Pak25_A2_TS1	Pak25	A2	1	PaKiT01	EBOV	0.0001	36	2016-08-28 05:30:00	2016-08-28 12:26:00	0	6.93333	Pak25_A2	0
Pak25_A3_TS1	Pak25	A3	1	PaKiT01	EBOV	0.0001	36	2016-08-28 05:30:00	2016-08-28 12:29:00	0	6.98333	Pak25_A3	0
Pak25_B2_TS1	Pak25	B2	1	PaKiT01	EBOV	0.0001	36	2016-08-28 05:30:00	2016-08-28 12:37:00	25	7.11667	Pak25_B2	0.000271053
Pak25_B1_TS1	Pak25	B1	1	PaKiT01	EBOV	0.001	36	2016-08-28 05:30:00	2016-08-28 12:41:00	110	7.18333	Pak25_B1	0.00119263
Pak25_A1_TS2	Pak25	A1	2	PaKiT01	EBOV	0.001	36	2016-08-28 05:30:00	2016-08-28 16:58:00	1949	11.4667	Pak25_A1	0.0211313
Pak25_A2_TS2	Pak25	A2	2	PaKiT01	EBOV	0.0001	36	2016-08-28 05:30:00	2016-08-28 17:00:00	353	11.5	Pak25_A2	0.00382726
Pak25_A3_TS2	Pak25	A3	2	PaKiT01	EBOV	0.0001	36	2016-08-28 05:30:00	2016-08-28 17:02:00	361	11.5333	Pak25_A3	0.003914
Pak25_B2_TS2	Pak25	B2	2	PaKiT01	EBOV	0.0001	36	2016-08-28 05:30:00	2016-08-28 17:06:00	453	11.6	Pak25_B2	0.00491147
Pak25_B1_TS2	Pak25	B1	2	PaKiT01	EBOV	0.001	36	2016-08-28 05:30:00	2016-08-28 17:08:00	2125	11.6333	Pak25_B1	0.0230395
Pak25_A1_TS3	Pak25	A1	3	PaKiT01	EBOV	0.001	36	2016-08-28 05:30:00	2016-08-28 20:57:00	2477	15.45	Pak25_A1	0.0268559
Pak25_A2_TS3	Pak25	A2	3	PaKiT01	EBOV	0.0001	36	2016-08-28 05:30:00	2016-08-28 20:59:00	681	15.4833	Pak25_A2	0.00738347
Pak25_A3_TS3	Pak25	A3	3	PaKiT01	EBOV	0.0001	36	2016-08-28 05:30:00	2016-08-28 21:00:00	872	15.5	Pak25_A3	0.00945432
Pak25_B2_TS3	Pak25	B2	3	PaKiT01	EBOV	0.0001	36	2016-08-28 05:30:00	2016-08-28 21:04:00	764	15.5667	Pak25_B2	0.00828337
Pak25_B1_TS3	Pak25	B1	3	PaKiT01	EBOV	0.001	36	2016-08-28 05:30:00	2016-08-28 21:05:00	3006	15.5833	Pak25_B1	0.0325914
Pak25_A1_TS4	Pak25	A1	4	PaKiT01	EBOV	0.001	36	2016-08-28 05:30:00	2016-08-28 23:47:00	2727	18.2833	Pak25_A1	0.0295664
Pak25_A2_TS4	Pak25	A2	4	PaKiT01	EBOV	0.0001	36	2016-08-28 05:30:00	2016-08-28 23:49:00	855	18.3167	Pak25_A2	0.00927
Pak25_A3_TS4	Pak25	A3	4	PaKiT01	EBOV	0.0001	36	2016-08-28 05:30:00	2016-08-28 23:50:00	1086	18.3333	Pak25_A3	0.0117745
Pak25_B2_TS4	Pak25	B2	4	PaKiT01	EBOV	0.0001	36	2016-08-28 05:30:00	2016-08-28 23:54:00	875	18.4	Pak25_B2	0.00948684
Pak25_B1_TS4	Pak25	B1	4	PaKiT01	EBOV	0.001	36	2016-08-28 05:30:00	2016-08-28 23:54:00	3629	18.4	Pak25_B1	0.039346
Pak25_A1_TS5	Pak25	A1	5	PaKiT01	EBOV	0.001	36	2016-08-28 05:30:00	2016-08-29 10:56:00	3811	29.4333	Pak25_A1	0.0413193
Pak25_A2_TS5	Pak25	A2	5	PaKiT01	EBOV	0.0001	36	2016-08-28 05:30:00	2016-08-29 10:57:00	2213	29.45	Pak25_A2	0.0239936
Pak25_A3_TS5	Pak25	A3	5	PaKiT01	EBOV	0.0001	36	2016-08-28 05:30:00	2016-08-29 10:58:00	1482	29.4667	Pak25_A3	0.016068
Pak25_B2_TS5	Pak25	B2	5	PaKiT01	EBOV	0.0001	36	2016-08-28 05:30:00	2016-08-29 11:02:00	2015	29.5333	Pak25_B2	0.0218468
Pak25_B1_TS5	Pak25	B1	5	PaKiT01	EBOV	0.001	36	2016-08-28 05:30:00	2016-08-29 11:03:00	4961	29.55	Pak25_B1	0.0537877
Pak25_A1_TS6	Pak25	A1	6	PaKiT01	EBOV	0.001	36	2016-08-28 05:30:00	2016-08-29 21:18:00	4466	39.8	Pak25_A1	0.0484208
Pak25_A2_TS6	Pak25	A2	6	PaKiT01	EBOV	0.0001	36	2016-08-28 05:30:00	2016-08-29 21:19:00	1732	39.8167	Pak25_A2	0.0187785
Pak25_A3_TS6	Pak25	A3	6	PaKiT01	EBOV	0.0001	36	2016-08-28 05:30:00	2016-08-29 21:20:00	2093	39.8333	Pak25_A3	0.0226925
Pak25_B2_TS6	Pak25	B2	6	PaKiT01	EBOV	0.0001	36	2016-08-28 05:30:00	2016-08-29 21:26:00	3435	39.9333	Pak25_B2	0.0372426
Pak25_B1_TS6	Pak25	B1	6	PaKiT01	EBOV	0.001	36	2016-08-28 05:30:00	2016-08-29 21:27:00	5596	39.95	Pak25_B1	0.0606724
Pak25_A1_TS7	Pak25	A1	7	PaKiT01	EBOV	0.001	36	2016-08-28 05:30:00	2016-08-30 07:45:00	4784	50.25	Pak25_A1	0.0518686
Pak25_A2_TS7	Pak25	A2	7	PaKiT01	EBOV	0.0001	36	2016-08-28 05:30:00	2016-08-30 07:46:00	491	50.2667	Pak25_A2	0.00532347
Pak25_A3_TS7	Pak25	A3	7	PaKiT01	EBOV	0.0001	36	2016-08-28 05:30:00	2016-08-30 07:46:00	1665	50.2667	Pak25_A3	0.0180521
Pak25_B2_TS7	Pak25	B2	7	PaKiT01	EBOV	0.0001	36	2016-08-28 05:30:00	2016-08-30 07:51:00	3792	50.35	Pak25_B2	0.0411133
Pak25_B1_TS7	Pak25	B1	7	PaKiT01	EBOV	0.001	36	2016-08-28 05:30:00	2016-08-30 07:51:00	4584	50.35	Pak25_B1	0.0497002
Pak26_A1_TS1	Pak26	A1	1	PaKiT01	EBOV	0.001	36	2016-08-28 05:30:00	2016-08-28 14:01:00	577	8.51667	Pak26_A1	0.0062559
Pak26_A2_TS1	Pak26	A2	1	PaKiT01	EBOV	0.0001	36	2016-08-28 05:30:00	2016-08-28 14:04:00	25	8.56667	Pak26_A2	0.000271053
Pak26_A3_TS1	Pak26	A3	1	PaKiT01	EBOV	0.0001	36	2016-08-28 05:30:00	2016-08-28 14:07:00	173	8.61667	Pak26_A3	0.00187568
Pak26_B2_TS1	Pak26	B2	1	PaKiT01	EBOV	0.0001	36	2016-08-28 05:30:00	2016-08-28 14:13:00	59	8.71667	Pak26_B2	0.000639684
Pak26_B1_TS1	Pak26	B1	1	PaKiT01	EBOV	0.001	36	2016-08-28 05:30:00	2016-08-28 14:16:00	134	8.76667	Pak26_B1	0.00145284
Pak26_A1_TS2	Pak26	A1	2	PaKiT01	EBOV	0.001	36	2016-08-28 05:30:00	2016-08-28 17:34:00	2379	12.0667	Pak26_A1	0.0257934
Pak26_A2_TS2	Pak26	A2	2	PaKiT01	EBOV	0.0001	36	2016-08-28 05:30:00	2016-08-28 17:35:00	346	12.0833	Pak26_A2	0.00375137
Pak26_A3_TS2	Pak26	A3	2	PaKiT01	EBOV	0.0001	36	2016-08-28 05:30:00	2016-08-28 17:37:00	458	12.1167	Pak26_A3	0.00496568
Pak26_B2_TS2	Pak26	B2	2	PaKiT01	EBOV	0.0001	36	2016-08-28 05:30:00	2016-08-28 17:46:00	599	12.2667	Pak26_B2	0.00649442
Pak26_B1_TS2	Pak26	B1	2	PaKiT01	EBOV	0.001	36	2016-08-28 05:30:00	2016-08-28 17:51:00	2103	12.35	Pak26_B1	0.0228009
Pak26_A1_TS3	Pak26	A1	3	PaKiT01	EBOV	0.001	36	2016-08-28 05:30:00	2016-08-28 21:13:00	2889	15.7167	Pak26_A1	0.0313228
Pak26_A2_TS3	Pak26	A2	3	PaKiT01	EBOV	0.0001	36	2016-08-28 05:30:00	2016-08-28 21:14:00	745	15.7333	Pak26_A2	0.00807737
Pak26_A3_TS3	Pak26	A3	3	PaKiT01	EBOV	0.0001	36	2016-08-28 05:30:00	2016-08-28 21:15:00	712	15.75	Pak26_A3	0.00771958
Pak26_B2_TS3	Pak26	B2	3	PaKiT01	EBOV	0.0001	36	2016-08-28 05:30:00	2016-08-28 21:18:00	964	15.8	Pak26_B2	0.0104518
Pak26_B1_TS3	Pak26	B1	3	PaKiT01	EBOV	0.001	36	2016-08-28 05:30:00	2016-08-28 21:19:00	2598	15.8167	Pak26_B1	0.0281678
Pak26_A1_TS4	Pak26	A1	4	PaKiT01	EBOV	0.001	36	2016-08-28 05:30:00	2016-08-29 00:14:00	3117	18.7333	Pak26_A1	0.0337948
Pak26_A2_TS4	Pak26	A2	4	PaKiT01	EBOV	0.0001	36	2016-08-28 05:30:00	2016-08-29 00:15:00	830	18.75	Pak26_A2	0.00899895
Pak26_A3_TS4	Pak26	A3	4	PaKiT01	EBOV	0.0001	36	2016-08-28 05:30:00	2016-08-29 00:16:00	864	18.7667	Pak26_A3	0.00936758
Pak26_B2_TS4	Pak26	B2	4	PaKiT01	EBOV	0.0001	36	2016-08-28 05:30:00	2016-08-29 00:20:00	830	18.8333	Pak26_B2	0.00899895
Pak26_B1_TS4	Pak26	B1	4	PaKiT01	EBOV	0.001	36	2016-08-28 05:30:00	2016-08-29 00:21:00	3056	18.85	Pak26_B1	0.0331335
Pak26_A1_TS5	Pak26	A1	5	PaKiT01	EBOV	0.001	36	2016-08-28 05:30:00	2016-08-29 11:05:00	4848	29.5833	Pak26_A1	0.0525625
Pak26_A2_TS5	Pak26	A2	5	PaKiT01	EBOV	0.0001	36	2016-08-28 05:30:00	2016-08-29 11:07:00	1767	29.6167	Pak26_A2	0.019158
Pak26_A3_TS5	Pak26	A3	5	PaKiT01	EBOV	0.0001	36	2016-08-28 05:30:00	2016-08-29 11:09:00	1475	29.65	Pak26_A3	0.0159921
Pak26_B2_TS5	Pak26	B2	5	PaKiT01	EBOV	0.0001	36	2016-08-28 05:30:00	2016-08-29 11:16:00	2120	29.7667	Pak26_B2	0.0229853
Pak26_B1_TS5	Pak26	B1	5	PaKiT01	EBOV	0.001	36	2016-08-28 05:30:00	2016-08-29 11:18:00	5045	29.8	Pak26_B1	0.0546984
Pak26_A1_TS6	Pak26	A1	6	PaKiT01	EBOV	0.001	36	2016-08-28 05:30:00	2016-08-29 21:48:00	5263	40.3	Pak26_A1	0.057062
Pak26_A2_TS6	Pak26	A2	6	PaKiT01	EBOV	0.0001	36	2016-08-28 05:30:00	2016-08-29 21:49:00	4135	40.3167	Pak26_A2	0.0448321
Pak26_A3_TS6	Pak26	A3	6	PaKiT01	EBOV	0.0001	36	2016-08-28 05:30:00	2016-08-29 21:49:00	1913	40.3167	Pak26_A3	0.0207409
Pak26_B2_TS6	Pak26	B2	6	PaKiT01	EBOV	0.0001	36	2016-08-28 05:30:00	2016-08-29 21:53:00	3939	40.3833	Pak26_B2	0.0427071
Pak26_B1_TS6	Pak26	B1	6	PaKiT01	EBOV	0.001	36	2016-08-28 05:30:00	2016-08-29 21:54:00	6927	40.4	Pak26_B1	0.0751033
Pak26_A1_TS7	Pak26	A1	7	PaKiT01	EBOV	0.001	36	2016-08-28 05:30:00	2016-08-30 08:27:00	5175	50.95	Pak26_A1	0.0561079
Pak26_A2_TS7	Pak26	A2	7	PaKiT01	EBOV	0.0001	36	2016-08-28 05:30:00	2016-08-30 08:28:00	3154	50.9667	Pak26_A2	0.034196
Pak26_A3_TS7	Pak26	A3	7	PaKiT01	EBOV	0.0001	36	2016-08-28 05:30:00	2016-08-30 08:29:00	2289	50.9833	Pak26_A3	0.0248176
Pak26_B2_TS7	Pak26	B2	7	PaKiT01	EBOV	0.0001	36	2016-08-28 05:30:00	2016-08-30 08:33:00	3384	51.05	Pak26_B2	0.0366897
Pak26_B1_TS7	Pak26	B1	7	PaKiT01	EBOV	0.001	36	2016-08-28 05:30:00	2016-08-30 08:36:00	4498	51.1	Pak26_B1	0.0487678
Pak26_A1_TS8	Pak26	A1	8	PaKiT01	EBOV	0.001	36	2016-08-28 05:30:00	2016-08-30 21:42:00	3646	64.2	Pak26_A1	0.0395303
Pak26_A2_TS8	Pak26	A2	8	PaKiT01	EBOV	0.0001	36	2016-08-28 05:30:00	2016-08-30 21:44:00	1264	64.2333	Pak26_A2	0.0137044
Pak26_A3_TS8	Pak26	A3	8	PaKiT01	EBOV	0.0001	36	2016-08-28 05:30:00	2016-08-30 21:46:00	2468	64.2667	Pak26_A3	0.0267583
Pak26_B2_TS8	Pak26	B2	8	PaKiT01	EBOV	0.0001	36	2016-08-28 05:30:00	2016-08-30 21:50:00	1433	64.3333	Pak26_B2	0.0155367
Pak26_B1_TS8	Pak26	B1	8	PaKiT01	EBOV	0.001	36	2016-08-28 05:30:00	2016-08-30 21:52:00	2218	64.3667	Pak26_B1	0.0240478
Pak26_A1_TS9	Pak26	A1	9	PaKiT01	EBOV	0.001	36	2016-08-28 05:30:00	2016-08-31 09:34:00	1944	76.0667	Pak26_A1	0.0210771
Pak26_A2_TS9	Pak26	A2	9	PaKiT01	EBOV	0.0001	36	2016-08-28 05:30:00	2016-08-31 09:35:00	647	76.0833	Pak26_A2	0.00701484
Pak26_A3_TS9	Pak26	A3	9	PaKiT01	EBOV	0.0001	36	2016-08-28 05:30:00	2016-08-31 09:36:00	927	76.1	Pak26_A3	0.0100506
Pak26_B2_TS9	Pak26	B2	9	PaKiT01	EBOV	0.0001	36	2016-08-28 05:30:00	2016-08-31 09:40:00	506	76.1667	Pak26_B2	0.00548611
Pak26_B1_TS9	Pak26	B1	9	PaKiT01	EBOV	0.001	36	2016-08-28 05:30:00	2016-08-31 09:42:00	831	76.2	Pak26_B1	0.00900979
Pak26_A1_TS10	Pak26	A1	10	PaKiT01	EBOV	0.001	36	2016-08-28 05:30:00	2016-08-31 18:46:00	1436	85.2667	Pak26_A1	0.0155693
Pak26_A2_TS10	Pak26	A2	10	PaKiT01	EBOV	0.0001	36	2016-08-28 05:30:00	2016-08-31 18:47:00	735	85.2833	Pak26_A2	0.00796895
Pak26_A3_TS10	Pak26	A3	10	PaKiT01	EBOV	0.0001	36	2016-08-28 05:30:00	2016-08-31 18:49:00	405	85.3167	Pak26_A3	0.00439105
Pak26_B2_TS10	Pak26	B2	10	PaKiT01	EBOV	0.0001	36	2016-08-28 05:30:00	2016-08-31 18:55:00	406	85.4167	Pak26_B2	0.0044019
Pak26_B1_TS10	Pak26	B1	10	PaKiT01	EBOV	0.001	36	2016-08-28 05:30:00	2016-08-31 18:57:00	619	85.45	Pak26_B1	0.00671126
Pak26_A1_TS11	Pak26	A1	11	PaKiT01	EBOV	0.001	36	2016-08-28 05:30:00	2016-09-01 10:14:00	973	100.733	Pak26_A1	0.0105494
Pak26_A2_TS11	Pak26	A2	11	PaKiT01	EBOV	0.0001	36	2016-08-28 05:30:00	2016-09-01 10:16:00	578	100.767	Pak26_A2	0.00626674
Pak26_A3_TS11	Pak26	A3	11	PaKiT01	EBOV	0.0001	36	2016-08-28 05:30:00	2016-09-01 10:19:00	319	100.817	Pak26_A3	0.00345863
Pak26_B2_TS11	Pak26	B2	11	PaKiT01	EBOV	0.0001	36	2016-08-28 05:30:00	2016-09-01 10:22:00	294	100.867	Pak26_B2	0.00318758
Pak26_B1_TS11	Pak26	B1	11	PaKiT01	EBOV	0.001	36	2016-08-28 05:30:00	2016-09-01 10:23:00	494	100.883	Pak26_B1	0.005356
Pak26_A1_TS12	Pak26	A1	12	PaKiT01	EBOV	0.001	36	2016-08-28 05:30:00	2016-09-01 19:39:00	784	110.15	Pak26_A1	0.00850021
Pak26_A2_TS12	Pak26	A2	12	PaKiT01	EBOV	0.0001	36	2016-08-28 05:30:00	2016-09-01 19:42:00	694	110.2	Pak26_A2	0.00752442
Pak26_A3_TS12	Pak26	A3	12	PaKiT01	EBOV	0.0001	36	2016-08-28 05:30:00	2016-09-01 19:45:00	295	110.25	Pak26_A3	0.00319842
Pak26_B2_TS12	Pak26	B2	12	PaKiT01	EBOV	0.0001	36	2016-08-28 05:30:00	2016-09-01 19:50:00	775	110.333	Pak26_B2	0.00840263
Pak26_B1_TS12	Pak26	B1	12	PaKiT01	EBOV	0.001	36	2016-08-28 05:30:00	2016-09-01 19:51:00	646	110.35	Pak26_B1	0.007004
Pak27_A1_TS1	Pak27	A1	1	PaKiT01	VSVG	0.001	36	2016-08-30 05:25:00	2016-08-30 12:31:00	0	7.1	Pak27_A1	0
Pak27_A2_TS1	Pak27	A2	1	PaKiT01	VSVG	0.0001	36	2016-08-30 05:25:00	2016-08-30 12:35:00	20	7.16667	Pak27_A2	0.000216842
Pak27_A3_TS1	Pak27	A3	1	PaKiT01	VSVG	0.001	36	2016-08-30 05:25:00	2016-08-30 12:36:00	139	7.18333	Pak27_A3	0.00150705
Pak27_B2_TS1	Pak27	B2	1	PaKiT01	VSVG	0.0001	36	2016-08-30 05:25:00	2016-08-30 12:39:00	0	7.23333	Pak27_B2	0
Pak27_B1_TS1	Pak27	B1	1	PaKiT01	VSVG	0.001	36	2016-08-30 05:25:00	2016-08-30 12:42:00	32	7.28333	Pak27_B1	0.000346947
Pak27_A1_TS2	Pak27	A1	2	PaKiT01	VSVG	0.001	36	2016-08-30 05:25:00	2016-08-30 16:12:00	1412	10.7833	Pak27_A1	0.0153091
Pak27_A2_TS2	Pak27	A2	2	PaKiT01	VSVG	0.0001	36	2016-08-30 05:25:00	2016-08-30 16:14:00	323	10.8167	Pak27_A2	0.003502
Pak27_A3_TS2	Pak27	A3	2	PaKiT01	VSVG	0.001	36	2016-08-30 05:25:00	2016-08-30 16:15:00	1807	10.8333	Pak27_A3	0.0195917
Pak27_B2_TS2	Pak27	B2	2	PaKiT01	VSVG	0.0001	36	2016-08-30 05:25:00	2016-08-30 16:17:00	264	10.8667	Pak27_B2	0.00286232
Pak27_B1_TS2	Pak27	B1	2	PaKiT01	VSVG	0.001	36	2016-08-30 05:25:00	2016-08-30 16:18:00	1734	10.8833	Pak27_B1	0.0188002
Pak27_A1_TS3	Pak27	A1	3	PaKiT01	VSVG	0.001	36	2016-08-30 05:25:00	2016-08-30 18:45:00	2268	13.3333	Pak27_A1	0.0245899
Pak27_A2_TS3	Pak27	A2	3	PaKiT01	VSVG	0.0001	36	2016-08-30 05:25:00	2016-08-30 18:47:00	745	13.3667	Pak27_A2	0.00807737
Pak27_A3_TS3	Pak27	A3	3	PaKiT01	VSVG	0.001	36	2016-08-30 05:25:00	2016-08-30 18:48:00	2557	13.3833	Pak27_A3	0.0277233
Pak27_B2_TS3	Pak27	B2	3	PaKiT01	VSVG	0.0001	36	2016-08-30 05:25:00	2016-08-30 18:51:00	610	13.4333	Pak27_B2	0.00661368
Pak27_B1_TS3	Pak27	B1	3	PaKiT01	VSVG	0.001	36	2016-08-30 05:25:00	2016-08-30 18:52:00	2659	13.45	Pak27_B1	0.0288292
Pak28_A1_TS1	Pak28	A1	1	PaKiT01	VSVG	0.001	36	2016-08-30 05:25:00	2016-08-30 12:53:00	0	7.46667	Pak28_A1	0
Pak28_A2_TS1	Pak28	A2	1	PaKiT01	VSVG	0.0001	36	2016-08-30 05:25:00	2016-08-30 12:56:00	0	7.51667	Pak28_A2	0
Pak28_A3_TS1	Pak28	A3	1	PaKiT01	VSVG	0.001	36	2016-08-30 05:25:00	2016-08-30 12:58:00	0	7.55	Pak28_A3	0
Pak28_B2_TS1	Pak28	B2	1	PaKiT01	VSVG	0.0001	36	2016-08-30 05:25:00	2016-08-30 13:05:00	26	7.66667	Pak28_B2	0.000281895
Pak28_B1_TS1	Pak28	B1	1	PaKiT01	VSVG	0.001	36	2016-08-30 05:25:00	2016-08-30 13:08:00	0	7.71667	Pak28_B1	0
Pak28_A1_TS2	Pak28	A1	2	PaKiT01	VSVG	0.001	36	2016-08-30 05:25:00	2016-08-30 16:27:00	952	11.0333	Pak28_A1	0.0103217
Pak28_A2_TS2	Pak28	A2	2	PaKiT01	VSVG	0.0001	36	2016-08-30 05:25:00	2016-08-30 16:28:00	226	11.05	Pak28_A2	0.00245032
Pak28_A3_TS2	Pak28	A3	2	PaKiT01	VSVG	0.001	36	2016-08-30 05:25:00	2016-08-30 16:29:00	898	11.0667	Pak28_A3	0.00973621
Pak28_B2_TS2	Pak28	B2	2	PaKiT01	VSVG	0.0001	36	2016-08-30 05:25:00	2016-08-30 16:31:00	306	11.1	Pak28_B2	0.00331768
Pak28_B1_TS2	Pak28	B1	2	PaKiT01	VSVG	0.001	36	2016-08-30 05:25:00	2016-08-30 16:32:00	724	11.1167	Pak28_B1	0.00784969
Pak28_A1_TS3	Pak28	A1	3	PaKiT01	VSVG	0.001	36	2016-08-30 05:25:00	2016-08-30 18:56:00	1707	13.5167	Pak28_A1	0.0185075
Pak28_A2_TS3	Pak28	A2	3	PaKiT01	VSVG	0.0001	36	2016-08-30 05:25:00	2016-08-30 18:57:00	622	13.5333	Pak28_A2	0.00674379
Pak28_A3_TS3	Pak28	A3	3	PaKiT01	VSVG	0.001	36	2016-08-30 05:25:00	2016-08-30 18:59:00	1890	13.5667	Pak28_A3	0.0204916
Pak28_B2_TS3	Pak28	B2	3	PaKiT01	VSVG	0.0001	36	2016-08-30 05:25:00	2016-08-30 19:04:00	619	13.65	Pak28_B2	0.00671126
Pak28_B1_TS3	Pak28	B1	3	PaKiT01	VSVG	0.001	36	2016-08-30 05:25:00	2016-08-30 19:04:00	1380	13.65	Pak28_B1	0.0149621
Pak28_A1_TS4	Pak28	A1	4	PaKiT01	VSVG	0.001	36	2016-08-30 05:25:00	2016-08-30 20:12:00	2191	14.7833	Pak28_A1	0.0237551
Pak28_A2_TS4	Pak28	A2	4	PaKiT01	VSVG	0.0001	36	2016-08-30 05:25:00	2016-08-30 20:13:00	919	14.8	Pak28_A2	0.0099639
Pak28_A3_TS4	Pak28	A3	4	PaKiT01	VSVG	0.001	36	2016-08-30 05:25:00	2016-08-30 20:14:00	2526	14.8167	Pak28_A3	0.0273872
Pak28_B2_TS4	Pak28	B2	4	PaKiT01	VSVG	0.0001	36	2016-08-30 05:25:00	2016-08-30 20:19:00	815	14.9	Pak28_B2	0.00883632
Pak28_B1_TS4	Pak28	B1	4	PaKiT01	VSVG	0.001	36	2016-08-30 05:25:00	2016-08-30 20:20:00	1809	14.9167	Pak28_B1	0.0196134
Pak28_A1_TS5	Pak28	A1	5	PaKiT01	VSVG	0.001	36	2016-08-30 05:25:00	2016-08-31 07:53:00	13648	26.4667	Pak28_A1	0.147973
Pak28_A2_TS5	Pak28	A2	5	PaKiT01	VSVG	0.0001	36	2016-08-30 05:25:00	2016-08-31 07:54:00	10686	26.4833	Pak28_A2	0.115859
Pak28_A3_TS5	Pak28	A3	5	PaKiT01	VSVG	0.001	36	2016-08-30 05:25:00	2016-08-31 07:56:00	14709	26.5167	Pak28_A3	0.159477
Pak28_B2_TS5	Pak28	B2	5	PaKiT01	VSVG	0.0001	36	2016-08-30 05:25:00	2016-08-31 08:00:00	8484	26.5833	Pak28_B2	0.0919844
Pak28_B1_TS5	Pak28	B1	5	PaKiT01	VSVG	0.001	36	2016-08-30 05:25:00	2016-08-31 08:01:00	10038	26.6	Pak28_B1	0.108833
Pak28_A1_TS6	Pak28	A1	6	PaKiT01	VSVG	0.001	36	2016-08-30 05:25:00	2016-08-31 18:05:00	4632	36.6667	Pak28_A1	0.0502206
Pak28_A2_TS6	Pak28	A2	6	PaKiT01	VSVG	0.0001	36	2016-08-30 05:25:00	2016-08-31 18:07:00	4847	36.7	Pak28_A2	0.0525517
Pak28_A3_TS6	Pak28	A3	6	PaKiT01	VSVG	0.001	36	2016-08-30 05:25:00	2016-08-31 18:08:00	4620	36.7167	Pak28_A3	0.0500905
Pak28_B2_TS6	Pak28	B2	6	PaKiT01	VSVG	0.0001	36	2016-08-30 05:25:00	2016-08-31 18:14:00	5452	36.8167	Pak28_B2	0.0591112
Pak28_B1_TS6	Pak28	B1	6	PaKiT01	VSVG	0.001	36	2016-08-30 05:25:00	2016-08-31 18:16:00	6069	36.85	Pak28_B1	0.0658007
Pak28_A1_TS7	Pak28	A1	7	PaKiT01	VSVG	0.001	36	2016-08-30 05:25:00	2016-09-01 09:44:00	616	52.3167	Pak28_A1	0.00667874
Pak28_A2_TS7	Pak28	A2	7	PaKiT01	VSVG	0.0001	36	2016-08-30 05:25:00	2016-09-01 09:45:00	682	52.3333	Pak28_A2	0.00739432
Pak28_A3_TS7	Pak28	A3	7	PaKiT01	VSVG	0.001	36	2016-08-30 05:25:00	2016-09-01 09:45:00	336	52.3333	Pak28_A3	0.00364295
Pak28_B2_TS7	Pak28	B2	7	PaKiT01	VSVG	0.0001	36	2016-08-30 05:25:00	2016-09-01 09:49:00	1002	52.4	Pak28_B2	0.0108638
Pak28_B1_TS7	Pak28	B1	7	PaKiT01	VSVG	0.001	36	2016-08-30 05:25:00	2016-09-01 09:50:00	1024	52.4167	Pak28_B1	0.0111023
Pak29_A1_TS1	Pak29	A1	1	PaKiT01	VSVG	0.001	36	2016-08-30 05:25:00	2016-08-30 14:36:00	661	9.18333	Pak29_A1	0.00716663
Pak29_A2_TS1	Pak29	A2	1	PaKiT01	VSVG	0.0001	36	2016-08-30 05:25:00	2016-08-30 14:39:00	19	9.23333	Pak29_A2	0.000206
Pak29_A3_TS1	Pak29	A3	1	PaKiT01	VSVG	0.0001	36	2016-08-30 05:25:00	2016-08-30 14:43:00	87	9.3	Pak29_A3	0.000943263
Pak29_B2_TS1	Pak29	B2	1	PaKiT01	VSVG	0.0001	36	2016-08-30 05:25:00	2016-08-30 14:49:00	22	9.4	Pak29_B2	0.000238526
Pak29_B1_TS1	Pak29	B1	1	PaKiT01	VSVG	0.001	36	2016-08-30 05:25:00	2016-08-30 14:50:00	957	9.41667	Pak29_B1	0.0103759
Pak29_A1_TS2	Pak29	A1	2	PaKiT01	VSVG	0.001	36	2016-08-30 05:25:00	2016-08-30 17:45:00	1706	12.3333	Pak29_A1	0.0184966
Pak29_A2_TS2	Pak29	A2	2	PaKiT01	VSVG	0.0001	36	2016-08-30 05:25:00	2016-08-30 17:46:00	294	12.35	Pak29_A2	0.00318758
Pak29_A3_TS2	Pak29	A3	2	PaKiT01	VSVG	0.0001	36	2016-08-30 05:25:00	2016-08-30 17:47:00	335	12.3667	Pak29_A3	0.00363211
Pak29_B2_TS2	Pak29	B2	2	PaKiT01	VSVG	0.0001	36	2016-08-30 05:25:00	2016-08-30 17:52:00	370	12.45	Pak29_B2	0.00401158
Pak29_B1_TS2	Pak29	B1	2	PaKiT01	VSVG	0.001	36	2016-08-30 05:25:00	2016-08-30 17:53:00	2127	12.4667	Pak29_B1	0.0230612
Pak29_A1_TS3	Pak29	A1	3	PaKiT01	VSVG	0.001	36	2016-08-30 05:25:00	2016-08-30 20:28:00	2599	15.05	Pak29_A1	0.0281786
Pak29_A2_TS3	Pak29	A2	3	PaKiT01	VSVG	0.0001	36	2016-08-30 05:25:00	2016-08-30 20:29:00	862	15.0667	Pak29_A2	0.0093459
Pak29_A3_TS3	Pak29	A3	3	PaKiT01	VSVG	0.0001	36	2016-08-30 05:25:00	2016-08-30 20:30:00	843	15.0833	Pak29_A3	0.0091399
Pak29_B2_TS3	Pak29	B2	3	PaKiT01	VSVG	0.0001	36	2016-08-30 05:25:00	2016-08-30 20:34:00	1089	15.15	Pak29_B2	0.0118071
Pak29_B1_TS3	Pak29	B1	3	PaKiT01	VSVG	0.001	36	2016-08-30 05:25:00	2016-08-30 20:35:00	3453	15.1667	Pak29_B1	0.0374378
Pak29_A1_TS4	Pak29	A1	4	PaKiT01	VSVG	0.001	36	2016-08-30 05:25:00	2016-08-31 08:35:00	15222	27.1667	Pak29_A1	0.165039
Pak29_A2_TS4	Pak29	A2	4	PaKiT01	VSVG	0.0001	36	2016-08-30 05:25:00	2016-08-31 08:36:00	11925	27.1833	Pak29_A2	0.129292
Pak29_A3_TS4	Pak29	A3	4	PaKiT01	VSVG	0.0001	36	2016-08-30 05:25:00	2016-08-31 08:37:00	10319	27.2	Pak29_A3	0.11188
Pak29_B2_TS4	Pak29	B2	4	PaKiT01	VSVG	0.0001	36	2016-08-30 05:25:00	2016-08-31 08:41:00	13525	27.2667	Pak29_B2	0.146639
Pak29_B1_TS4	Pak29	B1	4	PaKiT01	VSVG	0.001	36	2016-08-30 05:25:00	2016-08-31 08:42:00	17271	27.2833	Pak29_B1	0.187254
Pak29_A1_TS5	Pak29	A1	5	PaKiT01	VSVG	0.001	36	2016-08-30 05:25:00	2016-08-31 17:32:00	10041	36.1167	Pak29_A1	0.108866
Pak29_A2_TS5	Pak29	A2	5	PaKiT01	VSVG	0.0001	36	2016-08-30 05:25:00	2016-08-31 17:33:00	11833	36.1333	Pak29_A2	0.128295
Pak29_A3_TS5	Pak29	A3	5	PaKiT01	VSVG	0.0001	36	2016-08-30 05:25:00	2016-08-31 17:34:00	12537	36.15	Pak29_A3	0.135927
Pak29_B2_TS5	Pak29	B2	5	PaKiT01	VSVG	0.0001	36	2016-08-30 05:25:00	2016-08-31 17:38:00	11072	36.2167	Pak29_B2	0.120044
Pak29_B1_TS5	Pak29	B1	5	PaKiT01	VSVG	0.001	36	2016-08-30 05:25:00	2016-08-31 17:39:00	9267	36.2333	Pak29_B1	0.100474
Pak3_A1_TS1	Pak3	A1	1	PaKiT01	EBOV	0.0001	64	2016-07-24 20:55:00	2016-07-25 06:15:00	398	9.33333	Pak3_A1	0.00431516
Pak3_A3_TS1	Pak3	A3	1	PaKiT01	EBOV	0.001	64	2016-07-24 20:55:00	2016-07-25 06:35:00	1575	9.66667	Pak3_A3	0.0170763
Pak3_B1_TS1	Pak3	B1	1	PaKiT01	EBOV	0.0001	64	2016-07-24 20:55:00	2016-07-25 06:50:00	610	9.91667	Pak3_B1	0.00661368
Pak3_A1_TS2	Pak3	A1	2	PaKiT01	EBOV	0.0001	64	2016-07-24 20:55:00	2016-07-25 10:14:00	966	13.3167	Pak3_A1	0.0104735
Pak3_A3_TS2	Pak3	A3	2	PaKiT01	EBOV	0.001	64	2016-07-24 20:55:00	2016-07-25 10:21:00	3049	13.4333	Pak3_A3	0.0330576
Pak3_B1_TS2	Pak3	B1	2	PaKiT01	EBOV	0.0001	64	2016-07-24 20:55:00	2016-07-25 10:33:00	1040	13.6333	Pak3_B1	0.0112758
Pak3_A1_TS3	Pak3	A1	3	PaKiT01	EBOV	0.0001	64	2016-07-24 20:55:00	2016-07-25 13:32:00	1282	16.6167	Pak3_A1	0.0138996
Pak3_A3_TS3	Pak3	A3	3	PaKiT01	EBOV	0.001	64	2016-07-24 20:55:00	2016-07-25 13:40:00	3784	16.75	Pak3_A3	0.0410265
Pak3_B1_TS3	Pak3	B1	3	PaKiT01	EBOV	0.0001	64	2016-07-24 20:55:00	2016-07-25 13:51:00	1088	16.9333	Pak3_B1	0.0117962
Pak3_A1_TS4	Pak3	A1	4	PaKiT01	EBOV	0.0001	64	2016-07-24 20:55:00	2016-07-25 18:40:00	670	21.75	Pak3_A1	0.00726421
Pak3_A3_TS4	Pak3	A3	4	PaKiT01	EBOV	0.001	64	2016-07-24 20:55:00	2016-07-25 18:44:00	2096	21.8167	Pak3_A3	0.0227251
Pak3_B1_TS4	Pak3	B1	4	PaKiT01	EBOV	0.0001	64	2016-07-24 20:55:00	2016-07-25 19:10:00	548	22.25	Pak3_B1	0.00594147
Pak3_A1_TS5	Pak3	A1	5	PaKiT01	EBOV	0.0001	64	2016-07-24 20:55:00	2016-07-26 09:06:00	724	36.1833	Pak3_A1	0.00784969
Pak3_A3_TS5	Pak3	A3	5	PaKiT01	EBOV	0.001	64	2016-07-24 20:55:00	2016-07-26 09:13:00	2224	36.3	Pak3_A3	0.0241128
Pak3_B1_TS5	Pak3	B1	5	PaKiT01	EBOV	0.0001	64	2016-07-24 20:55:00	2016-07-26 09:25:00	712	36.5	Pak3_B1	0.00771958
Pak3_A1_TS6	Pak3	A1	6	PaKiT01	EBOV	0.0001	64	2016-07-24 20:55:00	2016-07-26 18:42:00	3466	45.7833	Pak3_A1	0.0375787
Pak3_A3_TS6	Pak3	A3	6	PaKiT01	EBOV	0.001	64	2016-07-24 20:55:00	2016-07-26 18:46:00	8135	45.85	Pak3_A3	0.0882005
Pak3_B1_TS6	Pak3	B1	6	PaKiT01	EBOV	0.0001	64	2016-07-24 20:55:00	2016-07-26 18:56:00	3428	46.0167	Pak3_B1	0.0371667
Pak3_A1_TS7	Pak3	A1	7	PaKiT01	EBOV	0.0001	64	2016-07-24 20:55:00	2016-07-27 08:22:00	3380	59.45	Pak3_A1	0.0366463
Pak3_A3_TS7	Pak3	A3	7	PaKiT01	EBOV	0.001	64	2016-07-24 20:55:00	2016-07-27 08:22:00	7565	59.45	Pak3_A3	0.0820205
Pak3_B1_TS7	Pak3	B1	7	PaKiT01	EBOV	0.0001	64	2016-07-24 20:55:00	2016-07-27 08:33:00	3566	59.6333	Pak3_B1	0.038663
Pak3_A1_TS8	Pak3	A1	8	PaKiT01	EBOV	0.0001	64	2016-07-24 20:55:00	2016-07-27 18:09:00	4896	69.2333	Pak3_A1	0.053083
Pak3_A3_TS8	Pak3	A3	8	PaKiT01	EBOV	0.001	64	2016-07-24 20:55:00	2016-07-27 18:12:00	6965	69.2833	Pak3_A3	0.0755153
Pak3_B1_TS8	Pak3	B1	8	PaKiT01	EBOV	0.0001	64	2016-07-24 20:55:00	2016-07-27 18:21:00	4869	69.4333	Pak3_B1	0.0527902
Pak3_A1_TS9	Pak3	A1	9	PaKiT01	EBOV	0.0001	64	2016-07-24 20:55:00	2016-07-28 08:05:00	4796	83.1667	Pak3_A1	0.0519987
Pak3_A3_TS9	Pak3	A3	9	PaKiT01	EBOV	0.001	64	2016-07-24 20:55:00	2016-07-28 08:10:00	7610	83.25	Pak3_A3	0.0825084
Pak3_B1_TS9	Pak3	B1	9	PaKiT01	EBOV	0.0001	64	2016-07-24 20:55:00	2016-07-28 08:17:00	5450	83.3667	Pak3_B1	0.0590895
Pak3_A1_TS10	Pak3	A1	10	PaKiT01	EBOV	0.0001	64	2016-07-24 20:55:00	2016-07-28 19:45:00	5493	94.8333	Pak3_A1	0.0595557
Pak3_A3_TS10	Pak3	A3	10	PaKiT01	EBOV	0.001	64	2016-07-24 20:55:00	2016-07-28 19:48:00	8442	94.8833	Pak3_A3	0.0915291
Pak3_B1_TS10	Pak3	B1	10	PaKiT01	EBOV	0.0001	64	2016-07-24 20:55:00	2016-07-28 19:52:00	6806	94.95	Pak3_B1	0.0737914
Pak3_A1_TS11	Pak3	A1	11	PaKiT01	EBOV	0.0001	64	2016-07-24 20:55:00	2016-07-29 08:05:00	5125	107.167	Pak3_A1	0.0555658
Pak3_A3_TS11	Pak3	A3	11	PaKiT01	EBOV	0.001	64	2016-07-24 20:55:00	2016-07-29 08:10:00	8120	107.25	Pak3_A3	0.0880379
Pak3_B1_TS11	Pak3	B1	11	PaKiT01	EBOV	0.0001	64	2016-07-24 20:55:00	2016-07-29 08:17:00	6183	107.367	Pak3_B1	0.0670367
Pak3_A1_TS12	Pak3	A1	12	PaKiT01	EBOV	0.0001	64	2016-07-24 20:55:00	2016-07-29 18:51:00	5137	117.933	Pak3_A1	0.0556959
Pak3_A3_TS12	Pak3	A3	12	PaKiT01	EBOV	0.001	64	2016-07-24 20:55:00	2016-07-29 18:56:00	6872	118.017	Pak3_A3	0.074507
Pak3_B1_TS12	Pak3	B1	12	PaKiT01	EBOV	0.0001	64	2016-07-24 20:55:00	2016-07-29 19:02:00	5598	118.117	Pak3_B1	0.0606941
Pak3_A1_TS13	Pak3	A1	13	PaKiT01	EBOV	0.0001	64	2016-07-24 20:55:00	2016-07-30 10:52:00	5539	133.95	Pak3_A1	0.0600544
Pak3_A3_TS13	Pak3	A3	13	PaKiT01	EBOV	0.001	64	2016-07-24 20:55:00	2016-07-30 10:58:00	6192	134.05	Pak3_A3	0.0671343
Pak3_B1_TS13	Pak3	B1	13	PaKiT01	EBOV	0.0001	64	2016-07-24 20:55:00	2016-07-30 11:07:00	5493	134.2	Pak3_B1	0.0595557
Pak3_A1_TS14	Pak3	A1	14	PaKiT01	EBOV	0.0001	64	2016-07-24 20:55:00	2016-07-30 18:54:00	5480	141.983	Pak3_A1	0.0594147
Pak3_A3_TS14	Pak3	A3	14	PaKiT01	EBOV	0.001	64	2016-07-24 20:55:00	2016-07-30 18:57:00	5998	142.033	Pak3_A3	0.065031
Pak3_B1_TS14	Pak3	B1	14	PaKiT01	EBOV	0.0001	64	2016-07-24 20:55:00	2016-07-30 19:05:00	5472	142.167	Pak3_B1	0.059328
Pak3_A1_TS15	Pak3	A1	15	PaKiT01	EBOV	0.0001	64	2016-07-24 20:55:00	2016-07-31 13:48:00	5062	160.883	Pak3_A1	0.0548827
Pak3_A3_TS15	Pak3	A3	15	PaKiT01	EBOV	0.001	64	2016-07-24 20:55:00	2016-07-31 13:52:00	5458	160.95	Pak3_A3	0.0591762
Pak3_B1_TS15	Pak3	B1	15	PaKiT01	EBOV	0.0001	64	2016-07-24 20:55:00	2016-07-31 14:01:00	5325	161.1	Pak3_B1	0.0577342
Pak3_A1_TS16	Pak3	A1	16	PaKiT01	EBOV	0.0001	64	2016-07-24 20:55:00	2016-08-01 08:11:00	4484	179.267	Pak3_A1	0.048616
Pak3_A3_TS16	Pak3	A3	16	PaKiT01	EBOV	0.001	64	2016-07-24 20:55:00	2016-08-01 08:15:00	4577	179.333	Pak3_A3	0.0496243
Pak3_B1_TS16	Pak3	B1	16	PaKiT01	EBOV	0.0001	64	2016-07-24 20:55:00	2016-08-01 08:23:00	4638	179.467	Pak3_B1	0.0502857
Pak3_A1_TS17	Pak3	A1	17	PaKiT01	EBOV	0.0001	64	2016-07-24 20:55:00	2016-08-01 17:40:00	3986	188.75	Pak3_A1	0.0432166
Pak3_A3_TS17	Pak3	A3	17	PaKiT01	EBOV	0.001	64	2016-07-24 20:55:00	2016-08-01 17:49:00	3898	188.9	Pak3_A3	0.0422625
Pak3_B1_TS17	Pak3	B1	17	PaKiT01	EBOV	0.0001	64	2016-07-24 20:55:00	2016-08-01 17:56:00	4301	189.017	Pak3_B1	0.0466319
Pak3_A1_TS18	Pak3	A1	18	PaKiT01	EBOV	0.0001	64	2016-07-24 20:55:00	2016-08-02 08:15:00	3450	203.333	Pak3_A1	0.0374053
Pak3_A3_TS18	Pak3	A3	18	PaKiT01	EBOV	0.001	64	2016-07-24 20:55:00	2016-08-02 08:20:00	3164	203.417	Pak3_A3	0.0343044
Pak3_B1_TS18	Pak3	B1	18	PaKiT01	EBOV	0.0001	64	2016-07-24 20:55:00	2016-08-02 08:29:00	3673	203.567	Pak3_B1	0.0398231
Pak3_A1_TS19	Pak3	A1	19	PaKiT01	EBOV	0.0001	64	2016-07-24 20:55:00	2016-08-02 18:19:00	3119	213.4	Pak3_A1	0.0338165
Pak3_A3_TS19	Pak3	A3	19	PaKiT01	EBOV	0.001	64	2016-07-24 20:55:00	2016-08-02 18:28:00	2804	213.55	Pak3_A3	0.0304013
Pak3_B1_TS19	Pak3	B1	19	PaKiT01	EBOV	0.0001	64	2016-07-24 20:55:00	2016-08-02 18:38:00	3265	213.717	Pak3_B1	0.0353995
Pak30_A1_TS1	Pak30	A1	1	PaKiT01	VSVG	0.001	36	2016-08-30 05:25:00	2016-08-30 14:57:00	675	9.53333	Pak30_A1	0.00731842
Pak30_A2_TS1	Pak30	A2	1	PaKiT01	VSVG	0.0001	36	2016-08-30 05:25:00	2016-08-30 14:59:00	38	9.56667	Pak30_A2	0.000412
Pak30_A3_TS1	Pak30	A3	1	PaKiT01	VSVG	0.0001	36	2016-08-30 05:25:00	2016-08-30 15:02:00	120	9.61667	Pak30_A3	0.00130105
Pak30_B2_TS1	Pak30	B2	1	PaKiT01	VSVG	0.0001	36	2016-08-30 05:25:00	2016-08-30 15:10:00	192	9.75	Pak30_B2	0.00208168
Pak30_B1_TS1	Pak30	B1	1	PaKiT01	VSVG	0.001	36	2016-08-30 05:25:00	2016-08-30 15:11:00	649	9.76667	Pak30_B1	0.00703653
Pak30_A1_TS2	Pak30	A1	2	PaKiT01	VSVG	0.001	36	2016-08-30 05:25:00	2016-08-30 17:58:00	1800	12.55	Pak30_A1	0.0195158
Pak30_A2_TS2	Pak30	A2	2	PaKiT01	VSVG	0.0001	36	2016-08-30 05:25:00	2016-08-30 17:59:00	302	12.5667	Pak30_A2	0.00327432
Pak30_A3_TS2	Pak30	A3	2	PaKiT01	VSVG	0.0001	36	2016-08-30 05:25:00	2016-08-30 18:01:00	552	12.6	Pak30_A3	0.00598484
Pak30_B2_TS2	Pak30	B2	2	PaKiT01	VSVG	0.0001	36	2016-08-30 05:25:00	2016-08-30 18:07:00	363	12.7	Pak30_B2	0.00393568
Pak30_B1_TS2	Pak30	B1	2	PaKiT01	VSVG	0.001	36	2016-08-30 05:25:00	2016-08-30 18:08:00	1388	12.7167	Pak30_B1	0.0150488
Pak30_A1_TS3	Pak30	A1	3	PaKiT01	VSVG	0.001	36	2016-08-30 05:25:00	2016-08-30 20:38:00	2826	15.2167	Pak30_A1	0.0306398
Pak30_A2_TS3	Pak30	A2	3	PaKiT01	VSVG	0.0001	36	2016-08-30 05:25:00	2016-08-30 20:39:00	766	15.2333	Pak30_A2	0.00830505
Pak30_A3_TS3	Pak30	A3	3	PaKiT01	VSVG	0.0001	36	2016-08-30 05:25:00	2016-08-30 20:40:00	1259	15.25	Pak30_A3	0.0136502
Pak30_B2_TS3	Pak30	B2	3	PaKiT01	VSVG	0.0001	36	2016-08-30 05:25:00	2016-08-30 20:45:00	954	15.3333	Pak30_B2	0.0103434
Pak30_B1_TS3	Pak30	B1	3	PaKiT01	VSVG	0.001	36	2016-08-30 05:25:00	2016-08-30 20:46:00	2369	15.35	Pak30_B1	0.025685
Pak30_A1_TS4	Pak30	A1	4	PaKiT01	VSVG	0.001	36	2016-08-30 05:25:00	2016-08-31 09:03:00	15454	27.6333	Pak30_A1	0.167554
Pak30_A2_TS4	Pak30	A2	4	PaKiT01	VSVG	0.0001	36	2016-08-30 05:25:00	2016-08-31 09:05:00	9729	27.6667	Pak30_A2	0.105483
Pak30_A3_TS4	Pak30	A3	4	PaKiT01	VSVG	0.0001	36	2016-08-30 05:25:00	2016-08-31 09:06:00	11918	27.6833	Pak30_A3	0.129216
Pak30_B2_TS4	Pak30	B2	4	PaKiT01	VSVG	0.0001	36	2016-08-30 05:25:00	2016-08-31 09:12:00	9983	27.7833	Pak30_B2	0.108237
Pak30_B1_TS4	Pak30	B1	4	PaKiT01	VSVG	0.001	36	2016-08-30 05:25:00	2016-08-31 09:13:00	13384	27.8	Pak30_B1	0.145111
Pak30_A1_TS5	Pak30	A1	5	PaKiT01	VSVG	0.001	36	2016-08-30 05:25:00	2016-08-31 18:38:00	9296	37.2167	Pak30_A1	0.100788
Pak30_A2_TS5	Pak30	A2	5	PaKiT01	VSVG	0.0001	36	2016-08-30 05:25:00	2016-08-31 18:39:00	11188	37.2333	Pak30_A2	0.121301
Pak30_A3_TS5	Pak30	A3	5	PaKiT01	VSVG	0.0001	36	2016-08-30 05:25:00	2016-08-31 18:39:00	10115	37.2333	Pak30_A3	0.109668
Pak30_B2_TS5	Pak30	B2	5	PaKiT01	VSVG	0.0001	36	2016-08-30 05:25:00	2016-08-31 18:44:00	11385	37.3167	Pak30_B2	0.123437
Pak30_B1_TS5	Pak30	B1	5	PaKiT01	VSVG	0.001	36	2016-08-30 05:25:00	2016-08-31 18:45:00	10230	37.3333	Pak30_B1	0.110915
Pak30_A1_TS6	Pak30	A1	6	PaKiT01	VSVG	0.001	36	2016-08-30 05:25:00	2016-09-01 10:04:00	3280	52.65	Pak30_A1	0.0355621
Pak30_A2_TS6	Pak30	A2	6	PaKiT01	VSVG	0.0001	36	2016-08-30 05:25:00	2016-09-01 10:06:00	4665	52.6833	Pak30_A2	0.0505784
Pak30_A3_TS6	Pak30	A3	6	PaKiT01	VSVG	0.0001	36	2016-08-30 05:25:00	2016-09-01 10:07:00	4520	52.7	Pak30_A3	0.0490063
Pak30_B2_TS6	Pak30	B2	6	PaKiT01	VSVG	0.0001	36	2016-08-30 05:25:00	2016-09-01 10:12:00	4010	52.7833	Pak30_B2	0.0434768
Pak30_B1_TS6	Pak30	B1	6	PaKiT01	VSVG	0.001	36	2016-08-30 05:25:00	2016-09-01 10:13:00	5062	52.8	Pak30_B1	0.0548827
Pak30_A1_TS7	Pak30	A1	7	PaKiT01	VSVG	0.001	36	2016-08-30 05:25:00	2016-09-01 19:27:00	1888	62.0333	Pak30_A1	0.0204699
Pak30_A2_TS7	Pak30	A2	7	PaKiT01	VSVG	0.0001	36	2016-08-30 05:25:00	2016-09-01 19:28:00	2437	62.05	Pak30_A2	0.0264222
Pak30_A3_TS7	Pak30	A3	7	PaKiT01	VSVG	0.0001	36	2016-08-30 05:25:00	2016-09-01 19:29:00	2597	62.0667	Pak30_A3	0.028157
Pak30_B2_TS7	Pak30	B2	7	PaKiT01	VSVG	0.0001	36	2016-08-30 05:25:00	2016-09-01 19:34:00	2136	62.15	Pak30_B2	0.0231587
Pak30_B1_TS7	Pak30	B1	7	PaKiT01	VSVG	0.001	36	2016-08-30 05:25:00	2016-09-01 19:35:00	3345	62.1667	Pak30_B1	0.0362668
Pak31_A2_TS1	Pak31	A2	1	PaKiT01	MARV	0.0001	36	2016-09-16 06:10:00	2016-09-16 12:35:00	193	6.41667	Pak31_A2	0.00209253
Pak31_B2_TS1	Pak31	B2	1	PaKiT01	MARV	0.0001	36	2016-09-16 06:10:00	2016-09-16 12:44:00	121	6.56667	Pak31_B2	0.00131189
Pak31_A2_TS2	Pak31	A2	2	PaKiT01	MARV	0.0001	36	2016-09-16 06:10:00	2016-09-16 17:37:00	132	11.45	Pak31_A2	0.00143116
Pak31_B2_TS2	Pak31	B2	2	PaKiT01	MARV	0.0001	36	2016-09-16 06:10:00	2016-09-16 17:44:00	439	11.5667	Pak31_B2	0.00475968
Pak31_A2_TS3	Pak31	A2	3	PaKiT01	MARV	0.0001	36	2016-09-16 06:10:00	2016-09-16 19:27:00	231	13.2833	Pak31_A2	0.00250453
Pak31_B2_TS3	Pak31	B2	3	PaKiT01	MARV	0.0001	36	2016-09-16 06:10:00	2016-09-16 19:32:00	518	13.3667	Pak31_B2	0.00561621
Pak31_A2_TS4	Pak31	A2	4	PaKiT01	MARV	0.0001	36	2016-09-16 06:10:00	2016-09-16 21:49:00	231	15.65	Pak31_A2	0.00250453
Pak31_B2_TS4	Pak31	B2	4	PaKiT01	MARV	0.0001	36	2016-09-16 06:10:00	2016-09-16 21:54:00	572	15.7333	Pak31_B2	0.00620168
Pak31_A2_TS5	Pak31	A2	5	PaKiT01	MARV	0.0001	36	2016-09-16 06:10:00	2016-09-17 08:52:00	202	26.7	Pak31_A2	0.00219011
Pak31_B2_TS5	Pak31	B2	5	PaKiT01	MARV	0.0001	36	2016-09-16 06:10:00	2016-09-17 08:57:00	406	26.7833	Pak31_B2	0.0044019
Pak32_A2_TS1	Pak32	A2	1	PaKiT01	MARV	0.0001	36	2016-09-16 06:10:00	2016-09-16 13:03:00	19	6.88333	Pak32_A2	0.000206
Pak32_B2_TS1	Pak32	B2	1	PaKiT01	MARV	0.0001	36	2016-09-16 06:10:00	2016-09-16 13:14:00	0	7.06667	Pak32_B2	0
Pak32_A2_TS2	Pak32	A2	2	PaKiT01	MARV	0.0001	36	2016-09-16 06:10:00	2016-09-16 17:47:00	256	11.6167	Pak32_A2	0.00277558
Pak32_B2_TS2	Pak32	B2	2	PaKiT01	MARV	0.0001	36	2016-09-16 06:10:00	2016-09-16 17:54:00	183	11.7333	Pak32_B2	0.00198411
Pak32_A2_TS3	Pak32	A2	3	PaKiT01	MARV	0.0001	36	2016-09-16 06:10:00	2016-09-16 19:36:00	266	13.4333	Pak32_A2	0.002884
Pak32_B2_TS3	Pak32	B2	3	PaKiT01	MARV	0.0001	36	2016-09-16 06:10:00	2016-09-16 19:42:00	233	13.5333	Pak32_B2	0.00252621
Pak32_A2_TS4	Pak32	A2	4	PaKiT01	MARV	0.0001	36	2016-09-16 06:10:00	2016-09-16 21:57:00	364	15.7833	Pak32_A2	0.00394653
Pak32_B2_TS4	Pak32	B2	4	PaKiT01	MARV	0.0001	36	2016-09-16 06:10:00	2016-09-16 22:02:00	344	15.8667	Pak32_B2	0.00372968
Pak32_A2_TS5	Pak32	A2	5	PaKiT01	MARV	0.0001	36	2016-09-16 06:10:00	2016-09-17 09:02:00	276	26.8667	Pak32_A2	0.00299242
Pak32_B2_TS5	Pak32	B2	5	PaKiT01	MARV	0.0001	36	2016-09-16 06:10:00	2016-09-17 09:07:00	182	26.95	Pak32_B2	0.00197326
Pak32_A2_TS6	Pak32	A2	6	PaKiT01	MARV	0.0001	36	2016-09-16 06:10:00	2016-09-17 17:54:00	91	35.7333	Pak32_A2	0.000986632
Pak32_B2_TS6	Pak32	B2	6	PaKiT01	MARV	0.0001	36	2016-09-16 06:10:00	2016-09-17 18:01:00	187	35.85	Pak32_B2	0.00202747
Pak32_A2_TS7	Pak32	A2	7	PaKiT01	MARV	0.0001	36	2016-09-16 06:10:00	2016-09-18 08:42:00	162	50.5333	Pak32_A2	0.00175642
Pak32_B2_TS7	Pak32	B2	7	PaKiT01	MARV	0.0001	36	2016-09-16 06:10:00	2016-09-18 08:49:00	24	50.65	Pak32_B2	0.000260211
Pak32_A2_TS8	Pak32	A2	8	PaKiT01	MARV	0.0001	36	2016-09-16 06:10:00	2016-09-18 20:26:00	42	62.2667	Pak32_A2	0.000455368
Pak32_B2_TS8	Pak32	B2	8	PaKiT01	MARV	0.0001	36	2016-09-16 06:10:00	2016-09-18 20:36:00	204	62.4333	Pak32_B2	0.00221179
Pak32_A2_TS9	Pak32	A2	9	PaKiT01	MARV	0.0001	36	2016-09-16 06:10:00	2016-09-19 10:54:00	4	76.7333	Pak32_A2	4.33684e-05
Pak32_B2_TS9	Pak32	B2	9	PaKiT01	MARV	0.0001	36	2016-09-16 06:10:00	2016-09-19 11:04:00	16	76.9	Pak32_B2	0.000173474
Pak32_A2_TS10	Pak32	A2	10	PaKiT01	MARV	0.0001	36	2016-09-16 06:10:00	2016-09-19 19:36:00	199	85.4333	Pak32_A2	0.00215758
Pak32_B2_TS10	Pak32	B2	10	PaKiT01	MARV	0.0001	36	2016-09-16 06:10:00	2016-09-19 19:49:00	4	85.65	Pak32_B2	4.33684e-05
Pak32_A2_TS11	Pak32	A2	11	PaKiT01	MARV	0.0001	36	2016-09-16 06:10:00	2016-09-20 09:29:00	2	99.3167	Pak32_A2	2.16842e-05
Pak32_B2_TS11	Pak32	B2	11	PaKiT01	MARV	0.0001	36	2016-09-16 06:10:00	2016-09-20 09:39:00	24	99.4833	Pak32_B2	0.000260211
Pak32_A2_TS12	Pak32	A2	12	PaKiT01	MARV	0.0001	36	2016-09-16 06:10:00	2016-09-20 17:04:00	2	106.9	Pak32_A2	2.16842e-05
Pak32_B2_TS12	Pak32	B2	12	PaKiT01	MARV	0.0001	36	2016-09-16 06:10:00	2016-09-20 17:14:00	111	107.067	Pak32_B2	0.00120347
Pak33_A1_TS1	Pak33	A1	1	PaKiT01	MARV	0.001	36	2016-09-16 05:44:00	2016-09-16 13:29:00	97	7.75	Pak33_A1	0.00105168
Pak33_A2_TS1	Pak33	A2	1	PaKiT01	MARV	0.0001	36	2016-09-16 06:10:00	2016-09-16 13:31:00	0	7.35	Pak33_A2	0
Pak33_A3_TS1	Pak33	A3	1	PaKiT01	MARV	0.0001	36	2016-09-16 05:44:00	2016-09-16 13:34:00	127	7.83333	Pak33_A3	0.00137695
Pak33_B2_TS1	Pak33	B2	1	PaKiT01	MARV	0.0001	36	2016-09-16 06:10:00	2016-09-16 13:40:00	57	7.5	Pak33_B2	0.000618
Pak33_B1_TS1	Pak33	B1	1	PaKiT01	MARV	0.001	36	2016-09-16 05:44:00	2016-09-16 13:44:00	0	8	Pak33_B1	0
Pak33_A1_TS2	Pak33	A1	2	PaKiT01	MARV	0.001	36	2016-09-16 05:44:00	2016-09-16 18:07:00	1391	12.3833	Pak33_A1	0.0150814
Pak33_A2_TS2	Pak33	A2	2	PaKiT01	MARV	0.0001	36	2016-09-16 06:10:00	2016-09-16 18:08:00	181	11.9667	Pak33_A2	0.00196242
Pak33_A3_TS2	Pak33	A3	2	PaKiT01	MARV	0.0001	36	2016-09-16 05:44:00	2016-09-16 18:10:00	237	12.4333	Pak33_A3	0.00256958
Pak33_B2_TS2	Pak33	B2	2	PaKiT01	MARV	0.0001	36	2016-09-16 06:10:00	2016-09-16 18:17:00	205	12.1167	Pak33_B2	0.00222263
Pak33_B1_TS2	Pak33	B1	2	PaKiT01	MARV	0.001	36	2016-09-16 05:44:00	2016-09-16 18:17:00	1478	12.55	Pak33_B1	0.0160246
Pak33_A1_TS3	Pak33	A1	3	PaKiT01	MARV	0.001	36	2016-09-16 05:44:00	2016-09-16 19:59:00	1550	14.25	Pak33_A1	0.0168053
Pak33_A2_TS3	Pak33	A2	3	PaKiT01	MARV	0.0001	36	2016-09-16 06:10:00	2016-09-16 20:00:00	308	13.8333	Pak33_A2	0.00333937
Pak33_A3_TS3	Pak33	A3	3	PaKiT01	MARV	0.0001	36	2016-09-16 05:44:00	2016-09-16 20:02:00	351	14.3	Pak33_A3	0.00380558
Pak33_B2_TS3	Pak33	B2	3	PaKiT01	MARV	0.0001	36	2016-09-16 06:10:00	2016-09-16 20:07:00	221	13.95	Pak33_B2	0.00239611
Pak33_B1_TS3	Pak33	B1	3	PaKiT01	MARV	0.001	36	2016-09-16 05:44:00	2016-09-16 20:08:00	1708	14.4	Pak33_B1	0.0185183
Pak33_A1_TS4	Pak33	A1	4	PaKiT01	MARV	0.001	36	2016-09-16 05:44:00	2016-09-16 22:13:00	1650	16.4833	Pak33_A1	0.0178895
Pak33_A2_TS4	Pak33	A2	4	PaKiT01	MARV	0.0001	36	2016-09-16 06:10:00	2016-09-16 22:14:00	382	16.0667	Pak33_A2	0.00414168
Pak33_A3_TS4	Pak33	A3	4	PaKiT01	MARV	0.0001	36	2016-09-16 05:44:00	2016-09-16 22:15:00	372	16.5167	Pak33_A3	0.00403326
Pak33_B2_TS4	Pak33	B2	4	PaKiT01	MARV	0.0001	36	2016-09-16 06:10:00	2016-09-16 22:19:00	268	16.15	Pak33_B2	0.00290568
Pak33_B1_TS4	Pak33	B1	4	PaKiT01	MARV	0.001	36	2016-09-16 05:44:00	2016-09-16 22:20:00	1886	16.6	Pak33_B1	0.0204482
Pak33_A1_TS5	Pak33	A1	5	PaKiT01	MARV	0.001	36	2016-09-16 05:44:00	2016-09-17 09:19:00	1012	27.5833	Pak33_A1	0.0109722
Pak33_A2_TS5	Pak33	A2	5	PaKiT01	MARV	0.0001	36	2016-09-16 06:10:00	2016-09-17 09:21:00	245	27.1833	Pak33_A2	0.00265632
Pak33_A3_TS5	Pak33	A3	5	PaKiT01	MARV	0.0001	36	2016-09-16 05:44:00	2016-09-17 09:22:00	206	27.6333	Pak33_A3	0.00223347
Pak33_B2_TS5	Pak33	B2	5	PaKiT01	MARV	0.0001	36	2016-09-16 06:10:00	2016-09-17 09:25:00	217	27.25	Pak33_B2	0.00235274
Pak33_B1_TS5	Pak33	B1	5	PaKiT01	MARV	0.001	36	2016-09-16 05:44:00	2016-09-17 09:26:00	1235	27.7	Pak33_B1	0.01339
Pak33_A1_TS6	Pak33	A1	6	PaKiT01	MARV	0.001	36	2016-09-16 05:44:00	2016-09-17 18:14:00	513	36.5	Pak33_A1	0.005562
Pak33_A2_TS6	Pak33	A2	6	PaKiT01	MARV	0.0001	36	2016-09-16 06:10:00	2016-09-17 18:16:00	109	36.1	Pak33_A2	0.00118179
Pak33_A3_TS6	Pak33	A3	6	PaKiT01	MARV	0.0001	36	2016-09-16 05:44:00	2016-09-17 18:18:00	132	36.5667	Pak33_A3	0.00143116
Pak33_B2_TS6	Pak33	B2	6	PaKiT01	MARV	0.0001	36	2016-09-16 06:10:00	2016-09-17 18:23:00	94	36.2167	Pak33_B2	0.00101916
Pak33_B1_TS6	Pak33	B1	6	PaKiT01	MARV	0.001	36	2016-09-16 05:44:00	2016-09-17 18:25:00	621	36.6833	Pak33_B1	0.00673295
Pak33_A1_TS7	Pak33	A1	7	PaKiT01	MARV	0.001	36	2016-09-16 05:44:00	2016-09-18 07:46:00	261	50.0333	Pak33_A1	0.00282979
Pak33_A2_TS7	Pak33	A2	7	PaKiT01	MARV	0.0001	36	2016-09-16 06:10:00	2016-09-18 07:49:00	182	49.65	Pak33_A2	0.00197326
Pak33_A3_TS7	Pak33	A3	7	PaKiT01	MARV	0.0001	36	2016-09-16 05:44:00	2016-09-18 07:52:00	47	50.1333	Pak33_A3	0.000509579
Pak33_B2_TS7	Pak33	B2	7	PaKiT01	MARV	0.0001	36	2016-09-16 06:10:00	2016-09-18 07:57:00	65	49.7833	Pak33_B2	0.000704737
Pak33_B1_TS7	Pak33	B1	7	PaKiT01	MARV	0.001	36	2016-09-16 05:44:00	2016-09-18 07:59:00	364	50.25	Pak33_B1	0.00394653
Pak34_A1_TS1	Pak34	A1	1	PaKiT01	MARV	0.001	36	2016-09-16 05:44:00	2016-09-16 14:21:00	0	8.61667	Pak34_A1	0
Pak34_A2_TS1	Pak34	A2	1	PaKiT01	MARV	0.0001	36	2016-09-16 06:10:00	2016-09-16 14:25:00	1	8.25	Pak34_A2	1.08421e-05
Pak34_A3_TS1	Pak34	A3	1	PaKiT01	MARV	0.0001	36	2016-09-16 05:44:00	2016-09-16 14:28:00	0	8.73333	Pak34_A3	0
Pak34_B2_TS1	Pak34	B2	1	PaKiT01	MARV	0.0001	36	2016-09-16 06:10:00	2016-09-16 14:35:00	0	8.41667	Pak34_B2	0
Pak34_B1_TS1	Pak34	B1	1	PaKiT01	MARV	0.001	36	2016-09-16 05:44:00	2016-09-16 14:38:00	36	8.9	Pak34_B1	0.000390316
Pak34_A1_TS2	Pak34	A1	2	PaKiT01	MARV	0.001	36	2016-09-16 05:44:00	2016-09-16 18:32:00	1049	12.8	Pak34_A1	0.0113734
Pak34_A2_TS2	Pak34	A2	2	PaKiT01	MARV	0.0001	36	2016-09-16 06:10:00	2016-09-16 18:34:00	136	12.4	Pak34_A2	0.00147453
Pak34_A3_TS2	Pak34	A3	2	PaKiT01	MARV	0.0001	36	2016-09-16 05:44:00	2016-09-16 18:36:00	303	12.8667	Pak34_A3	0.00328516
Pak34_B2_TS2	Pak34	B2	2	PaKiT01	MARV	0.0001	36	2016-09-16 06:10:00	2016-09-16 18:42:00	208	12.5333	Pak34_B2	0.00225516
Pak34_B1_TS2	Pak34	B1	2	PaKiT01	MARV	0.001	36	2016-09-16 05:44:00	2016-09-16 18:43:00	1312	12.9833	Pak34_B1	0.0142248
Pak34_A1_TS3	Pak34	A1	3	PaKiT01	MARV	0.001	36	2016-09-16 05:44:00	2016-09-16 20:25:00	1173	14.6833	Pak34_A1	0.0127178
Pak34_A2_TS3	Pak34	A2	3	PaKiT01	MARV	0.0001	36	2016-09-16 06:10:00	2016-09-16 20:26:00	222	14.2667	Pak34_A2	0.00240695
Pak34_A3_TS3	Pak34	A3	3	PaKiT01	MARV	0.0001	36	2016-09-16 05:44:00	2016-09-16 20:27:00	343	14.7167	Pak34_A3	0.00371884
Pak34_B2_TS3	Pak34	B2	3	PaKiT01	MARV	0.0001	36	2016-09-16 06:10:00	2016-09-16 20:31:00	211	14.35	Pak34_B2	0.00228768
Pak34_B1_TS3	Pak34	B1	3	PaKiT01	MARV	0.001	36	2016-09-16 05:44:00	2016-09-16 20:32:00	1418	14.8	Pak34_B1	0.0153741
Pak34_A1_TS4	Pak34	A1	4	PaKiT01	MARV	0.001	36	2016-09-16 05:44:00	2016-09-16 22:34:00	1251	16.8333	Pak34_A1	0.0135635
Pak34_A2_TS4	Pak34	A2	4	PaKiT01	MARV	0.0001	36	2016-09-16 06:10:00	2016-09-16 22:35:00	335	16.4167	Pak34_A2	0.00363211
Pak34_A3_TS4	Pak34	A3	4	PaKiT01	MARV	0.0001	36	2016-09-16 05:44:00	2016-09-16 22:36:00	389	16.8667	Pak34_A3	0.00421758
Pak34_B2_TS4	Pak34	B2	4	PaKiT01	MARV	0.0001	36	2016-09-16 06:10:00	2016-09-16 22:41:00	260	16.5167	Pak34_B2	0.00281895
Pak34_B1_TS4	Pak34	B1	4	PaKiT01	MARV	0.001	36	2016-09-16 05:44:00	2016-09-16 22:43:00	1468	16.9833	Pak34_B1	0.0159162
Pak34_A1_TS5	Pak34	A1	5	PaKiT01	MARV	0.001	36	2016-09-16 05:44:00	2016-09-17 09:41:00	766	27.95	Pak34_A1	0.00830505
Pak34_A2_TS5	Pak34	A2	5	PaKiT01	MARV	0.0001	36	2016-09-16 06:10:00	2016-09-17 09:42:00	132	27.5333	Pak34_A2	0.00143116
Pak34_A3_TS5	Pak34	A3	5	PaKiT01	MARV	0.0001	36	2016-09-16 05:44:00	2016-09-17 09:43:00	215	27.9833	Pak34_A3	0.00233105
Pak34_B2_TS5	Pak34	B2	5	PaKiT01	MARV	0.0001	36	2016-09-16 06:10:00	2016-09-17 09:47:00	151	27.6167	Pak34_B2	0.00163716
Pak34_B1_TS5	Pak34	B1	5	PaKiT01	MARV	0.001	36	2016-09-16 05:44:00	2016-09-17 09:48:00	824	28.0667	Pak34_B1	0.0089339
Pak34_A1_TS6	Pak34	A1	6	PaKiT01	MARV	0.001	36	2016-09-16 05:44:00	2016-09-17 18:38:00	406	36.9	Pak34_A1	0.0044019
Pak34_A2_TS6	Pak34	A2	6	PaKiT01	MARV	0.0001	36	2016-09-16 06:10:00	2016-09-17 18:40:00	101	36.5	Pak34_A2	0.00109505
Pak34_A3_TS6	Pak34	A3	6	PaKiT01	MARV	0.0001	36	2016-09-16 05:44:00	2016-09-17 18:42:00	187	36.9667	Pak34_A3	0.00202747
Pak34_B2_TS6	Pak34	B2	6	PaKiT01	MARV	0.0001	36	2016-09-16 06:10:00	2016-09-17 18:48:00	90	36.6333	Pak34_B2	0.00097579
Pak34_B1_TS6	Pak34	B1	6	PaKiT01	MARV	0.001	36	2016-09-16 05:44:00	2016-09-17 18:50:00	460	37.1	Pak34_B1	0.00498737
Pak34_A1_TS7	Pak34	A1	7	PaKiT01	MARV	0.001	36	2016-09-16 05:44:00	2016-09-18 09:04:00	208	51.3333	Pak34_A1	0.00225516
Pak34_A2_TS7	Pak34	A2	7	PaKiT01	MARV	0.0001	36	2016-09-16 06:10:00	2016-09-18 09:08:00	171	50.9667	Pak34_A2	0.001854
Pak34_A3_TS7	Pak34	A3	7	PaKiT01	MARV	0.0001	36	2016-09-16 05:44:00	2016-09-18 09:09:00	61	51.4167	Pak34_A3	0.000661368
Pak34_B2_TS7	Pak34	B2	7	PaKiT01	MARV	0.0001	36	2016-09-16 06:10:00	2016-09-18 09:15:00	95	51.0833	Pak34_B2	0.00103
Pak34_B1_TS7	Pak34	B1	7	PaKiT01	MARV	0.001	36	2016-09-16 05:44:00	2016-09-18 09:17:00	280	51.55	Pak34_B1	0.00303579
Pak34_A1_TS8	Pak34	A1	8	PaKiT01	MARV	0.001	36	2016-09-16 05:44:00	2016-09-18 20:49:00	222	63.0833	Pak34_A1	0.00240695
Pak34_A2_TS8	Pak34	A2	8	PaKiT01	MARV	0.0001	36	2016-09-16 06:10:00	2016-09-18 20:52:00	184	62.7	Pak34_A2	0.00199495
Pak34_A3_TS8	Pak34	A3	8	PaKiT01	MARV	0.0001	36	2016-09-16 05:44:00	2016-09-18 20:55:00	32	63.1833	Pak34_A3	0.000346947
Pak34_B2_TS8	Pak34	B2	8	PaKiT01	MARV	0.0001	36	2016-09-16 06:10:00	2016-09-18 21:03:00	7	62.8833	Pak34_B2	7.58947e-05
Pak34_B1_TS8	Pak34	B1	8	PaKiT01	MARV	0.001	36	2016-09-16 05:44:00	2016-09-18 21:05:00	283	63.35	Pak34_B1	0.00306832
Pak34_A1_TS9	Pak34	A1	9	PaKiT01	MARV	0.001	36	2016-09-16 05:44:00	2016-09-19 09:18:00	224	75.5667	Pak34_A1	0.00242863
Pak34_A2_TS9	Pak34	A2	9	PaKiT01	MARV	0.0001	36	2016-09-16 06:10:00	2016-09-19 09:22:00	325	75.2	Pak34_A2	0.00352368
Pak34_A3_TS9	Pak34	A3	9	PaKiT01	MARV	0.0001	36	2016-09-16 05:44:00	2016-09-19 09:26:00	149	75.7	Pak34_A3	0.00161547
Pak34_B2_TS9	Pak34	B2	9	PaKiT01	MARV	0.0001	36	2016-09-16 06:10:00	2016-09-19 09:33:00	12	75.3833	Pak34_B2	0.000130105
Pak34_B1_TS9	Pak34	B1	9	PaKiT01	MARV	0.001	36	2016-09-16 05:44:00	2016-09-19 09:36:00	119	75.8667	Pak34_B1	0.00129021
Pak35_A2_TS1	Pak35	A2	1	PaKiT01	MARV	0.0001	36	2016-09-18 04:54:00	2016-09-18 11:31:00	0	6.61667	Pak35_A2	0
Pak35_B2_TS1	Pak35	B2	1	PaKiT01	MARV	0.0001	36	2016-09-18 04:54:00	2016-09-18 11:43:00	98	6.81667	Pak35_B2	0.00106253
Pak35_A2_TS2	Pak35	A2	2	PaKiT01	MARV	0.0001	36	2016-09-18 04:54:00	2016-09-18 14:43:00	74	9.81667	Pak35_A2	0.000802316
Pak35_B2_TS2	Pak35	B2	2	PaKiT01	MARV	0.0001	36	2016-09-18 04:54:00	2016-09-18 14:51:00	313	9.95	Pak35_B2	0.00339358
Pak35_A2_TS3	Pak35	A2	3	PaKiT01	MARV	0.0001	36	2016-09-18 04:54:00	2016-09-18 18:08:00	223	13.2333	Pak35_A2	0.00241779
Pak35_B2_TS3	Pak35	B2	3	PaKiT01	MARV	0.0001	36	2016-09-18 04:54:00	2016-09-18 18:14:00	272	13.3333	Pak35_B2	0.00294905
Pak35_A2_TS4	Pak35	A2	4	PaKiT01	MARV	0.0001	36	2016-09-18 04:54:00	2016-09-18 21:07:00	358	16.2167	Pak35_A2	0.00388147
Pak35_B2_TS4	Pak35	B2	4	PaKiT01	MARV	0.0001	36	2016-09-18 04:54:00	2016-09-18 21:13:00	352	16.3167	Pak35_B2	0.00381642
Pak35_A2_TS5	Pak35	A2	5	PaKiT01	MARV	0.0001	36	2016-09-18 04:54:00	2016-09-19 08:50:00	191	27.9333	Pak35_A2	0.00207084
Pak35_B2_TS5	Pak35	B2	5	PaKiT01	MARV	0.0001	36	2016-09-18 04:54:00	2016-09-19 08:56:00	197	28.0333	Pak35_B2	0.00213589
Pak35_A2_TS6	Pak35	A2	6	PaKiT01	MARV	0.0001	36	2016-09-18 04:54:00	2016-09-19 18:57:00	71	38.05	Pak35_A2	0.00076979
Pak35_B2_TS6	Pak35	B2	6	PaKiT01	MARV	0.0001	36	2016-09-18 04:54:00	2016-09-19 19:03:00	223	38.15	Pak35_B2	0.00241779
Pak35_A2_TS7	Pak35	A2	7	PaKiT01	MARV	0.0001	36	2016-09-18 04:54:00	2016-09-20 08:43:00	34	51.8167	Pak35_A2	0.000368632
Pak35_B2_TS7	Pak35	B2	7	PaKiT01	MARV	0.0001	36	2016-09-18 04:54:00	2016-09-20 08:51:00	186	51.95	Pak35_B2	0.00201663
Pak36_A2_TS1	Pak36	A2	1	PaKiT01	MARV	0.0001	36	2016-09-18 04:54:00	2016-09-18 11:51:00	0	6.95	Pak36_A2	0
Pak36_B2_TS1	Pak36	B2	1	PaKiT01	MARV	0.0001	36	2016-09-18 04:54:00	2016-09-18 11:59:00	52	7.08333	Pak36_B2	0.00056379
Pak36_A2_TS2	Pak36	A2	2	PaKiT01	MARV	0.0001	36	2016-09-18 04:54:00	2016-09-18 14:59:00	47	10.0833	Pak36_A2	0.000509579
Pak36_B2_TS2	Pak36	B2	2	PaKiT01	MARV	0.0001	36	2016-09-18 04:54:00	2016-09-18 15:06:00	197	10.2	Pak36_B2	0.00213589
Pak36_A2_TS3	Pak36	A2	3	PaKiT01	MARV	0.0001	36	2016-09-18 04:54:00	2016-09-18 18:18:00	380	13.4	Pak36_A2	0.00412
Pak36_B2_TS3	Pak36	B2	3	PaKiT01	MARV	0.0001	36	2016-09-18 04:54:00	2016-09-18 18:23:00	488	13.4833	Pak36_B2	0.00529095
Pak36_A2_TS4	Pak36	A2	4	PaKiT01	MARV	0.0001	36	2016-09-18 04:54:00	2016-09-18 21:16:00	449	16.3667	Pak36_A2	0.00486811
Pak36_B2_TS4	Pak36	B2	4	PaKiT01	MARV	0.0001	36	2016-09-18 04:54:00	2016-09-18 21:21:00	430	16.45	Pak36_B2	0.00466211
Pak36_A2_TS5	Pak36	A2	5	PaKiT01	MARV	0.0001	36	2016-09-18 04:54:00	2016-09-19 08:59:00	250	28.0833	Pak36_A2	0.00271053
Pak36_B2_TS5	Pak36	B2	5	PaKiT01	MARV	0.0001	36	2016-09-18 04:54:00	2016-09-19 09:05:00	354	28.1833	Pak36_B2	0.00383811
Pak36_A2_TS6	Pak36	A2	6	PaKiT01	MARV	0.0001	36	2016-09-18 04:54:00	2016-09-19 19:17:00	210	38.3833	Pak36_A2	0.00227684
Pak36_B2_TS6	Pak36	B2	6	PaKiT01	MARV	0.0001	36	2016-09-18 04:54:00	2016-09-19 19:22:00	247	38.4667	Pak36_B2	0.002678
Pak36_A2_TS7	Pak36	A2	7	PaKiT01	MARV	0.0001	36	2016-09-18 04:54:00	2016-09-20 09:06:00	166	52.2	Pak36_A2	0.00179979
Pak36_B2_TS7	Pak36	B2	7	PaKiT01	MARV	0.0001	36	2016-09-18 04:54:00	2016-09-20 09:12:00	86	52.3	Pak36_B2	0.000932421
Pak36_A2_TS8	Pak36	A2	8	PaKiT01	MARV	0.0001	36	2016-09-18 04:54:00	2016-09-20 18:01:00	202	61.1167	Pak36_A2	0.00219011
Pak36_B2_TS8	Pak36	B2	8	PaKiT01	MARV	0.0001	36	2016-09-18 04:54:00	2016-09-20 18:10:00	27	61.2667	Pak36_B2	0.000292737
Pak36_A2_TS9	Pak36	A2	9	PaKiT01	MARV	0.0001	36	2016-09-18 04:54:00	2016-09-21 09:27:00	374	76.55	Pak36_A2	0.00405495
Pak36_B2_TS9	Pak36	B2	9	PaKiT01	MARV	0.0001	36	2016-09-18 04:54:00	2016-09-21 09:35:00	143	76.6833	Pak36_B2	0.00155042
Pak36_A2_TS10	Pak36	A2	10	PaKiT01	MARV	0.0001	36	2016-09-18 04:54:00	2016-09-21 17:31:00	191	84.6167	Pak36_A2	0.00207084
Pak36_B2_TS10	Pak36	B2	10	PaKiT01	MARV	0.0001	36	2016-09-18 04:54:00	2016-09-21 17:38:00	175	84.7333	Pak36_B2	0.00189737
Pak36_A2_TS11	Pak36	A2	11	PaKiT01	MARV	0.0001	36	2016-09-18 04:54:00	2016-09-22 10:49:00	144	101.917	Pak36_A2	0.00156126
Pak36_B2_TS11	Pak36	B2	11	PaKiT01	MARV	0.0001	36	2016-09-18 04:54:00	2016-09-22 10:58:00	7	102.067	Pak36_B2	7.58947e-05
Pak36_A2_TS12	Pak36	A2	12	PaKiT01	MARV	0.0001	36	2016-09-18 04:54:00	2016-09-22 21:20:00	21	112.433	Pak36_A2	0.000227684
Pak36_B2_TS12	Pak36	B2	12	PaKiT01	MARV	0.0001	36	2016-09-18 04:54:00	2016-09-22 21:29:00	11	112.583	Pak36_B2	0.000119263
Pak36_A2_TS13	Pak36	A2	13	PaKiT01	MARV	0.0001	36	2016-09-18 04:54:00	2016-09-23 06:22:00	33	121.467	Pak36_A2	0.00035779
Pak36_B2_TS13	Pak36	B2	13	PaKiT01	MARV	0.0001	36	2016-09-18 04:54:00	2016-09-23 06:31:00	132	121.617	Pak36_B2	0.00143116
Pak36_A2_TS14	Pak36	A2	14	PaKiT01	MARV	0.0001	36	2016-09-18 04:54:00	2016-09-24 11:53:00	29	150.983	Pak36_A2	0.000314421
Pak36_B2_TS14	Pak36	B2	14	PaKiT01	MARV	0.0001	36	2016-09-18 04:54:00	2016-09-24 00:01:00	280	139.117	Pak36_B2	0.00303579
Pak36_A2_TS15	Pak36	A2	15	PaKiT01	MARV	0.0001	36	2016-09-18 04:54:00	2016-09-25 00:13:00	31	163.317	Pak36_A2	0.000336105
Pak36_B2_TS15	Pak36	B2	15	PaKiT01	MARV	0.0001	36	2016-09-18 04:54:00	2016-09-25 00:21:00	0	163.45	Pak36_B2	0
Pak36_A2_TS16	Pak36	A2	16	PaKiT01	MARV	0.0001	36	2016-09-18 04:54:00	2016-09-25 11:39:00	27	174.75	Pak36_A2	0.000292737
Pak36_B2_TS16	Pak36	B2	16	PaKiT01	MARV	0.0001	36	2016-09-18 04:54:00	2016-09-25 11:48:00	156	174.9	Pak36_B2	0.00169137
Pak36_A2_TS17	Pak36	A2	17	PaKiT01	MARV	0.0001	36	2016-09-18 04:54:00	2016-09-25 19:08:00	137	182.233	Pak36_A2	0.00148537
Pak36_B2_TS17	Pak36	B2	17	PaKiT01	MARV	0.0001	36	2016-09-18 04:54:00	2016-09-25 19:18:00	158	182.4	Pak36_B2	0.00171305
Pak37_A1_TS1	Pak37	A1	1	PaKiT01	MARV	0.001	36	2016-09-18 04:54:00	2016-09-18 12:44:00	27	7.83333	Pak37_A1	0.000292737
Pak37_A2_TS1	Pak37	A2	1	PaKiT01	MARV	0.0001	36	2016-09-18 04:54:00	2016-09-18 12:47:00	20	7.88333	Pak37_A2	0.000216842
Pak37_A3_TS1	Pak37	A3	1	PaKiT01	MARV	0.0001	36	2016-09-18 04:54:00	2016-09-18 12:50:00	133	7.93333	Pak37_A3	0.001442
Pak37_B2_TS1	Pak37	B2	1	PaKiT01	MARV	0.0001	36	2016-09-18 04:54:00	2016-09-18 12:57:00	67	8.05	Pak37_B2	0.000726421
Pak37_B1_TS1	Pak37	B1	1	PaKiT01	MARV	0.001	36	2016-09-18 05:17:00	2016-09-18 12:59:00	3	7.7	Pak37_B1	3.25263e-05
Pak37_A1_TS2	Pak37	A1	2	PaKiT01	MARV	0.001	36	2016-09-18 04:54:00	2016-09-18 15:34:00	1345	10.6667	Pak37_A1	0.0145826
Pak37_A2_TS2	Pak37	A2	2	PaKiT01	MARV	0.0001	36	2016-09-18 04:54:00	2016-09-18 15:38:00	48	10.7333	Pak37_A2	0.000520421
Pak37_A3_TS2	Pak37	A3	2	PaKiT01	MARV	0.0001	36	2016-09-18 04:54:00	2016-09-18 15:40:00	317	10.7667	Pak37_A3	0.00343695
Pak37_B2_TS2	Pak37	B2	2	PaKiT01	MARV	0.0001	36	2016-09-18 04:54:00	2016-09-18 15:46:00	268	10.8667	Pak37_B2	0.00290568
Pak37_B1_TS2	Pak37	B1	2	PaKiT01	MARV	0.001	36	2016-09-18 05:17:00	2016-09-18 15:48:00	1369	10.5167	Pak37_B1	0.0148428
Pak37_A1_TS3	Pak37	A1	3	PaKiT01	MARV	0.001	36	2016-09-18 04:54:00	2016-09-18 18:45:00	1550	13.85	Pak37_A1	0.0168053
Pak37_A2_TS3	Pak37	A2	3	PaKiT01	MARV	0.0001	36	2016-09-18 04:54:00	2016-09-18 18:46:00	429	13.8667	Pak37_A2	0.00465126
Pak37_A3_TS3	Pak37	A3	3	PaKiT01	MARV	0.0001	36	2016-09-18 04:54:00	2016-09-18 18:48:00	562	13.9	Pak37_A3	0.00609326
Pak37_B2_TS3	Pak37	B2	3	PaKiT01	MARV	0.0001	36	2016-09-18 04:54:00	2016-09-18 18:53:00	516	13.9833	Pak37_B2	0.00559453
Pak37_B1_TS3	Pak37	B1	3	PaKiT01	MARV	0.001	36	2016-09-18 05:17:00	2016-09-18 18:55:00	1513	13.6333	Pak37_B1	0.0164041
Pak37_A1_TS4	Pak37	A1	4	PaKiT01	MARV	0.001	36	2016-09-18 04:54:00	2016-09-18 21:56:00	1647	17.0333	Pak37_A1	0.0178569
Pak37_A2_TS4	Pak37	A2	4	PaKiT01	MARV	0.0001	36	2016-09-18 04:54:00	2016-09-18 21:57:00	485	17.05	Pak37_A2	0.00525842
Pak37_A3_TS4	Pak37	A3	4	PaKiT01	MARV	0.0001	36	2016-09-18 04:54:00	2016-09-18 21:58:00	518	17.0667	Pak37_A3	0.00561621
Pak37_B2_TS4	Pak37	B2	4	PaKiT01	MARV	0.0001	36	2016-09-18 04:54:00	2016-09-18 22:02:00	488	17.1333	Pak37_B2	0.00529095
Pak37_B1_TS4	Pak37	B1	4	PaKiT01	MARV	0.001	36	2016-09-18 05:17:00	2016-09-18 22:03:00	1663	16.7667	Pak37_B1	0.0180304
Pak37_A1_TS5	Pak37	A1	5	PaKiT01	MARV	0.001	36	2016-09-18 04:54:00	2016-09-19 09:38:00	1077	28.7333	Pak37_A1	0.0116769
Pak37_A2_TS5	Pak37	A2	5	PaKiT01	MARV	0.0001	36	2016-09-18 04:54:00	2016-09-19 09:39:00	282	28.75	Pak37_A2	0.00305747
Pak37_A3_TS5	Pak37	A3	5	PaKiT01	MARV	0.0001	36	2016-09-18 04:54:00	2016-09-19 09:40:00	385	28.7667	Pak37_A3	0.00417421
Pak37_B2_TS5	Pak37	B2	5	PaKiT01	MARV	0.0001	36	2016-09-18 04:54:00	2016-09-19 09:44:00	338	28.8333	Pak37_B2	0.00366463
Pak37_B1_TS5	Pak37	B1	5	PaKiT01	MARV	0.001	36	2016-09-18 05:17:00	2016-09-19 09:45:00	1171	28.4667	Pak37_B1	0.0126961
Pak38_A1_TS1	Pak38	A1	1	PaKiT01	MARV	0.001	36	2016-09-18 04:54:00	2016-09-18 13:22:00	171	8.46667	Pak38_A1	0.001854
Pak38_A2_TS1	Pak38	A2	1	PaKiT01	MARV	0.0001	36	2016-09-18 04:54:00	2016-09-18 13:25:00	41	8.51667	Pak38_A2	0.000444526
Pak38_A3_TS1	Pak38	A3	1	PaKiT01	MARV	0.0001	36	2016-09-18 04:54:00	2016-09-18 13:29:00	24	8.58333	Pak38_A3	0.000260211
Pak38_B2_TS1	Pak38	B2	1	PaKiT01	MARV	0.0001	36	2016-09-18 04:54:00	2016-09-18 13:35:00	2	8.68333	Pak38_B2	2.16842e-05
Pak38_B1_TS1	Pak38	B1	1	PaKiT01	MARV	0.001	36	2016-09-18 04:54:00	2016-09-18 13:38:00	405	8.73333	Pak38_B1	0.00439105
Pak38_A1_TS2	Pak38	A1	2	PaKiT01	MARV	0.001	36	2016-09-18 04:54:00	2016-09-18 16:01:00	1775	11.1167	Pak38_A1	0.0192447
Pak38_A2_TS2	Pak38	A2	2	PaKiT01	MARV	0.0001	36	2016-09-18 04:54:00	2016-09-18 16:02:00	382	11.1333	Pak38_A2	0.00414168
Pak38_A3_TS2	Pak38	A3	2	PaKiT01	MARV	0.0001	36	2016-09-18 04:54:00	2016-09-18 16:06:00	431	11.2	Pak38_A3	0.00467295
Pak38_B2_TS2	Pak38	B2	2	PaKiT01	MARV	0.0001	36	2016-09-18 04:54:00	2016-09-18 16:12:00	371	11.3	Pak38_B2	0.00402242
Pak38_B1_TS2	Pak38	B1	2	PaKiT01	MARV	0.001	36	2016-09-18 04:54:00	2016-09-18 16:14:00	1554	11.3333	Pak38_B1	0.0168486
Pak38_A1_TS3	Pak38	A1	3	PaKiT01	MARV	0.001	36	2016-09-18 04:54:00	2016-09-18 19:10:00	2184	14.2667	Pak38_A1	0.0236792
Pak38_A2_TS3	Pak38	A2	3	PaKiT01	MARV	0.0001	36	2016-09-18 04:54:00	2016-09-18 19:11:00	544	14.2833	Pak38_A2	0.00589811
Pak38_A3_TS3	Pak38	A3	3	PaKiT01	MARV	0.0001	36	2016-09-18 04:54:00	2016-09-18 19:13:00	726	14.3167	Pak38_A3	0.00787137
Pak38_B2_TS3	Pak38	B2	3	PaKiT01	MARV	0.0001	36	2016-09-18 04:54:00	2016-09-18 19:17:00	606	14.3833	Pak38_B2	0.00657032
Pak38_B1_TS3	Pak38	B1	3	PaKiT01	MARV	0.001	36	2016-09-18 04:54:00	2016-09-18 19:18:00	1971	14.4	Pak38_B1	0.0213698
Pak38_A1_TS4	Pak38	A1	4	PaKiT01	MARV	0.001	36	2016-09-18 04:54:00	2016-09-18 22:15:00	2470	17.35	Pak38_A1	0.02678
Pak38_A2_TS4	Pak38	A2	4	PaKiT01	MARV	0.0001	36	2016-09-18 04:54:00	2016-09-18 22:16:00	562	17.3667	Pak38_A2	0.00609326
Pak38_A3_TS4	Pak38	A3	4	PaKiT01	MARV	0.0001	36	2016-09-18 04:54:00	2016-09-18 22:17:00	691	17.3833	Pak38_A3	0.0074919
Pak38_B2_TS4	Pak38	B2	4	PaKiT01	MARV	0.0001	36	2016-09-18 04:54:00	2016-09-18 22:22:00	661	17.4667	Pak38_B2	0.00716663
Pak38_B1_TS4	Pak38	B1	4	PaKiT01	MARV	0.001	36	2016-09-18 04:54:00	2016-09-18 22:22:00	2096	17.4667	Pak38_B1	0.0227251
Pak38_A1_TS5	Pak38	A1	5	PaKiT01	MARV	0.001	36	2016-09-18 04:54:00	2016-09-19 09:57:00	1699	29.05	Pak38_A1	0.0184207
Pak38_A2_TS5	Pak38	A2	5	PaKiT01	MARV	0.0001	36	2016-09-18 04:54:00	2016-09-19 09:58:00	332	29.0667	Pak38_A2	0.00359958
Pak38_A3_TS5	Pak38	A3	5	PaKiT01	MARV	0.0001	36	2016-09-18 04:54:00	2016-09-19 09:59:00	407	29.0833	Pak38_A3	0.00441274
Pak38_B2_TS5	Pak38	B2	5	PaKiT01	MARV	0.0001	36	2016-09-18 04:54:00	2016-09-19 10:03:00	377	29.15	Pak38_B2	0.00408747
Pak38_B1_TS5	Pak38	B1	5	PaKiT01	MARV	0.001	36	2016-09-18 04:54:00	2016-09-19 10:04:00	1410	29.1667	Pak38_B1	0.0152874
Pak38_A1_TS6	Pak38	A1	6	PaKiT01	MARV	0.001	36	2016-09-18 04:54:00	2016-09-19 20:05:00	718	39.1833	Pak38_A1	0.00778463
Pak38_A2_TS6	Pak38	A2	6	PaKiT01	MARV	0.0001	36	2016-09-18 04:54:00	2016-09-19 20:06:00	149	39.2	Pak38_A2	0.00161547
Pak38_A3_TS6	Pak38	A3	6	PaKiT01	MARV	0.0001	36	2016-09-18 04:54:00	2016-09-19 20:07:00	244	39.2167	Pak38_A3	0.00264547
Pak38_B2_TS6	Pak38	B2	6	PaKiT01	MARV	0.0001	36	2016-09-18 04:54:00	2016-09-19 20:12:00	228	39.3	Pak38_B2	0.002472
Pak38_B1_TS6	Pak38	B1	6	PaKiT01	MARV	0.001	36	2016-09-18 04:54:00	2016-09-19 20:12:00	801	39.3	Pak38_B1	0.00868453
Pak38_A1_TS7	Pak38	A1	7	PaKiT01	MARV	0.001	36	2016-09-18 04:54:00	2016-09-20 09:58:00	417	53.0667	Pak38_A1	0.00452116
Pak38_A2_TS7	Pak38	A2	7	PaKiT01	MARV	0.0001	36	2016-09-18 04:54:00	2016-09-20 10:01:00	67	53.1167	Pak38_A2	0.000726421
Pak38_A3_TS7	Pak38	A3	7	PaKiT01	MARV	0.0001	36	2016-09-18 04:54:00	2016-09-20 10:04:00	162	53.1667	Pak38_A3	0.00175642
Pak38_B2_TS7	Pak38	B2	7	PaKiT01	MARV	0.0001	36	2016-09-18 04:54:00	2016-09-20 10:10:00	251	53.2667	Pak38_B2	0.00272137
Pak38_B1_TS7	Pak38	B1	7	PaKiT01	MARV	0.001	36	2016-09-18 04:54:00	2016-09-20 10:11:00	329	53.2833	Pak38_B1	0.00356705
Pak38_A1_TS8	Pak38	A1	8	PaKiT01	MARV	0.001	36	2016-09-18 04:54:00	2016-09-20 18:24:00	405	61.5	Pak38_A1	0.00439105
Pak38_A2_TS8	Pak38	A2	8	PaKiT01	MARV	0.0001	36	2016-09-18 04:54:00	2016-09-20 18:27:00	18	61.55	Pak38_A2	0.000195158
Pak38_A3_TS8	Pak38	A3	8	PaKiT01	MARV	0.0001	36	2016-09-18 04:54:00	2016-09-20 18:30:00	157	61.6	Pak38_A3	0.00170221
Pak38_B2_TS8	Pak38	B2	8	PaKiT01	MARV	0.0001	36	2016-09-18 04:54:00	2016-09-20 18:37:00	13	61.7167	Pak38_B2	0.000140947
Pak38_B1_TS8	Pak38	B1	8	PaKiT01	MARV	0.001	36	2016-09-18 04:54:00	2016-09-20 18:41:00	259	61.7833	Pak38_B1	0.00280811
Pak38_A1_TS9	Pak38	A1	9	PaKiT01	MARV	0.001	36	2016-09-18 04:54:00	2016-09-21 09:48:00	246	76.9	Pak38_A1	0.00266716
Pak38_A2_TS9	Pak38	A2	9	PaKiT01	MARV	0.0001	36	2016-09-18 04:54:00	2016-09-21 09:52:00	7	76.9667	Pak38_A2	7.58947e-05
Pak38_A3_TS9	Pak38	A3	9	PaKiT01	MARV	0.0001	36	2016-09-18 04:54:00	2016-09-21 09:55:00	17	77.0167	Pak38_A3	0.000184316
Pak38_B2_TS9	Pak38	B2	9	PaKiT01	MARV	0.0001	36	2016-09-18 04:54:00	2016-09-21 10:02:00	115	77.1333	Pak38_B2	0.00124684
Pak38_B1_TS9	Pak38	B1	9	PaKiT01	MARV	0.001	36	2016-09-18 04:54:00	2016-09-21 10:06:00	109	77.2	Pak38_B1	0.00118179
Pak38_A1_TS10	Pak38	A1	10	PaKiT01	MARV	0.001	36	2016-09-18 04:54:00	2016-09-21 17:54:00	188	85	Pak38_A1	0.00203832
Pak38_A2_TS10	Pak38	A2	10	PaKiT01	MARV	0.0001	36	2016-09-18 04:54:00	2016-09-21 17:57:00	233	85.05	Pak38_A2	0.00252621
Pak38_A3_TS10	Pak38	A3	10	PaKiT01	MARV	0.0001	36	2016-09-18 04:54:00	2016-09-21 18:00:00	186	85.1	Pak38_A3	0.00201663
Pak38_B2_TS10	Pak38	B2	10	PaKiT01	MARV	0.0001	36	2016-09-18 04:54:00	2016-09-21 18:06:00	97	85.2	Pak38_B2	0.00105168
Pak38_B1_TS10	Pak38	B1	10	PaKiT01	MARV	0.001	36	2016-09-18 04:54:00	2016-09-21 18:09:00	171	85.25	Pak38_B1	0.001854
Pak38_A1_TS11	Pak38	A1	11	PaKiT01	MARV	0.001	36	2016-09-18 04:54:00	2016-09-22 11:13:00	1	102.317	Pak38_A1	1.08421e-05
Pak38_A2_TS11	Pak38	A2	11	PaKiT01	MARV	0.0001	36	2016-09-18 04:54:00	2016-09-22 11:16:00	46	102.367	Pak38_A2	0.000498737
Pak38_A3_TS11	Pak38	A3	11	PaKiT01	MARV	0.0001	36	2016-09-18 04:54:00	2016-09-22 11:20:00	252	102.433	Pak38_A3	0.00273221
Pak38_B2_TS11	Pak38	B2	11	PaKiT01	MARV	0.0001	36	2016-09-18 04:54:00	2016-09-22 11:27:00	73	102.55	Pak38_B2	0.000791474
Pak38_B1_TS11	Pak38	B1	11	PaKiT01	MARV	0.001	36	2016-09-18 04:54:00	2016-09-22 11:30:00	559	102.6	Pak38_B1	0.00606074
Pak38_A1_TS12	Pak38	A1	12	PaKiT01	MARV	0.001	36	2016-09-18 04:54:00	2016-09-22 19:32:00	74	110.633	Pak38_A1	0.000802316
Pak38_A2_TS12	Pak38	A2	12	PaKiT01	MARV	0.0001	36	2016-09-18 04:54:00	2016-09-22 19:34:00	141	110.667	Pak38_A2	0.00152874
Pak38_A3_TS12	Pak38	A3	12	PaKiT01	MARV	0.0001	36	2016-09-18 04:54:00	2016-09-22 19:36:00	177	110.7	Pak38_A3	0.00191905
Pak38_B2_TS12	Pak38	B2	12	PaKiT01	MARV	0.0001	36	2016-09-18 04:54:00	2016-09-22 19:42:00	11	110.8	Pak38_B2	0.000119263
Pak38_B1_TS12	Pak38	B1	12	PaKiT01	MARV	0.001	36	2016-09-18 04:54:00	2016-09-22 19:45:00	130	110.85	Pak38_B1	0.00140947
Pak4_A1_TS1	Pak4	A1	1	PaKiT01	EBOV	0.0001	64	2016-07-24 20:55:00	2016-07-25 07:50:00	403	10.9167	Pak4_A1	0.00436937
Pak4_A3_TS1	Pak4	A3	1	PaKiT01	EBOV	0.001	64	2016-07-24 20:55:00	2016-07-25 07:58:00	2853	11.05	Pak4_A3	0.0309325
Pak4_B1_TS1	Pak4	B1	1	PaKiT01	EBOV	0.0001	64	2016-07-24 20:55:00	2016-07-25 08:10:00	611	11.25	Pak4_B1	0.00662453
Pak4_A1_TS2	Pak4	A1	2	PaKiT01	EBOV	0.0001	64	2016-07-24 20:55:00	2016-07-25 11:20:00	930	14.4167	Pak4_A1	0.0100832
Pak4_A3_TS2	Pak4	A3	2	PaKiT01	EBOV	0.001	64	2016-07-24 20:55:00	2016-07-25 11:24:00	3430	14.4833	Pak4_A3	0.0371884
Pak4_B1_TS2	Pak4	B1	2	PaKiT01	EBOV	0.0001	64	2016-07-24 20:55:00	2016-07-25 11:38:00	977	14.7167	Pak4_B1	0.0105927
Pak4_A1_TS3	Pak4	A1	3	PaKiT01	EBOV	0.0001	64	2016-07-24 20:55:00	2016-07-25 14:26:00	1139	17.5167	Pak4_A1	0.0123492
Pak4_A3_TS3	Pak4	A3	3	PaKiT01	EBOV	0.001	64	2016-07-24 20:55:00	2016-07-25 14:32:00	4776	17.6167	Pak4_A3	0.0517819
Pak4_B1_TS3	Pak4	B1	3	PaKiT01	EBOV	0.0001	64	2016-07-24 20:55:00	2016-07-25 14:42:00	1241	17.7833	Pak4_B1	0.0134551
Pak4_A1_TS4	Pak4	A1	4	PaKiT01	EBOV	0.0001	64	2016-07-24 20:55:00	2016-07-25 20:37:00	617	23.7	Pak4_A1	0.00668958
Pak4_A3_TS4	Pak4	A3	4	PaKiT01	EBOV	0.001	64	2016-07-24 20:55:00	2016-07-25 20:42:00	2860	23.7833	Pak4_A3	0.0310084
Pak4_B1_TS4	Pak4	B1	4	PaKiT01	EBOV	0.0001	64	2016-07-24 20:55:00	2016-07-25 20:56:00	770	24.0167	Pak4_B1	0.00834842
Pak4_A1_TS5	Pak4	A1	5	PaKiT01	EBOV	0.0001	64	2016-07-24 20:55:00	2016-07-26 09:49:00	769	36.9	Pak4_A1	0.00833758
Pak4_A3_TS5	Pak4	A3	5	PaKiT01	EBOV	0.001	64	2016-07-24 20:55:00	2016-07-26 09:55:00	2590	37	Pak4_A3	0.0280811
Pak4_B1_TS5	Pak4	B1	5	PaKiT01	EBOV	0.0001	64	2016-07-24 20:55:00	2016-07-26 10:10:00	913	37.25	Pak4_B1	0.00989884
Pak4_A1_TS6	Pak4	A1	6	PaKiT01	EBOV	0.0001	64	2016-07-24 20:55:00	2016-07-26 19:27:00	3565	46.5333	Pak4_A1	0.0386521
Pak4_A3_TS6	Pak4	A3	6	PaKiT01	EBOV	0.001	64	2016-07-24 20:55:00	2016-07-26 19:30:00	8263	46.5833	Pak4_A3	0.0895883
Pak4_B1_TS6	Pak4	B1	6	PaKiT01	EBOV	0.0001	64	2016-07-24 20:55:00	2016-07-26 19:40:00	4350	46.75	Pak4_B1	0.0471632
Pak4_A1_TS7	Pak4	A1	7	PaKiT01	EBOV	0.0001	64	2016-07-24 20:55:00	2016-07-27 08:40:00	3493	59.75	Pak4_A1	0.0378715
Pak4_A3_TS7	Pak4	A3	7	PaKiT01	EBOV	0.001	64	2016-07-24 20:55:00	2016-07-27 08:44:00	6827	59.8167	Pak4_A3	0.0740191
Pak4_B1_TS7	Pak4	B1	7	PaKiT01	EBOV	0.0001	64	2016-07-24 20:55:00	2016-07-27 08:52:00	5186	59.95	Pak4_B1	0.0562272
Pak4_A1_TS8	Pak4	A1	8	PaKiT01	EBOV	0.0001	64	2016-07-24 20:55:00	2016-07-27 18:25:00	4744	69.5	Pak4_A1	0.051435
Pak4_A3_TS8	Pak4	A3	8	PaKiT01	EBOV	0.001	64	2016-07-24 20:55:00	2016-07-27 18:29:00	6219	69.5667	Pak4_A3	0.0674271
Pak4_B1_TS8	Pak4	B1	8	PaKiT01	EBOV	0.0001	64	2016-07-24 20:55:00	2016-07-27 18:36:00	7232	69.6833	Pak4_B1	0.0784101
Pak4_A1_TS9	Pak4	A1	9	PaKiT01	EBOV	0.0001	64	2016-07-24 20:55:00	2016-07-28 08:24:00	4821	83.4833	Pak4_A1	0.0522698
Pak4_A3_TS9	Pak4	A3	9	PaKiT01	EBOV	0.001	64	2016-07-24 20:55:00	2016-07-28 08:28:00	6295	83.55	Pak4_A3	0.0682511
Pak4_B1_TS9	Pak4	B1	9	PaKiT01	EBOV	0.0001	64	2016-07-24 20:55:00	2016-07-28 08:37:00	7532	83.7	Pak4_B1	0.0816627
Pak4_A1_TS10	Pak4	A1	10	PaKiT01	EBOV	0.0001	64	2016-07-24 20:55:00	2016-07-28 19:53:00	5432	94.9667	Pak4_A1	0.0588943
Pak4_A3_TS10	Pak4	A3	10	PaKiT01	EBOV	0.001	64	2016-07-24 20:55:00	2016-07-28 19:56:00	6533	95.0167	Pak4_A3	0.0708315
Pak4_B1_TS10	Pak4	B1	10	PaKiT01	EBOV	0.0001	64	2016-07-24 20:55:00	2016-07-28 20:05:00	8854	95.1667	Pak4_B1	0.095996
Pak4_A1_TS11	Pak4	A1	11	PaKiT01	EBOV	0.0001	64	2016-07-24 20:55:00	2016-07-29 08:23:00	4824	107.467	Pak4_A1	0.0523023
Pak4_A3_TS11	Pak4	A3	11	PaKiT01	EBOV	0.001	64	2016-07-24 20:55:00	2016-07-29 08:27:00	6286	107.533	Pak4_A3	0.0681535
Pak4_B1_TS11	Pak4	B1	11	PaKiT01	EBOV	0.0001	64	2016-07-24 20:55:00	2016-07-29 08:52:00	7089	107.95	Pak4_B1	0.0768597
Pak4_A1_TS12	Pak4	A1	12	PaKiT01	EBOV	0.0001	64	2016-07-24 20:55:00	2016-07-29 19:06:00	4281	118.183	Pak4_A1	0.0464151
Pak4_A3_TS12	Pak4	A3	12	PaKiT01	EBOV	0.001	64	2016-07-24 20:55:00	2016-07-29 19:10:00	5530	118.25	Pak4_A3	0.0599568
Pak4_B1_TS12	Pak4	B1	12	PaKiT01	EBOV	0.0001	64	2016-07-24 20:55:00	2016-07-29 19:20:00	5676	118.417	Pak4_B1	0.0615398
Pak4_A1_TS13	Pak4	A1	13	PaKiT01	EBOV	0.0001	64	2016-07-24 20:55:00	2016-07-30 11:14:00	3886	134.317	Pak4_A1	0.0421324
Pak4_A3_TS13	Pak4	A3	13	PaKiT01	EBOV	0.001	64	2016-07-24 20:55:00	2016-07-30 11:19:00	4763	134.4	Pak4_A3	0.051641
Pak4_B1_TS13	Pak4	B1	13	PaKiT01	EBOV	0.0001	64	2016-07-24 20:55:00	2016-07-30 11:26:00	4690	134.517	Pak4_B1	0.0508495
Pak4_A1_TS14	Pak4	A1	14	PaKiT01	EBOV	0.0001	64	2016-07-24 20:55:00	2016-07-30 19:10:00	3812	142.25	Pak4_A1	0.0413301
Pak4_A3_TS14	Pak4	A3	14	PaKiT01	EBOV	0.001	64	2016-07-24 20:55:00	2016-07-30 19:15:00	4588	142.333	Pak4_A3	0.0497436
Pak4_B1_TS14	Pak4	B1	14	PaKiT01	EBOV	0.0001	64	2016-07-24 20:55:00	2016-07-30 19:25:00	4310	142.5	Pak4_B1	0.0467295
Pak4_A1_TS15	Pak4	A1	15	PaKiT01	EBOV	0.0001	64	2016-07-24 20:55:00	2016-07-31 14:05:00	3416	161.167	Pak4_A1	0.0370366
Pak4_A3_TS15	Pak4	A3	15	PaKiT01	EBOV	0.001	64	2016-07-24 20:55:00	2016-07-31 14:10:00	3919	161.25	Pak4_A3	0.0424902
Pak4_B1_TS15	Pak4	B1	15	PaKiT01	EBOV	0.0001	64	2016-07-24 20:55:00	2016-07-31 14:21:00	3818	161.433	Pak4_B1	0.0413952
Pak4_A1_TS16	Pak4	A1	16	PaKiT01	EBOV	0.0001	64	2016-07-24 20:55:00	2016-08-01 08:35:00	2962	179.667	Pak4_A1	0.0321143
Pak4_A3_TS16	Pak4	A3	16	PaKiT01	EBOV	0.001	64	2016-07-24 20:55:00	2016-08-01 08:40:00	3447	179.75	Pak4_A3	0.0373727
Pak4_B1_TS16	Pak4	B1	16	PaKiT01	EBOV	0.0001	64	2016-07-24 20:55:00	2016-08-01 08:50:00	2963	179.917	Pak4_B1	0.0321252
Pak4_A1_TS17	Pak4	A1	17	PaKiT01	EBOV	0.0001	64	2016-07-24 20:55:00	2016-08-01 18:06:00	2836	189.183	Pak4_A1	0.0307482
Pak4_A3_TS17	Pak4	A3	17	PaKiT01	EBOV	0.001	64	2016-07-24 20:55:00	2016-08-01 18:10:00	3099	189.25	Pak4_A3	0.0335997
Pak4_B1_TS17	Pak4	B1	17	PaKiT01	EBOV	0.0001	64	2016-07-24 20:55:00	2016-08-01 18:19:00	2794	189.4	Pak4_B1	0.0302928
Pak4_A1_TS18	Pak4	A1	18	PaKiT01	EBOV	0.0001	64	2016-07-24 20:55:00	2016-08-02 11:05:00	2255	206.167	Pak4_A1	0.0244489
Pak4_A3_TS18	Pak4	A3	18	PaKiT01	EBOV	0.001	64	2016-07-24 20:55:00	2016-08-02 11:09:00	2660	206.233	Pak4_A3	0.02884
Pak4_B1_TS18	Pak4	B1	18	PaKiT01	EBOV	0.0001	64	2016-07-24 20:55:00	2016-08-02 11:18:00	2343	206.383	Pak4_B1	0.0254031
Pak4_A1_TS19	Pak4	A1	19	PaKiT01	EBOV	0.0001	64	2016-07-24 20:55:00	2016-08-02 18:45:00	2061	213.833	Pak4_A1	0.0223456
Pak4_A3_TS19	Pak4	A3	19	PaKiT01	EBOV	0.001	64	2016-07-24 20:55:00	2016-08-02 18:49:00	2537	213.9	Pak4_A3	0.0275064
Pak4_B1_TS19	Pak4	B1	19	PaKiT01	EBOV	0.0001	64	2016-07-24 20:55:00	2016-08-02 19:00:00	2182	214.083	Pak4_B1	0.0236575
Pak5_A1_TS1	Pak5	A1	1	PaKiT01	EBOV	0.001	64	2016-08-01 17:35:00	2016-08-02 05:39:00	2321	12.0667	Pak5_A1	0.0251645
Pak5_A2_TS1	Pak5	A2	1	PaKiT01	EBOV	0.0001	64	2016-08-01 17:35:00	2016-08-02 05:41:00	538	12.1	Pak5_A2	0.00583305
Pak5_B2_TS1	Pak5	B2	1	PaKiT01	EBOV	0.0001	64	2016-08-01 17:35:00	2016-08-02 05:58:00	493	12.3833	Pak5_B2	0.00534516
Pak5_B1_TS1	Pak5	B1	1	PaKiT01	EBOV	0.001	64	2016-08-01 17:35:00	2016-08-02 06:00:00	2414	12.4167	Pak5_B1	0.0261728
Pak5_A1_TS2	Pak5	A1	2	PaKiT01	EBOV	0.001	64	2016-08-01 17:35:00	2016-08-02 09:19:00	2678	15.7333	Pak5_A1	0.0290352
Pak5_A2_TS2	Pak5	A2	2	PaKiT01	EBOV	0.0001	64	2016-08-01 17:35:00	2016-08-02 09:21:00	784	15.7667	Pak5_A2	0.00850021
Pak5_B2_TS2	Pak5	B2	2	PaKiT01	EBOV	0.0001	64	2016-08-01 17:35:00	2016-08-02 09:32:00	849	15.95	Pak5_B2	0.00920495
Pak5_B1_TS2	Pak5	B1	2	PaKiT01	EBOV	0.001	64	2016-08-01 17:35:00	2016-08-02 09:34:00	2995	15.9833	Pak5_B1	0.0324721
Pak5_A1_TS3	Pak5	A1	3	PaKiT01	EBOV	0.001	64	2016-08-01 17:35:00	2016-08-02 13:05:00	3454	19.5	Pak5_A1	0.0374486
Pak5_A2_TS3	Pak5	A2	3	PaKiT01	EBOV	0.0001	64	2016-08-01 17:35:00	2016-08-02 13:10:00	854	19.5833	Pak5_A2	0.00925916
Pak5_B1_TS3	Pak5	B1	3	PaKiT01	EBOV	0.001	64	2016-08-01 17:35:00	2016-08-02 13:22:00	3822	19.7833	Pak5_B1	0.0414385
Pak5_B2_TS3	Pak5	B2	3	PaKiT01	EBOV	0.0001	64	2016-08-01 17:35:00	2016-08-02 13:20:00	967	19.75	Pak5_B2	0.0104843
Pak5_A1_TS4	Pak5	A1	4	PaKiT01	EBOV	0.001	64	2016-08-01 17:35:00	2016-08-02 17:01:00	4083	23.4333	Pak5_A1	0.0442683
Pak5_A2_TS4	Pak5	A2	4	PaKiT01	EBOV	0.0001	64	2016-08-01 17:35:00	2016-08-02 17:02:00	1088	23.45	Pak5_A2	0.0117962
Pak5_B1_TS4	Pak5	B1	4	PaKiT01	EBOV	0.001	64	2016-08-01 17:35:00	2016-08-02 17:16:00	4901	23.6833	Pak5_B1	0.0531372
Pak5_B2_TS4	Pak5	B2	4	PaKiT01	EBOV	0.0001	64	2016-08-01 17:35:00	2016-08-02 17:15:00	1251	23.6667	Pak5_B2	0.0135635
Pak5_A1_TS5	Pak5	A1	5	PaKiT01	EBOV	0.001	64	2016-08-01 17:35:00	2016-08-02 20:01:00	4368	26.4333	Pak5_A1	0.0473583
Pak5_A2_TS5	Pak5	A2	5	PaKiT01	EBOV	0.0001	64	2016-08-01 17:35:00	2016-08-02 20:03:00	1177	26.4667	Pak5_A2	0.0127612
Pak5_B2_TS5	Pak5	B2	5	PaKiT01	EBOV	0.0001	64	2016-08-01 17:35:00	2016-08-02 20:13:00	1410	26.6333	Pak5_B2	0.0152874
Pak5_B1_TS5	Pak5	B1	5	PaKiT01	EBOV	0.001	64	2016-08-01 17:35:00	2016-08-02 20:14:00	5369	26.65	Pak5_B1	0.0582113
Pak5_A1_TS6	Pak5	A1	6	PaKiT01	EBOV	0.001	64	2016-08-01 17:35:00	2016-08-02 22:07:00	4597	28.5333	Pak5_A1	0.0498412
Pak5_A2_TS6	Pak5	A2	6	PaKiT01	EBOV	0.0001	64	2016-08-01 17:35:00	2016-08-02 22:08:00	1190	28.55	Pak5_A2	0.0129021
Pak5_B2_TS6	Pak5	B2	6	PaKiT01	EBOV	0.0001	64	2016-08-01 17:35:00	2016-08-02 22:19:00	1473	28.7333	Pak5_B2	0.0159704
Pak5_B1_TS6	Pak5	B1	6	PaKiT01	EBOV	0.001	64	2016-08-01 17:35:00	2016-08-02 22:20:00	5309	28.75	Pak5_B1	0.0575607
Pak5_A1_TS7	Pak5	A1	7	PaKiT01	EBOV	0.001	64	2016-08-01 17:35:00	2016-08-03 00:04:00	4366	30.4833	Pak5_A1	0.0473366
Pak5_A2_TS7	Pak5	A2	7	PaKiT01	EBOV	0.0001	64	2016-08-01 17:35:00	2016-08-03 00:04:00	1132	30.4833	Pak5_A2	0.0122733
Pak5_B2_TS7	Pak5	B2	7	PaKiT01	EBOV	0.0001	64	2016-08-01 17:35:00	2016-08-03 00:15:00	1381	30.6667	Pak5_B2	0.0149729
Pak5_B1_TS7	Pak5	B1	7	PaKiT01	EBOV	0.001	64	2016-08-01 17:35:00	2016-08-03 00:15:00	5478	30.6667	Pak5_B1	0.0593931
Pak5_A1_TS8	Pak5	A1	8	PaKiT01	EBOV	0.001	64	2016-08-01 17:35:00	2016-08-03 02:10:00	4089	32.5833	Pak5_A1	0.0443334
Pak5_A2_TS8	Pak5	A2	8	PaKiT01	EBOV	0.0001	64	2016-08-01 17:35:00	2016-08-03 02:11:00	1176	32.6	Pak5_A2	0.0127503
Pak5_B2_TS8	Pak5	B2	8	PaKiT01	EBOV	0.0001	64	2016-08-01 17:35:00	2016-08-03 02:23:00	1382	32.8	Pak5_B2	0.0149838
Pak5_B1_TS8	Pak5	B1	8	PaKiT01	EBOV	0.001	64	2016-08-01 17:35:00	2016-08-03 02:25:00	5199	32.8333	Pak5_B1	0.0563681
Pak5_A1_TS9	Pak5	A1	9	PaKiT01	EBOV	0.001	64	2016-08-01 17:35:00	2016-08-03 10:59:00	3237	41.4	Pak5_A1	0.0350959
Pak5_A2_TS9	Pak5	A2	9	PaKiT01	EBOV	0.0001	64	2016-08-01 17:35:00	2016-08-03 11:00:00	834	41.4167	Pak5_A2	0.00904232
Pak5_B2_TS9	Pak5	B2	9	PaKiT01	EBOV	0.0001	64	2016-08-01 17:35:00	2016-08-03 11:14:00	1047	41.65	Pak5_B2	0.0113517
Pak5_B1_TS9	Pak5	B1	9	PaKiT01	EBOV	0.001	64	2016-08-01 17:35:00	2016-08-03 11:15:00	4116	41.6667	Pak5_B1	0.0446261
Pak5_A1_TS10	Pak5	A1	10	PaKiT01	EBOV	0.001	64	2016-08-01 17:35:00	2016-08-03 16:23:00	2902	46.8	Pak5_A1	0.0314638
Pak5_A2_TS10	Pak5	A2	10	PaKiT01	EBOV	0.0001	64	2016-08-01 17:35:00	2016-08-03 16:25:00	761	46.8333	Pak5_A2	0.00825084
Pak5_B2_TS10	Pak5	B2	10	PaKiT01	EBOV	0.0001	64	2016-08-01 17:35:00	2016-08-03 16:35:00	966	47	Pak5_B2	0.0104735
Pak5_B1_TS10	Pak5	B1	10	PaKiT01	EBOV	0.001	64	2016-08-01 17:35:00	2016-08-03 16:36:00	3455	47.0167	Pak5_B1	0.0374595
Pak5_A1_TS11	Pak5	A1	11	PaKiT01	EBOV	0.001	64	2016-08-01 17:35:00	2016-08-04 08:05:00	2315	62.5	Pak5_A1	0.0250995
Pak5_A2_TS11	Pak5	A2	11	PaKiT01	EBOV	0.0001	64	2016-08-01 17:35:00	2016-08-04 08:06:00	1053	62.5167	Pak5_A2	0.0114167
Pak5_B2_TS11	Pak5	B2	11	PaKiT01	EBOV	0.0001	64	2016-08-01 17:35:00	2016-08-04 08:19:00	991	62.7333	Pak5_B2	0.0107445
Pak5_B1_TS11	Pak5	B1	11	PaKiT01	EBOV	0.001	64	2016-08-01 17:35:00	2016-08-04 08:21:00	3039	62.7667	Pak5_B1	0.0329492
Pak5_A1_TS12	Pak5	A1	12	PaKiT01	EBOV	0.001	64	2016-08-01 17:35:00	2016-08-05 08:13:00	3058	86.6333	Pak5_A1	0.0331552
Pak5_A2_TS12	Pak5	A2	12	PaKiT01	EBOV	0.0001	64	2016-08-01 17:35:00	2016-08-05 08:14:00	1260	86.65	Pak5_A2	0.0136611
Pak5_B2_TS12	Pak5	B2	12	PaKiT01	EBOV	0.0001	64	2016-08-01 17:35:00	2016-08-05 08:24:00	1400	86.8167	Pak5_B2	0.0151789
Pak5_B1_TS12	Pak5	B1	12	PaKiT01	EBOV	0.001	64	2016-08-01 17:35:00	2016-08-05 08:25:00	3444	86.8333	Pak5_B1	0.0373402
Pak7_A1_TS1	Pak7	A1	1	PaKiT01	EBOV	0.001	64	2016-08-10 05:40:00	2016-08-10 12:04:00	1098	6.4	Pak7_A1	0.0119046
Pak7_A2_TS1	Pak7	A2	1	PaKiT01	EBOV	0.0001	64	2016-08-10 05:40:00	2016-08-10 12:05:00	1221	6.41667	Pak7_A2	0.0132382
Pak7_A3_TS1	Pak7	A3	1	PaKiT01	EBOV	0.001	64	2016-08-10 05:40:00	2016-08-10 12:06:00	6379	6.43333	Pak7_A3	0.0691618
Pak7_B2_TS1	Pak7	B2	1	PaKiT01	EBOV	0.0001	64	2016-08-10 05:40:00	2016-08-10 12:15:00	1030	6.58333	Pak7_B2	0.0111674
Pak7_B1_TS0	Pak7	B1	0	PaKiT01	EBOV	0.001	64	2016-08-10 05:40:00	2016-08-10 11:57:00	1108	6.28333	Pak7_B1	0.0120131
Pak7_B1_TS1	Pak7	B1	2	PaKiT01	EBOV	0.001	64	2016-08-10 05:40:00	2016-08-10 12:16:00	NA	6.6	Pak7_B1	NA
Pak7_A1_TS0	Pak7	A1	0	PaKiT01	EBOV	0.001	64	2016-08-10 05:40:00	2016-08-10 11:54:00	1153	6.23333	Pak7_A1	0.0125009
Pak7_A1_TS2	Pak7	A1	2	PaKiT01	EBOV	0.001	36	2016-08-10 05:40:00	2016-08-10 14:05:00	5253	8.41667	Pak7_A1	0.0569536
Pak7_A2_TS2	Pak7	A2	2	PaKiT01	EBOV	0.0001	36	2016-08-10 05:40:00	2016-08-10 14:07:00	13538	8.45	Pak7_A2	0.14678
Pak7_A3_TS2	Pak7	A3	2	PaKiT01	EBOV	0.001	36	2016-08-10 05:40:00	2016-08-10 14:09:00	4144	8.48333	Pak7_A3	0.0449297
Pak7_B2_TS2	Pak7	B2	2	PaKiT01	EBOV	0.0001	36	2016-08-10 05:40:00	2016-08-10 14:12:00	7586	8.53333	Pak7_B2	0.0822482
Pak7_B1_TS2	Pak7	B1	2	PaKiT01	EBOV	0.001	36	2016-08-10 05:40:00	2016-08-10 14:14:00	3560	8.56667	Pak7_B1	0.0385979
Pak7_A1_TS3	Pak7	A1	3	PaKiT01	EBOV	0.001	36	2016-08-10 05:40:00	2016-08-10 15:49:00	3113	10.15	Pak7_A1	0.0337515
Pak7_A2_TS3	Pak7	A2	3	PaKiT01	EBOV	0.0001	36	2016-08-10 05:40:00	2016-08-10 15:51:00	1456	10.1833	Pak7_A2	0.0157861
Pak7_A3_TS3	Pak7	A3	3	PaKiT01	EBOV	0.001	36	2016-08-10 05:40:00	2016-08-10 15:53:00	5687	10.2167	Pak7_A3	0.0616591
Pak7_B2_TS3	Pak7	B2	3	PaKiT01	EBOV	0.0001	36	2016-08-10 05:40:00	2016-08-10 16:01:00	1350	10.35	Pak7_B2	0.0146368
Pak7_B1_TS3	Pak7	B1	3	PaKiT01	EBOV	0.001	36	2016-08-10 05:40:00	2016-08-10 16:03:00	5054	10.3833	Pak7_B1	0.054796
Pak7_A1_TS4	Pak7	A1	4	PaKiT01	EBOV	0.001	36	2016-08-10 05:40:00	2016-08-10 18:16:00	3779	12.6	Pak7_A1	0.0409723
Pak7_A2_TS4	Pak7	A2	4	PaKiT01	EBOV	0.0001	36	2016-08-10 05:40:00	2016-08-10 18:17:00	1821	12.6167	Pak7_A2	0.0197435
Pak7_A3_TS4	Pak7	A3	4	PaKiT01	EBOV	0.001	36	2016-08-10 05:40:00	2016-08-10 18:19:00	7854	12.65	Pak7_A3	0.0851539
Pak7_B2_TS4	Pak7	B2	4	PaKiT01	EBOV	0.0001	36	2016-08-10 05:40:00	2016-08-10 18:21:00	1574	12.6833	Pak7_B2	0.0170655
Pak7_B1_TS4	Pak7	B1	4	PaKiT01	EBOV	0.001	36	2016-08-10 05:40:00	2016-08-10 18:22:00	6429	12.7	Pak7_B1	0.0697039
Pak7_A1_TS5	Pak7	A1	5	PaKiT01	EBOV	0.001	36	2016-08-10 05:40:00	2016-08-10 20:07:00	4011	14.45	Pak7_A1	0.0434877
Pak7_A2_TS5	Pak7	A2	5	PaKiT01	EBOV	0.0001	36	2016-08-10 05:40:00	2016-08-10 20:08:00	1951	14.4667	Pak7_A2	0.0211529
Pak7_A3_TS5	Pak7	A3	5	PaKiT01	EBOV	0.001	36	2016-08-10 05:40:00	2016-08-10 20:08:00	9105	14.4667	Pak7_A3	0.0987174
Pak7_B2_TS5	Pak7	B2	5	PaKiT01	EBOV	0.0001	36	2016-08-10 05:40:00	2016-08-10 20:16:00	1757	14.6	Pak7_B2	0.0190496
Pak7_B1_TS5	Pak7	B1	5	PaKiT01	EBOV	0.001	36	2016-08-10 05:40:00	2016-08-10 20:17:00	7100	14.6167	Pak7_B1	0.076979
Pak7_A1_TS6	Pak7	A1	6	PaKiT01	EBOV	0.001	36	2016-08-10 05:40:00	2016-08-10 21:41:00	4199	16.0167	Pak7_A1	0.045526
Pak7_A2_TS6	Pak7	A2	6	PaKiT01	EBOV	0.0001	36	2016-08-10 05:40:00	2016-08-10 21:42:00	1889	16.0333	Pak7_A2	0.0204807
Pak7_A3_TS6	Pak7	A3	6	PaKiT01	EBOV	0.001	36	2016-08-10 05:40:00	2016-08-10 21:43:00	9339	16.05	Pak7_A3	0.101254
Pak7_B2_TS6	Pak7	B2	6	PaKiT01	EBOV	0.0001	36	2016-08-10 05:40:00	2016-08-10 21:46:00	1673	16.1	Pak7_B2	0.0181388
Pak7_B1_TS6	Pak7	B1	6	PaKiT01	EBOV	0.001	36	2016-08-10 05:40:00	2016-08-10 21:47:00	7462	16.1167	Pak7_B1	0.0809038
Pak7_A1_TS7	Pak7	A1	7	PaKiT01	EBOV	0.001	36	2016-08-10 05:40:00	2016-08-10 22:57:00	4217	17.2833	Pak7_A1	0.0457212
Pak7_A2_TS7	Pak7	A2	7	PaKiT01	EBOV	0.0001	36	2016-08-10 05:40:00	2016-08-10 22:58:00	1836	17.3	Pak7_A2	0.0199061
Pak7_A3_TS7	Pak7	A3	7	PaKiT01	EBOV	0.001	36	2016-08-10 05:40:00	2016-08-10 22:58:00	9364	17.3	Pak7_A3	0.101525
Pak7_B2_TS7	Pak7	B2	7	PaKiT01	EBOV	0.0001	36	2016-08-10 05:40:00	2016-08-10 23:02:00	1599	17.3667	Pak7_B2	0.0173365
Pak7_B1_TS7	Pak7	B1	7	PaKiT01	EBOV	0.001	36	2016-08-10 05:40:00	2016-08-10 23:02:00	7558	17.3667	Pak7_B1	0.0819446
Pak7_A1_TS8	Pak7	A1	8	PaKiT01	EBOV	0.001	36	2016-08-10 05:40:00	2016-08-11 08:03:00	2842	26.3833	Pak7_A1	0.0308133
Pak7_A2_TS8	Pak7	A2	8	PaKiT01	EBOV	0.0001	36	2016-08-10 05:40:00	2016-08-11 08:03:00	1694	26.3833	Pak7_A2	0.0183665
Pak7_A3_TS8	Pak7	A3	8	PaKiT01	EBOV	0.001	36	2016-08-10 05:40:00	2016-08-11 08:04:00	7762	26.4	Pak7_A3	0.0841564
Pak7_B2_TS8	Pak7	B2	8	PaKiT01	EBOV	0.0001	36	2016-08-10 05:40:00	2016-08-11 08:08:00	1432	26.4667	Pak7_B2	0.0155259
Pak7_B1_TS8	Pak7	B1	8	PaKiT01	EBOV	0.001	36	2016-08-10 05:40:00	2016-08-11 08:08:00	6160	26.4667	Pak7_B1	0.0667874
Pak7_A1_TS9	Pak7	A1	9	PaKiT01	EBOV	0.001	36	2016-08-10 05:40:00	2016-08-11 19:47:00	1365	38.1167	Pak7_A1	0.0147995
Pak7_A2_TS9	Pak7	A2	9	PaKiT01	EBOV	0.0001	36	2016-08-10 05:40:00	2016-08-11 19:48:00	1296	38.1333	Pak7_A2	0.0140514
Pak7_A3_TS9	Pak7	A3	9	PaKiT01	EBOV	0.001	36	2016-08-10 05:40:00	2016-08-11 19:49:00	5345	38.15	Pak7_A3	0.0579511
Pak7_B2_TS9	Pak7	B2	9	PaKiT01	EBOV	0.0001	36	2016-08-10 05:40:00	2016-08-11 19:54:00	1274	38.2333	Pak7_B2	0.0138128
Pak7_B1_TS9	Pak7	B1	9	PaKiT01	EBOV	0.001	36	2016-08-10 05:40:00	2016-08-11 19:55:00	3718	38.25	Pak7_B1	0.040311
Pak8_A1_TS1	Pak8	A1	1	PaKiT01	EBOV	0.001	36	2016-08-10 05:40:00	2016-08-10 12:22:00	995	6.7	Pak8_A1	0.0107879
Pak8_A2_TS1	Pak8	A2	1	PaKiT01	EBOV	0.0001	36	2016-08-10 05:40:00	2016-08-10 12:25:00	29	6.75	Pak8_A2	0.000314421
Pak8_A3_TS1	Pak8	A3	1	PaKiT01	EBOV	0.001	36	2016-08-10 05:40:00	2016-08-10 12:27:00	1408	6.78333	Pak8_A3	0.0152657
Pak8_B2_TS1	Pak8	B2	1	PaKiT01	EBOV	0.0001	36	2016-08-10 05:40:00	2016-08-10 12:33:00	0	6.88333	Pak8_B2	0
Pak8_B1_TS1	Pak8	B1	1	PaKiT01	EBOV	0.001	36	2016-08-10 05:40:00	2016-08-10 12:34:00	1001	6.9	Pak8_B1	0.0108529
Pak8_A1_TS2	Pak8	A1	2	PaKiT01	EBOV	0.001	36	2016-08-10 05:40:00	2016-08-10 14:17:00	3204	8.61667	Pak8_A1	0.0347381
Pak8_A2_TS2	Pak8	A2	2	PaKiT01	EBOV	0.0001	36	2016-08-10 05:40:00	2016-08-10 14:18:00	564	8.63333	Pak8_A2	0.00611495
Pak8_A3_TS2	Pak8	A3	2	PaKiT01	EBOV	0.001	36	2016-08-10 05:40:00	2016-08-10 14:19:00	3467	8.65	Pak8_A3	0.0375896
Pak8_B2_TS2	Pak8	B2	2	PaKiT01	EBOV	0.0001	36	2016-08-10 05:40:00	2016-08-10 14:24:00	665	8.73333	Pak8_B2	0.00721
Pak8_B1_TS2	Pak8	B1	2	PaKiT01	EBOV	0.001	36	2016-08-10 05:40:00	2016-08-10 14:26:00	3316	8.76667	Pak8_B1	0.0359524
Pak8_A1_TS3	Pak8	A1	3	PaKiT01	EBOV	0.001	36	2016-08-10 05:40:00	2016-08-10 16:05:00	4541	10.4167	Pak8_A1	0.049234
Pak8_A2_TS3	Pak8	A2	3	PaKiT01	EBOV	0.0001	36	2016-08-10 05:40:00	2016-08-10 16:06:00	942	10.4333	Pak8_A2	0.0102133
Pak8_A3_TS3	Pak8	A3	3	PaKiT01	EBOV	0.001	36	2016-08-10 05:40:00	2016-08-10 16:07:00	4955	10.45	Pak8_A3	0.0537226
Pak8_B2_TS3	Pak8	B2	3	PaKiT01	EBOV	0.0001	36	2016-08-10 05:40:00	2016-08-10 16:10:00	1184	10.5	Pak8_B2	0.0128371
Pak8_B1_TS3	Pak8	B1	3	PaKiT01	EBOV	0.001	36	2016-08-10 05:40:00	2016-08-10 16:11:00	4830	10.5167	Pak8_B1	0.0523674
Pak9_A1_TS1	Pak9	A1	1	PaKiT01	EBOV	0.001	36	2016-08-10 05:40:00	2016-08-10 13:07:00	1137	7.45	Pak9_A1	0.0123275
Pak9_A2_TS1	Pak9	A2	1	PaKiT01	EBOV	0.0001	36	2016-08-10 05:40:00	2016-08-10 13:08:00	112	7.46667	Pak9_A2	0.00121432
Pak9_A3_TS1	Pak9	A3	1	PaKiT01	EBOV	0.0001	36	2016-08-10 05:40:00	2016-08-10 13:10:00	41	7.5	Pak9_A3	0.000444526
Pak9_B2_TS1	Pak9	B2	1	PaKiT01	EBOV	0.0001	36	2016-08-10 05:40:00	2016-08-10 13:15:00	0	7.58333	Pak9_B2	0
Pak9_B1_TS1	Pak9	B1	1	PaKiT01	EBOV	0.001	36	2016-08-10 05:40:00	2016-08-10 13:18:00	2161	7.63333	Pak9_B1	0.0234298
Pak9_A1_TS2	Pak9	A1	2	PaKiT01	EBOV	0.001	36	2016-08-10 05:40:00	2016-08-10 14:27:00	2902	8.78333	Pak9_A1	0.0314638
Pak9_A2_TS2	Pak9	A2	2	PaKiT01	EBOV	0.0001	36	2016-08-10 05:40:00	2016-08-10 14:29:00	752	8.81667	Pak9_A2	0.00815326
Pak9_A3_TS2	Pak9	A3	2	PaKiT01	EBOV	0.0001	36	2016-08-10 05:40:00	2016-08-10 14:30:00	750	8.83333	Pak9_A3	0.00813158
Pak9_B2_TS2	Pak9	B2	2	PaKiT01	EBOV	0.0001	36	2016-08-10 05:40:00	2016-08-10 14:37:00	461	8.95	Pak9_B2	0.00499821
Pak9_B1_TS2	Pak9	B1	2	PaKiT01	EBOV	0.001	36	2016-08-10 05:40:00	2016-08-10 14:39:00	3451	8.98333	Pak9_B1	0.0374161
Pak9_A1_TS3	Pak9	A1	3	PaKiT01	EBOV	0.001	36	2016-08-10 05:40:00	2016-08-10 16:14:00	3994	10.5667	Pak9_A1	0.0433034
Pak9_A2_TS3	Pak9	A2	3	PaKiT01	EBOV	0.0001	36	2016-08-10 05:40:00	2016-08-10 16:15:00	1136	10.5833	Pak9_A2	0.0123166
Pak9_A3_TS3	Pak9	A3	3	PaKiT01	EBOV	0.0001	36	2016-08-10 05:40:00	2016-08-10 16:16:00	1323	10.6	Pak9_A3	0.0143441
Pak9_B2_TS3	Pak9	B2	3	PaKiT01	EBOV	0.0001	36	2016-08-10 05:40:00	2016-08-10 16:19:00	960	10.65	Pak9_B2	0.0104084
Pak9_B1_TS3	Pak9	B1	3	PaKiT01	EBOV	0.001	36	2016-08-10 05:40:00	2016-08-10 16:19:00	4598	10.65	Pak9_B1	0.049852
Pak9_A1_TS4	Pak9	A1	4	PaKiT01	EBOV	0.001	36	2016-08-10 05:40:00	2016-08-10 18:25:00	5216	12.75	Pak9_A1	0.0565524
Pak9_A2_TS4	Pak9	A2	4	PaKiT01	EBOV	0.0001	36	2016-08-10 05:40:00	2016-08-10 18:26:00	1577	12.7667	Pak9_A2	0.017098
Pak9_A3_TS4	Pak9	A3	4	PaKiT01	EBOV	0.0001	36	2016-08-10 05:40:00	2016-08-10 18:27:00	1716	12.7833	Pak9_A3	0.0186051
Pak9_B2_TS4	Pak9	B2	4	PaKiT01	EBOV	0.0001	36	2016-08-10 05:40:00	2016-08-10 18:33:00	1195	12.8833	Pak9_B2	0.0129563
Pak9_B1_TS4	Pak9	B1	4	PaKiT01	EBOV	0.001	36	2016-08-10 05:40:00	2016-08-10 18:34:00	6092	12.9	Pak9_B1	0.0660501
Pak9_A1_TS5	Pak9	A1	5	PaKiT01	EBOV	0.001	36	2016-08-10 05:40:00	2016-08-10 20:19:00	5929	14.65	Pak9_A1	0.0642828
Pak9_A2_TS5	Pak9	A2	5	PaKiT01	EBOV	0.0001	36	2016-08-10 05:40:00	2016-08-10 20:20:00	1783	14.6667	Pak9_A2	0.0193315
Pak9_A3_TS5	Pak9	A3	5	PaKiT01	EBOV	0.0001	36	2016-08-10 05:40:00	2016-08-10 20:21:00	2080	14.6833	Pak9_A3	0.0225516
Pak9_B2_TS5	Pak9	B2	5	PaKiT01	EBOV	0.0001	36	2016-08-10 05:40:00	2016-08-10 20:25:00	1239	14.75	Pak9_B2	0.0134334
Pak9_B1_TS5	Pak9	B1	5	PaKiT01	EBOV	0.001	36	2016-08-10 05:40:00	2016-08-10 20:26:00	7167	14.7667	Pak9_B1	0.0777054
Pak9_A1_TS6	Pak9	A1	6	PaKiT01	EBOV	0.001	36	2016-08-10 05:40:00	2016-08-10 21:50:00	6322	16.1667	Pak9_A1	0.0685438
Pak9_A2_TS6	Pak9	A2	6	PaKiT01	EBOV	0.0001	36	2016-08-10 05:40:00	2016-08-10 21:50:00	1940	16.1667	Pak9_A2	0.0210337
Pak9_A3_TS6	Pak9	A3	6	PaKiT01	EBOV	0.0001	36	2016-08-10 05:40:00	2016-08-10 21:51:00	2213	16.1833	Pak9_A3	0.0239936
Pak9_B2_TS6	Pak9	B2	6	PaKiT01	EBOV	0.0001	36	2016-08-10 05:40:00	2016-08-10 21:54:00	1436	16.2333	Pak9_B2	0.0155693
Pak9_B1_TS6	Pak9	B1	6	PaKiT01	EBOV	0.001	36	2016-08-10 05:40:00	2016-08-10 21:55:00	7620	16.25	Pak9_B1	0.0826169
Ron1_A1_TS1	Ron1	A1	1	RoNi/7.1	EBOV	0.001	36	2016-09-06 05:21:00	2016-09-06 12:04:00	21	6.71667	Ron1_A1	0.000255139
Ron1_A2_TS1	Ron1	A2	1	RoNi/7.1	EBOV	0.0001	36	2016-09-06 05:21:00	2016-09-06 12:06:00	23	6.75	Ron1_A2	0.000279438
Ron1_A3_TS1	Ron1	A3	1	RoNi/7.1	EBOV	0.001	36	2016-09-06 05:21:00	2016-09-06 12:08:00	10	6.78333	Ron1_A3	0.000121495
Ron1_B2_TS1	Ron1	B2	1	RoNi/7.1	EBOV	0.0001	36	2016-09-06 05:21:00	2016-09-06 12:15:00	0	6.9	Ron1_B2	0
Ron1_B1_TS1	Ron1	B1	1	RoNi/7.1	EBOV	0.001	36	2016-09-06 05:21:00	2016-09-06 12:18:00	29	6.95	Ron1_B1	0.000352335
Ron1_A1_TS2	Ron1	A1	2	RoNi/7.1	EBOV	0.001	36	2016-09-06 05:21:00	2016-09-06 15:54:00	127	10.55	Ron1_A1	0.00154298
Ron1_A2_TS2	Ron1	A2	2	RoNi/7.1	EBOV	0.0001	36	2016-09-06 05:21:00	2016-09-06 15:57:00	2	10.6	Ron1_A2	2.4299e-05
Ron1_A3_TS2	Ron1	A3	2	RoNi/7.1	EBOV	0.001	36	2016-09-06 05:21:00	2016-09-06 16:00:00	172	10.65	Ron1_A3	0.00208971
Ron1_B2_TS2	Ron1	B2	2	RoNi/7.1	EBOV	0.0001	36	2016-09-06 05:21:00	2016-09-06 16:06:00	4	10.75	Ron1_B2	4.85979e-05
Ron1_B1_TS2	Ron1	B1	2	RoNi/7.1	EBOV	0.001	36	2016-09-06 05:21:00	2016-09-06 16:07:00	203	10.7667	Ron1_B1	0.00246635
Ron1_A1_TS3	Ron1	A1	3	RoNi/7.1	EBOV	0.001	36	2016-09-06 05:21:00	2016-09-06 20:40:00	321	15.3167	Ron1_A1	0.00389999
Ron1_A2_TS3	Ron1	A2	3	RoNi/7.1	EBOV	0.0001	36	2016-09-06 05:21:00	2016-09-06 20:44:00	11	15.3833	Ron1_A2	0.000133644
Ron1_A3_TS3	Ron1	A3	3	RoNi/7.1	EBOV	0.001	36	2016-09-06 05:21:00	2016-09-06 20:46:00	230	15.4167	Ron1_A3	0.00279438
Ron1_B2_TS3	Ron1	B2	3	RoNi/7.1	EBOV	0.0001	36	2016-09-06 05:21:00	2016-09-06 20:52:00	30	15.5167	Ron1_B2	0.000364485
Ron1_B1_TS3	Ron1	B1	3	RoNi/7.1	EBOV	0.001	36	2016-09-06 05:21:00	2016-09-06 20:54:00	337	15.55	Ron1_B1	0.00409438
Ron1_A1_TS4	Ron1	A1	4	RoNi/7.1	EBOV	0.001	36	2016-09-06 05:21:00	2016-09-07 06:44:00	836	25.3833	Ron1_A1	0.010157
Ron1_A2_TS4	Ron1	A2	4	RoNi/7.1	EBOV	0.0001	36	2016-09-06 05:21:00	2016-09-07 06:46:00	42	25.4167	Ron1_A2	0.000510278
Ron1_A3_TS4	Ron1	A3	4	RoNi/7.1	EBOV	0.001	36	2016-09-06 05:21:00	2016-09-07 06:48:00	682	25.45	Ron1_A3	0.00828595
Ron1_B2_TS4	Ron1	B2	4	RoNi/7.1	EBOV	0.0001	36	2016-09-06 05:21:00	2016-09-07 06:55:00	66	25.5667	Ron1_B2	0.000801866
Ron1_B1_TS4	Ron1	B1	4	RoNi/7.1	EBOV	0.001	36	2016-09-06 05:21:00	2016-09-07 06:57:00	875	25.6	Ron1_B1	0.0106308
Ron10_A1_TS1	Ron10	A1	1	RoNi/7.1	EBOV	0.001	36	2016-09-13 05:07:00	2016-09-13 12:26:00	0	7.31667	Ron10_A1	0
Ron10_A2_TS1	Ron10	A2	1	RoNi/7.1	EBOV	0.0001	36	2016-09-13 05:07:00	2016-09-13 12:29:00	0	7.36667	Ron10_A2	0
Ron10_A3_TS1	Ron10	A3	1	RoNi/7.1	EBOV	0.001	36	2016-09-13 05:07:00	2016-09-13 12:32:00	0	7.41667	Ron10_A3	0
Ron10_B2_TS1	Ron10	B2	1	RoNi/7.1	EBOV	0.0001	36	2016-09-13 05:07:00	2016-09-13 12:39:00	19	7.53333	Ron10_B2	0.00023084
Ron10_B1_TS1	Ron10	B1	1	RoNi/7.1	EBOV	0.001	36	2016-09-13 05:07:00	2016-09-13 12:42:00	0	7.58333	Ron10_B1	0
Ron10_A1_TS2	Ron10	A1	2	RoNi/7.1	EBOV	0.001	36	2016-09-13 05:07:00	2016-09-13 16:01:00	253	10.9	Ron10_A1	0.00307382
Ron10_A2_TS2	Ron10	A2	2	RoNi/7.1	EBOV	0.0001	36	2016-09-13 05:07:00	2016-09-13 16:04:00	0	10.95	Ron10_A2	0
Ron10_A3_TS2	Ron10	A3	2	RoNi/7.1	EBOV	0.001	36	2016-09-13 05:07:00	2016-09-13 16:06:00	46	10.9833	Ron10_A3	0.000558876
Ron10_B2_TS2	Ron10	B2	2	RoNi/7.1	EBOV	0.0001	36	2016-09-13 05:07:00	2016-09-13 16:12:00	22	11.0833	Ron10_B2	0.000267289
Ron10_B1_TS2	Ron10	B1	2	RoNi/7.1	EBOV	0.001	36	2016-09-13 05:07:00	2016-09-13 16:14:00	108	11.1167	Ron10_B1	0.00131214
Ron10_A1_TS3	Ron10	A1	3	RoNi/7.1	EBOV	0.001	36	2016-09-13 05:07:00	2016-09-13 19:34:00	292	14.45	Ron10_A1	0.00354765
Ron10_A2_TS3	Ron10	A2	3	RoNi/7.1	EBOV	0.0001	36	2016-09-13 05:07:00	2016-09-13 19:36:00	2	14.4833	Ron10_A2	2.4299e-05
Ron10_A3_TS3	Ron10	A3	3	RoNi/7.1	EBOV	0.001	36	2016-09-13 05:07:00	2016-09-13 19:39:00	369	14.5333	Ron10_A3	0.00448316
Ron10_B2_TS3	Ron10	B2	3	RoNi/7.1	EBOV	0.0001	36	2016-09-13 05:07:00	2016-09-13 19:44:00	4	14.6167	Ron10_B2	4.85979e-05
Ron10_B1_TS3	Ron10	B1	3	RoNi/7.1	EBOV	0.001	36	2016-09-13 05:07:00	2016-09-13 19:46:00	225	14.65	Ron10_B1	0.00273363
Ron10_A1_TS4	Ron10	A1	4	RoNi/7.1	EBOV	0.001	36	2016-09-13 05:07:00	2016-09-13 22:13:00	530	17.1	Ron10_A1	0.00643923
Ron10_A2_TS4	Ron10	A2	4	RoNi/7.1	EBOV	0.0001	36	2016-09-13 05:07:00	2016-09-13 22:15:00	0	17.1333	Ron10_A2	0
Ron10_A3_TS4	Ron10	A3	4	RoNi/7.1	EBOV	0.001	36	2016-09-13 05:07:00	2016-09-13 22:17:00	350	17.1667	Ron10_A3	0.00425232
Ron10_B2_TS4	Ron10	B2	4	RoNi/7.1	EBOV	0.0001	36	2016-09-13 05:07:00	2016-09-13 22:22:00	2	17.25	Ron10_B2	2.4299e-05
Ron10_B1_TS4	Ron10	B1	4	RoNi/7.1	EBOV	0.001	36	2016-09-13 05:07:00	2016-09-13 22:18:00	443	17.1833	Ron10_B1	0.00538222
Ron10_A1_TS5	Ron10	A1	5	RoNi/7.1	EBOV	0.001	36	2016-09-13 05:07:00	2016-09-14 09:02:00	1886	27.9167	Ron10_A1	0.0229139
Ron10_A2_TS5	Ron10	A2	5	RoNi/7.1	EBOV	0.0001	36	2016-09-13 05:07:00	2016-09-14 09:04:00	96	27.95	Ron10_A2	0.00116635
Ron10_A3_TS5	Ron10	A3	5	RoNi/7.1	EBOV	0.001	36	2016-09-13 05:07:00	2016-09-14 09:06:00	1411	27.9833	Ron10_A3	0.0171429
Ron10_B2_TS5	Ron10	B2	5	RoNi/7.1	EBOV	0.0001	36	2016-09-13 05:07:00	2016-09-14 09:11:00	122	28.0667	Ron10_B2	0.00148224
Ron10_B1_TS5	Ron10	B1	5	RoNi/7.1	EBOV	0.001	36	2016-09-13 05:07:00	2016-09-14 09:12:00	1750	28.0833	Ron10_B1	0.0212616
Ron10_A1_TS6	Ron10	A1	6	RoNi/7.1	EBOV	0.001	36	2016-09-13 05:07:00	2016-09-14 17:54:00	6462	36.7833	Ron10_A1	0.07851
Ron10_A2_TS6	Ron10	A2	6	RoNi/7.1	EBOV	0.0001	36	2016-09-13 05:07:00	2016-09-14 17:56:00	213	36.8167	Ron10_A2	0.00258784
Ron10_A3_TS6	Ron10	A3	6	RoNi/7.1	EBOV	0.001	36	2016-09-13 05:07:00	2016-09-14 17:58:00	5285	36.85	Ron10_A3	0.06421
Ron10_B2_TS6	Ron10	B2	6	RoNi/7.1	EBOV	0.0001	36	2016-09-13 05:07:00	2016-09-14 18:04:00	492	36.95	Ron10_B2	0.00597755
Ron10_B1_TS6	Ron10	B1	6	RoNi/7.1	EBOV	0.001	36	2016-09-13 05:07:00	2016-09-14 18:06:00	6306	36.9833	Ron10_B1	0.0766147
Ron10_A1_TS7	Ron10	A1	7	RoNi/7.1	EBOV	0.001	36	2016-09-13 05:07:00	2016-09-15 08:46:00	8641	51.65	Ron10_A1	0.104984
Ron10_A2_TS7	Ron10	A2	7	RoNi/7.1	EBOV	0.0001	36	2016-09-13 05:07:00	2016-09-15 08:48:00	791	51.6833	Ron10_A2	0.00961024
Ron10_A3_TS7	Ron10	A3	7	RoNi/7.1	EBOV	0.001	36	2016-09-13 05:07:00	2016-09-15 08:49:00	10958	51.7	Ron10_A3	0.133134
Ron10_B2_TS7	Ron10	B2	7	RoNi/7.1	EBOV	0.0001	36	2016-09-13 05:07:00	2016-09-15 08:55:00	1734	51.8	Ron10_B2	0.0210672
Ron10_B1_TS7	Ron10	B1	7	RoNi/7.1	EBOV	0.001	36	2016-09-13 05:07:00	2016-09-15 08:57:00	11028	51.8333	Ron10_B1	0.133985
Ron10_A1_TS8	Ron10	A1	8	RoNi/7.1	EBOV	0.001	36	2016-09-13 05:07:00	2016-09-15 19:02:00	9821	61.9167	Ron10_A1	0.11932
Ron10_A2_TS8	Ron10	A2	8	RoNi/7.1	EBOV	0.0001	36	2016-09-13 05:07:00	2016-09-15 19:03:00	2685	61.9333	Ron10_A2	0.0326214
Ron10_A3_TS8	Ron10	A3	8	RoNi/7.1	EBOV	0.001	36	2016-09-13 05:07:00	2016-09-15 19:04:00	12286	61.95	Ron10_A3	0.149269
Ron10_B2_TS8	Ron10	B2	8	RoNi/7.1	EBOV	0.0001	36	2016-09-13 05:07:00	2016-09-15 19:08:00	2889	62.0167	Ron10_B2	0.0350999
Ron10_B1_TS8	Ron10	B1	8	RoNi/7.1	EBOV	0.001	36	2016-09-13 05:07:00	2016-09-15 19:09:00	12462	62.0333	Ron10_B1	0.151407
Ron11_A1_TS1	Ron11	A1	1	RoNi/7.1	EBOV	0.001	36	2016-09-13 05:07:00	2016-09-13 13:26:00	0	8.31667	Ron11_A1	0
Ron11_A2_TS1	Ron11	A2	1	RoNi/7.1	EBOV	0.0001	36	2016-09-13 05:07:00	2016-09-13 13:29:00	0	8.36667	Ron11_A2	0
Ron11_A3_TS1	Ron11	A3	1	RoNi/7.1	EBOV	0.0001	36	2016-09-13 05:07:00	2016-09-13 13:32:00	0	8.41667	Ron11_A3	0
Ron11_B2_TS1	Ron11	B2	1	RoNi/7.1	EBOV	0.0001	36	2016-09-13 05:07:00	2016-09-13 13:39:00	0	8.53333	Ron11_B2	0
Ron11_B1_TS1	Ron11	B1	1	RoNi/7.1	EBOV	0.001	36	2016-09-13 05:07:00	2016-09-13 13:42:00	0	8.58333	Ron11_B1	0
Ron11_A1_TS2	Ron11	A1	2	RoNi/7.1	EBOV	0.001	36	2016-09-13 05:07:00	2016-09-13 16:52:00	166	11.75	Ron11_A1	0.00201681
Ron11_A2_TS2	Ron11	A2	2	RoNi/7.1	EBOV	0.0001	36	2016-09-13 05:07:00	2016-09-13 16:55:00	1	11.8	Ron11_A2	1.21495e-05
Ron11_A3_TS2	Ron11	A3	2	RoNi/7.1	EBOV	0.0001	36	2016-09-13 05:07:00	2016-09-13 16:59:00	7	11.8667	Ron11_A3	8.50464e-05
Ron11_B2_TS2	Ron11	B2	2	RoNi/7.1	EBOV	0.0001	36	2016-09-13 05:07:00	2016-09-13 17:06:00	125	11.9833	Ron11_B2	0.00151869
Ron11_B1_TS2	Ron11	B1	2	RoNi/7.1	EBOV	0.001	36	2016-09-13 05:07:00	2016-09-13 17:09:00	93	12.0333	Ron11_B1	0.0011299
Ron11_A1_TS3	Ron11	A1	3	RoNi/7.1	EBOV	0.001	36	2016-09-13 05:07:00	2016-09-13 20:16:00	416	15.15	Ron11_A1	0.00505419
Ron11_A2_TS3	Ron11	A2	3	RoNi/7.1	EBOV	0.0001	36	2016-09-13 05:07:00	2016-09-13 20:18:00	109	15.1833	Ron11_A2	0.00132429
Ron11_A3_TS3	Ron11	A3	3	RoNi/7.1	EBOV	0.0001	36	2016-09-13 05:07:00	2016-09-13 20:22:00	29	15.25	Ron11_A3	0.000352335
Ron11_B2_TS3	Ron11	B2	3	RoNi/7.1	EBOV	0.0001	36	2016-09-13 05:07:00	2016-09-13 20:30:00	6	15.3833	Ron11_B2	7.28969e-05
Ron11_B1_TS3	Ron11	B1	3	RoNi/7.1	EBOV	0.001	36	2016-09-13 05:07:00	2016-09-13 20:32:00	239	15.4167	Ron11_B1	0.00290373
Ron11_A1_TS4	Ron11	A1	4	RoNi/7.1	EBOV	0.001	36	2016-09-13 05:07:00	2016-09-13 22:50:00	596	17.7167	Ron11_A1	0.00724109
Ron11_A2_TS4	Ron11	A2	4	RoNi/7.1	EBOV	0.0001	36	2016-09-13 05:07:00	2016-09-13 22:52:00	2	17.75	Ron11_A2	2.4299e-05
Ron11_A3_TS4	Ron11	A3	4	RoNi/7.1	EBOV	0.0001	36	2016-09-13 05:07:00	2016-09-13 22:53:00	173	17.7667	Ron11_A3	0.00210186
Ron11_B2_TS4	Ron11	B2	4	RoNi/7.1	EBOV	0.0001	36	2016-09-13 05:07:00	2016-09-13 22:58:00	11	17.85	Ron11_B2	0.000133644
Ron11_B1_TS4	Ron11	B1	4	RoNi/7.1	EBOV	0.001	36	2016-09-13 05:07:00	2016-09-13 22:55:00	478	17.8	Ron11_B1	0.00580745
Ron11_A1_TS5	Ron11	A1	5	RoNi/7.1	EBOV	0.001	36	2016-09-13 05:07:00	2016-09-14 09:28:00	2191	28.35	Ron11_A1	0.0266195
Ron11_A2_TS5	Ron11	A2	5	RoNi/7.1	EBOV	0.0001	36	2016-09-13 05:07:00	2016-09-14 09:30:00	50	28.3833	Ron11_A2	0.000607474
Ron11_A3_TS5	Ron11	A3	5	RoNi/7.1	EBOV	0.0001	36	2016-09-13 05:07:00	2016-09-14 09:32:00	396	28.4167	Ron11_A3	0.0048112
Ron11_B2_TS5	Ron11	B2	5	RoNi/7.1	EBOV	0.0001	36	2016-09-13 05:07:00	2016-09-14 09:38:00	199	28.5167	Ron11_B2	0.00241775
Ron11_B1_TS5	Ron11	B1	5	RoNi/7.1	EBOV	0.001	36	2016-09-13 05:07:00	2016-09-14 09:39:00	1840	28.5333	Ron11_B1	0.0223551
Ron11_A1_TS6	Ron11	A1	6	RoNi/7.1	EBOV	0.001	36	2016-09-13 05:07:00	2016-09-14 18:20:00	7478	37.2167	Ron11_A1	0.0908539
Ron11_A2_TS6	Ron11	A2	6	RoNi/7.1	EBOV	0.0001	36	2016-09-13 05:07:00	2016-09-14 18:22:00	235	37.25	Ron11_A2	0.00285513
Ron11_A3_TS6	Ron11	A3	6	RoNi/7.1	EBOV	0.0001	36	2016-09-13 05:07:00	2016-09-14 18:24:00	656	37.2833	Ron11_A3	0.00797006
Ron11_B2_TS6	Ron11	B2	6	RoNi/7.1	EBOV	0.0001	36	2016-09-13 05:07:00	2016-09-14 18:29:00	716	37.3667	Ron11_B2	0.00869903
Ron11_B1_TS6	Ron11	B1	6	RoNi/7.1	EBOV	0.001	36	2016-09-13 05:07:00	2016-09-14 18:32:00	6411	37.4167	Ron11_B1	0.0778904
Ron11_A1_TS7	Ron11	A1	7	RoNi/7.1	EBOV	0.001	36	2016-09-13 05:07:00	2016-09-15 09:24:00	11292	52.2833	Ron11_A1	0.137192
Ron11_A2_TS7	Ron11	A2	7	RoNi/7.1	EBOV	0.0001	36	2016-09-13 05:07:00	2016-09-15 09:25:00	1312	52.3	Ron11_A2	0.0159401
Ron11_A3_TS7	Ron11	A3	7	RoNi/7.1	EBOV	0.0001	36	2016-09-13 05:07:00	2016-09-15 09:26:00	1837	52.3167	Ron11_A3	0.0223186
Ron11_B2_TS7	Ron11	B2	7	RoNi/7.1	EBOV	0.0001	36	2016-09-13 05:07:00	2016-09-15 09:33:00	2842	52.4333	Ron11_B2	0.0345288
Ron11_B1_TS7	Ron11	B1	7	RoNi/7.1	EBOV	0.001	36	2016-09-13 05:07:00	2016-09-15 09:34:00	11706	52.45	Ron11_B1	0.142222
Ron11_A1_TS8	Ron11	A1	8	RoNi/7.1	EBOV	0.001	36	2016-09-13 05:07:00	2016-09-15 19:24:00	11902	62.2833	Ron11_A1	0.144603
Ron11_A2_TS8	Ron11	A2	8	RoNi/7.1	EBOV	0.0001	36	2016-09-13 05:07:00	2016-09-15 19:26:00	2542	62.3167	Ron11_A2	0.030884
Ron11_A3_TS8	Ron11	A3	8	RoNi/7.1	EBOV	0.0001	36	2016-09-13 05:07:00	2016-09-15 19:28:00	2834	62.35	Ron11_A3	0.0344316
Ron11_B2_TS8	Ron11	B2	8	RoNi/7.1	EBOV	0.0001	36	2016-09-13 05:07:00	2016-09-15 19:32:00	4569	62.4167	Ron11_B2	0.055511
Ron11_B1_TS8	Ron11	B1	8	RoNi/7.1	EBOV	0.001	36	2016-09-13 05:07:00	2016-09-15 19:34:00	15247	62.45	Ron11_B1	0.185243
Ron11_A1_TS9	Ron11	A1	9	RoNi/7.1	EBOV	0.001	36	2016-09-13 05:07:00	2016-09-16 08:13:00	4243	75.1	Ron11_A1	0.0515503
Ron11_A2_TS9	Ron11	A2	9	RoNi/7.1	EBOV	0.0001	36	2016-09-13 05:07:00	2016-09-16 08:14:00	4393	75.1167	Ron11_A2	0.0533727
Ron11_A3_TS9	Ron11	A3	9	RoNi/7.1	EBOV	0.0001	36	2016-09-13 05:07:00	2016-09-16 08:16:00	3494	75.15	Ron11_A3	0.0424503
Ron11_B2_TS9	Ron11	B2	9	RoNi/7.1	EBOV	0.0001	36	2016-09-13 05:07:00	2016-09-16 08:21:00	6028	75.2333	Ron11_B2	0.0732371
Ron11_B1_TS9	Ron11	B1	9	RoNi/7.1	EBOV	0.001	36	2016-09-13 05:07:00	2016-09-16 08:22:00	7507	75.25	Ron11_B1	0.0912062
Ron11_A1_TS10	Ron11	A1	10	RoNi/7.1	EBOV	0.001	36	2016-09-13 05:07:00	2016-09-16 21:19:00	918	88.2	Ron11_A1	0.0111532
Ron11_A2_TS10	Ron11	A2	10	RoNi/7.1	EBOV	0.0001	36	2016-09-13 05:07:00	2016-09-16 21:20:00	5051	88.2167	Ron11_A2	0.0613671
Ron11_A3_TS10	Ron11	A3	10	RoNi/7.1	EBOV	0.0001	36	2016-09-13 05:07:00	2016-09-16 21:22:00	3760	88.25	Ron11_A3	0.0456821
Ron11_B2_TS10	Ron11	B2	10	RoNi/7.1	EBOV	0.0001	36	2016-09-13 05:07:00	2016-09-16 21:28:00	5188	88.35	Ron11_B2	0.0630315
Ron11_B1_TS10	Ron11	B1	10	RoNi/7.1	EBOV	0.001	36	2016-09-13 05:07:00	2016-09-16 21:30:00	2024	88.3833	Ron11_B1	0.0245906
Ron12_A1_TS1	Ron12	A1	1	RoNi/7.1	EBOV	0.001	36	2016-09-13 05:07:00	2016-09-13 13:50:00	0	8.71667	Ron12_A1	0
Ron12_A2_TS1	Ron12	A2	1	RoNi/7.1	EBOV	0.0001	36	2016-09-13 05:07:00	2016-09-13 13:54:00	19	8.78333	Ron12_A2	0.00023084
Ron12_A3_TS1	Ron12	A3	1	RoNi/7.1	EBOV	0.0001	36	2016-09-13 05:07:00	2016-09-13 13:56:00	109	8.81667	Ron12_A3	0.00132429
Ron12_B2_TS1	Ron12	B2	1	RoNi/7.1	EBOV	0.0001	36	2016-09-13 05:07:00	2016-09-13 14:03:00	20	8.93333	Ron12_B2	0.00024299
Ron12_B1_TS1	Ron12	B1	1	RoNi/7.1	EBOV	0.001	36	2016-09-13 05:07:00	2016-09-13 14:06:00	49	8.98333	Ron12_B1	0.000595325
Ron12_A1_TS2	Ron12	A1	2	RoNi/7.1	EBOV	0.001	36	2016-09-13 05:07:00	2016-09-13 17:13:00	156	12.1	Ron12_A1	0.00189532
Ron12_A2_TS2	Ron12	A2	2	RoNi/7.1	EBOV	0.0001	36	2016-09-13 05:07:00	2016-09-13 17:18:00	50	12.1833	Ron12_A2	0.000607474
Ron12_A3_TS2	Ron12	A3	2	RoNi/7.1	EBOV	0.0001	36	2016-09-13 05:07:00	2016-09-13 17:22:00	23	12.25	Ron12_A3	0.000279438
Ron12_B2_TS2	Ron12	B2	2	RoNi/7.1	EBOV	0.0001	36	2016-09-13 05:07:00	2016-09-13 17:28:00	0	12.35	Ron12_B2	0
Ron12_B1_TS2	Ron12	B1	2	RoNi/7.1	EBOV	0.001	36	2016-09-13 05:07:00	2016-09-13 17:30:00	136	12.3833	Ron12_B1	0.00165233
Ron12_A1_TS3	Ron12	A1	3	RoNi/7.1	EBOV	0.001	36	2016-09-13 05:07:00	2016-09-13 20:38:00	305	15.5167	Ron12_A1	0.00370559
Ron12_A2_TS3	Ron12	A2	3	RoNi/7.1	EBOV	0.0001	36	2016-09-13 05:07:00	2016-09-13 20:40:00	167	15.55	Ron12_A2	0.00202896
Ron12_A3_TS3	Ron12	A3	3	RoNi/7.1	EBOV	0.0001	36	2016-09-13 05:07:00	2016-09-13 20:43:00	11	15.6	Ron12_A3	0.000133644
Ron12_B2_TS3	Ron12	B2	3	RoNi/7.1	EBOV	0.0001	36	2016-09-13 05:07:00	2016-09-13 20:49:00	157	15.7	Ron12_B2	0.00190747
Ron12_B1_TS3	Ron12	B1	3	RoNi/7.1	EBOV	0.001	36	2016-09-13 05:07:00	2016-09-13 20:51:00	394	15.7333	Ron12_B1	0.0047869
Ron12_A1_TS4	Ron12	A1	4	RoNi/7.1	EBOV	0.001	36	2016-09-13 05:07:00	2016-09-13 23:04:00	538	17.95	Ron12_A1	0.00653642
Ron12_A2_TS4	Ron12	A2	4	RoNi/7.1	EBOV	0.0001	36	2016-09-13 05:07:00	2016-09-13 23:07:00	24	18	Ron12_A2	0.000291588
Ron12_A3_TS4	Ron12	A3	4	RoNi/7.1	EBOV	0.0001	36	2016-09-13 05:07:00	2016-09-13 23:10:00	20	18.05	Ron12_A3	0.00024299
Ron12_B2_TS4	Ron12	B2	4	RoNi/7.1	EBOV	0.0001	36	2016-09-13 05:07:00	2016-09-13 23:14:00	6	18.1167	Ron12_B2	7.28969e-05
Ron12_B1_TS4	Ron12	B1	4	RoNi/7.1	EBOV	0.001	36	2016-09-13 05:07:00	2016-09-13 23:11:00	519	18.0667	Ron12_B1	0.00630558
Ron12_A1_TS5	Ron12	A1	5	RoNi/7.1	EBOV	0.001	36	2016-09-13 05:07:00	2016-09-14 09:53:00	1973	28.7667	Ron12_A1	0.0239709
Ron12_A2_TS5	Ron12	A2	5	RoNi/7.1	EBOV	0.0001	36	2016-09-13 05:07:00	2016-09-14 09:56:00	294	28.8167	Ron12_A2	0.00357195
Ron12_A3_TS5	Ron12	A3	5	RoNi/7.1	EBOV	0.0001	36	2016-09-13 05:07:00	2016-09-14 09:59:00	106	28.8667	Ron12_A3	0.00128785
Ron12_B2_TS5	Ron12	B2	5	RoNi/7.1	EBOV	0.0001	36	2016-09-13 05:07:00	2016-09-14 10:06:00	206	28.9833	Ron12_B2	0.00250279
Ron12_B1_TS5	Ron12	B1	5	RoNi/7.1	EBOV	0.001	36	2016-09-13 05:07:00	2016-09-14 10:07:00	2303	29	Ron12_B1	0.0279803
Ron12_A1_TS6	Ron12	A1	6	RoNi/7.1	EBOV	0.001	36	2016-09-13 05:07:00	2016-09-14 18:43:00	5781	37.6	Ron12_A1	0.0702362
Ron12_A2_TS6	Ron12	A2	6	RoNi/7.1	EBOV	0.0001	36	2016-09-13 05:07:00	2016-09-14 18:45:00	1352	37.6333	Ron12_A2	0.0164261
Ron12_A3_TS6	Ron12	A3	6	RoNi/7.1	EBOV	0.0001	36	2016-09-13 05:07:00	2016-09-14 18:48:00	422	37.6833	Ron12_A3	0.00512708
Ron12_B2_TS6	Ron12	B2	6	RoNi/7.1	EBOV	0.0001	36	2016-09-13 05:07:00	2016-09-14 18:54:00	1039	37.7833	Ron12_B2	0.0126233
Ron12_B1_TS6	Ron12	B1	6	RoNi/7.1	EBOV	0.001	36	2016-09-13 05:07:00	2016-09-14 18:56:00	6821	37.8167	Ron12_B1	0.0828717
Ron12_A1_TS7	Ron12	A1	7	RoNi/7.1	EBOV	0.001	36	2016-09-13 05:07:00	2016-09-15 09:35:00	7614	52.4667	Ron12_A1	0.0925062
Ron12_A2_TS7	Ron12	A2	7	RoNi/7.1	EBOV	0.0001	36	2016-09-13 05:07:00	2016-09-15 09:36:00	4234	52.4833	Ron12_A2	0.0514409
Ron12_A3_TS7	Ron12	A3	7	RoNi/7.1	EBOV	0.0001	36	2016-09-13 05:07:00	2016-09-15 09:38:00	1635	52.5167	Ron12_A3	0.0198644
Ron12_B2_TS7	Ron12	B2	7	RoNi/7.1	EBOV	0.0001	36	2016-09-13 05:07:00	2016-09-15 09:43:00	3725	52.6	Ron12_B2	0.0452568
Ron12_B1_TS7	Ron12	B1	7	RoNi/7.1	EBOV	0.001	36	2016-09-13 05:07:00	2016-09-15 09:46:00	11535	52.65	Ron12_B1	0.140144
Ron12_A1_TS8	Ron12	A1	8	RoNi/7.1	EBOV	0.001	36	2016-09-13 05:07:00	2016-09-15 19:35:00	7581	62.4667	Ron12_A1	0.0921053
Ron12_A2_TS8	Ron12	A2	8	RoNi/7.1	EBOV	0.0001	36	2016-09-13 05:07:00	2016-09-15 19:37:00	5576	62.5	Ron12_A2	0.0677455
Ron12_A3_TS8	Ron12	A3	8	RoNi/7.1	EBOV	0.0001	36	2016-09-13 05:07:00	2016-09-15 19:39:00	2834	62.5333	Ron12_A3	0.0344316
Ron12_B2_TS8	Ron12	B2	8	RoNi/7.1	EBOV	0.0001	36	2016-09-13 05:07:00	2016-09-15 19:44:00	7145	62.6167	Ron12_B2	0.0868081
Ron12_B1_TS8	Ron12	B1	8	RoNi/7.1	EBOV	0.001	36	2016-09-13 05:07:00	2016-09-15 19:47:00	13331	62.6667	Ron12_B1	0.161965
Ron12_A1_TS9	Ron12	A1	9	RoNi/7.1	EBOV	0.001	36	2016-09-13 05:07:00	2016-09-16 08:25:00	3748	75.3	Ron12_A1	0.0455363
Ron12_A2_TS9	Ron12	A2	9	RoNi/7.1	EBOV	0.0001	36	2016-09-13 05:07:00	2016-09-16 08:27:00	4443	75.3333	Ron12_A2	0.0539802
Ron12_A3_TS9	Ron12	A3	9	RoNi/7.1	EBOV	0.0001	36	2016-09-13 05:07:00	2016-09-16 08:28:00	3825	75.35	Ron12_A3	0.0464718
Ron12_B2_TS9	Ron12	B2	9	RoNi/7.1	EBOV	0.0001	36	2016-09-13 05:07:00	2016-09-16 08:33:00	7533	75.4333	Ron12_B2	0.0915221
Ron12_B1_TS9	Ron12	B1	9	RoNi/7.1	EBOV	0.001	36	2016-09-13 05:07:00	2016-09-16 08:35:00	6419	75.4667	Ron12_B1	0.0779876
Ron12_A1_TS10	Ron12	A1	10	RoNi/7.1	EBOV	0.001	36	2016-09-13 05:07:00	2016-09-16 21:32:00	1313	88.4167	Ron12_A1	0.0159523
Ron12_A2_TS10	Ron12	A2	10	RoNi/7.1	EBOV	0.0001	36	2016-09-13 05:07:00	2016-09-16 21:33:00	3119	88.4333	Ron12_A2	0.0378943
Ron12_A3_TS10	Ron12	A3	10	RoNi/7.1	EBOV	0.0001	36	2016-09-13 05:07:00	2016-09-16 21:35:00	4320	88.4667	Ron12_A3	0.0524858
Ron12_B2_TS10	Ron12	B2	10	RoNi/7.1	EBOV	0.0001	36	2016-09-13 05:07:00	2016-09-16 21:41:00	4992	88.5667	Ron12_B2	0.0606502
Ron12_B1_TS10	Ron12	B1	10	RoNi/7.1	EBOV	0.001	36	2016-09-13 05:07:00	2016-09-16 21:43:00	2034	88.6	Ron12_B1	0.0247121
Ron12_A1_TS11	Ron12	A1	11	RoNi/7.1	EBOV	0.001	36	2016-09-13 05:07:00	2016-09-17 10:30:00	686	101.383	Ron12_A1	0.00833455
Ron12_A2_TS11	Ron12	A2	11	RoNi/7.1	EBOV	0.0001	36	2016-09-13 05:07:00	2016-09-17 10:32:00	2194	101.417	Ron12_A2	0.026656
Ron12_A3_TS11	Ron12	A3	11	RoNi/7.1	EBOV	0.0001	36	2016-09-13 05:07:00	2016-09-17 10:35:00	3198	101.467	Ron12_A3	0.0388541
Ron12_B2_TS11	Ron12	B2	11	RoNi/7.1	EBOV	0.0001	36	2016-09-13 05:07:00	2016-09-17 10:42:00	2249	101.583	Ron12_B2	0.0273242
Ron12_B1_TS11	Ron12	B1	11	RoNi/7.1	EBOV	0.001	36	2016-09-13 05:07:00	2016-09-17 10:44:00	392	101.617	Ron12_B1	0.0047626
Ron12_A1_TS12	Ron12	A1	12	RoNi/7.1	EBOV	0.001	36	2016-09-13 05:07:00	2016-09-17 19:06:00	1617	109.983	Ron12_A1	0.0196457
Ron12_A2_TS12	Ron12	A2	12	RoNi/7.1	EBOV	0.0001	36	2016-09-13 05:07:00	2016-09-17 19:09:00	2052	110.033	Ron12_A2	0.0249307
Ron12_A3_TS12	Ron12	A3	12	RoNi/7.1	EBOV	0.0001	36	2016-09-13 05:07:00	2016-09-17 19:11:00	2309	110.067	Ron12_A3	0.0280532
Ron12_B2_TS12	Ron12	B2	12	RoNi/7.1	EBOV	0.0001	36	2016-09-13 05:07:00	2016-09-17 19:16:00	1484	110.15	Ron12_B2	0.0180298
Ron12_B1_TS12	Ron12	B1	12	RoNi/7.1	EBOV	0.001	36	2016-09-13 05:07:00	2016-09-17 19:18:00	65	110.183	Ron12_B1	0.000789717
Ron12_A1_TS13	Ron12	A1	13	RoNi/7.1	EBOV	0.001	36	2016-09-13 05:07:00	2016-09-18 08:23:00	1570	123.267	Ron12_A1	0.0190747
Ron12_A2_TS13	Ron12	A2	13	RoNi/7.1	EBOV	0.0001	36	2016-09-13 05:07:00	2016-09-18 08:26:00	2216	123.317	Ron12_A2	0.0269233
Ron12_A3_TS13	Ron12	A3	13	RoNi/7.1	EBOV	0.0001	36	2016-09-13 05:07:00	2016-09-18 08:29:00	1990	123.367	Ron12_A3	0.0241775
Ron12_B2_TS13	Ron12	B2	13	RoNi/7.1	EBOV	0.0001	36	2016-09-13 05:07:00	2016-09-18 08:35:00	898	123.467	Ron12_B2	0.0109102
Ron12_B1_TS13	Ron12	B1	13	RoNi/7.1	EBOV	0.001	36	2016-09-13 05:07:00	2016-09-18 08:39:00	415	123.533	Ron12_B1	0.00504204
Ron12_A1_TS14	Ron12	A1	14	RoNi/7.1	EBOV	0.001	36	2016-09-13 05:07:00	2016-09-18 20:03:00	1367	134.933	Ron12_A1	0.0166083
Ron12_A2_TS14	Ron12	A2	14	RoNi/7.1	EBOV	0.0001	36	2016-09-13 05:07:00	2016-09-18 20:06:00	1631	134.983	Ron12_A2	0.0198158
Ron12_A3_TS14	Ron12	A3	14	RoNi/7.1	EBOV	0.0001	36	2016-09-13 05:07:00	2016-09-18 20:10:00	1403	135.05	Ron12_A3	0.0170457
Ron12_B2_TS14	Ron12	B2	14	RoNi/7.1	EBOV	0.0001	36	2016-09-13 05:07:00	2016-09-18 20:18:00	1598	135.183	Ron12_B2	0.0194149
Ron12_B1_TS14	Ron12	B1	14	RoNi/7.1	EBOV	0.001	36	2016-09-13 05:07:00	2016-09-18 20:21:00	125	135.233	Ron12_B1	0.00151869
Ron13_A1_TS1	Ron13	A1	1	RoNi/7.1	VSVG	0.001	36	2016-09-13 04:46:00	2016-09-13 12:46:00	292	8	Ron13_A1	0.00354765
Ron13_A2_TS1	Ron13	A2	1	RoNi/7.1	VSVG	0.0001	36	2016-09-13 04:46:00	2016-09-13 12:49:00	0	8.05	Ron13_A2	0
Ron13_A3_TS1	Ron13	A3	1	RoNi/7.1	VSVG	0.001	36	2016-09-13 04:46:00	2016-09-13 12:52:00	421	8.1	Ron13_A3	0.00511493
Ron13_B2_TS1	Ron13	B2	1	RoNi/7.1	VSVG	0.0001	36	2016-09-13 04:46:00	2016-09-13 12:58:00	0	8.2	Ron13_B2	0
Ron13_B1_TS1	Ron13	B1	1	RoNi/7.1	VSVG	0.001	36	2016-09-13 04:46:00	2016-09-13 13:00:00	497	8.23333	Ron13_B1	0.0060383
Ron13_A1_TS2	Ron13	A1	2	RoNi/7.1	VSVG	0.001	36	2016-09-13 04:46:00	2016-09-13 16:20:00	1231	11.5667	Ron13_A1	0.014956
Ron13_A2_TS2	Ron13	A2	2	RoNi/7.1	VSVG	0.0001	36	2016-09-13 04:46:00	2016-09-13 16:22:00	30	11.6	Ron13_A2	0.000364485
Ron13_A3_TS2	Ron13	A3	2	RoNi/7.1	VSVG	0.001	36	2016-09-13 04:46:00	2016-09-13 16:23:00	1444	11.6167	Ron13_A3	0.0175439
Ron13_B2_TS2	Ron13	B2	2	RoNi/7.1	VSVG	0.0001	36	2016-09-13 04:46:00	2016-09-13 16:29:00	157	11.7167	Ron13_B2	0.00190747
Ron13_B1_TS2	Ron13	B1	2	RoNi/7.1	VSVG	0.001	36	2016-09-13 04:46:00	2016-09-13 16:31:00	1543	11.75	Ron13_B1	0.0187467
Ron13_A1_TS3	Ron13	A1	3	RoNi/7.1	VSVG	0.001	36	2016-09-13 04:46:00	2016-09-13 19:53:00	4151	15.1167	Ron13_A1	0.0504325
Ron13_A2_TS3	Ron13	A2	3	RoNi/7.1	VSVG	0.0001	36	2016-09-13 04:46:00	2016-09-13 19:54:00	559	15.1333	Ron13_A2	0.00679156
Ron13_A3_TS3	Ron13	A3	3	RoNi/7.1	VSVG	0.001	36	2016-09-13 04:46:00	2016-09-13 19:54:00	4257	15.1333	Ron13_A3	0.0517204
Ron13_B2_TS3	Ron13	B2	3	RoNi/7.1	VSVG	0.0001	36	2016-09-13 04:46:00	2016-09-13 20:00:00	941	15.2333	Ron13_B2	0.0114327
Ron13_B1_TS3	Ron13	B1	3	RoNi/7.1	VSVG	0.001	36	2016-09-13 04:46:00	2016-09-13 20:01:00	5209	15.25	Ron13_B1	0.0632867
Ron13_A1_TS4	Ron13	A1	4	RoNi/7.1	VSVG	0.001	36	2016-09-13 04:46:00	2016-09-13 22:28:00	11113	17.7	Ron13_A1	0.135017
Ron13_A2_TS4	Ron13	A2	4	RoNi/7.1	VSVG	0.0001	36	2016-09-13 04:46:00	2016-09-13 22:29:00	1363	17.7167	Ron13_A2	0.0165598
Ron13_A3_TS4	Ron13	A3	4	RoNi/7.1	VSVG	0.001	36	2016-09-13 04:46:00	2016-09-13 22:30:00	9262	17.7333	Ron13_A3	0.112529
Ron13_B2_TS4	Ron13	B2	4	RoNi/7.1	VSVG	0.0001	36	2016-09-13 04:46:00	2016-09-13 22:32:00	2072	17.7667	Ron13_B2	0.0251737
Ron13_B1_TS4	Ron13	B1	4	RoNi/7.1	VSVG	0.001	36	2016-09-13 04:46:00	2016-09-13 22:31:00	9729	17.75	Ron13_B1	0.118202
Ron14_A1_TS1	Ron14	A1	1	RoNi/7.1	VSVG	0.001	36	2016-09-13 04:46:00	2016-09-13 13:07:00	245	8.35	Ron14_A1	0.00297662
Ron14_A2_TS1	Ron14	A2	1	RoNi/7.1	VSVG	0.0001	36	2016-09-13 04:46:00	2016-09-13 13:10:00	194	8.4	Ron14_A2	0.002357
Ron14_A3_TS1	Ron14	A3	1	RoNi/7.1	VSVG	0.001	36	2016-09-13 04:46:00	2016-09-13 13:13:00	465	8.45	Ron14_A3	0.00564951
Ron14_B2_TS1	Ron14	B2	1	RoNi/7.1	VSVG	0.0001	36	2016-09-13 04:46:00	2016-09-13 13:19:00	0	8.55	Ron14_B2	0
Ron14_B1_TS1	Ron14	B1	1	RoNi/7.1	VSVG	0.001	36	2016-09-13 04:46:00	2016-09-13 13:20:00	528	8.56667	Ron14_B1	0.00641493
Ron14_A1_TS2	Ron14	A1	2	RoNi/7.1	VSVG	0.001	36	2016-09-13 04:46:00	2016-09-13 16:37:00	1417	11.85	Ron14_A1	0.0172158
Ron14_A2_TS2	Ron14	A2	2	RoNi/7.1	VSVG	0.0001	36	2016-09-13 04:46:00	2016-09-13 16:40:00	172	11.9	Ron14_A2	0.00208971
Ron14_A3_TS2	Ron14	A3	2	RoNi/7.1	VSVG	0.001	36	2016-09-13 04:46:00	2016-09-13 16:42:00	1622	11.9333	Ron14_A3	0.0197065
Ron14_B2_TS2	Ron14	B2	2	RoNi/7.1	VSVG	0.0001	36	2016-09-13 04:46:00	2016-09-13 16:47:00	58	12.0167	Ron14_B2	0.00070467
Ron14_B1_TS2	Ron14	B1	2	RoNi/7.1	VSVG	0.001	36	2016-09-13 04:46:00	2016-09-13 16:48:00	1635	12.0333	Ron14_B1	0.0198644
Ron14_A1_TS3	Ron14	A1	3	RoNi/7.1	VSVG	0.001	36	2016-09-13 04:46:00	2016-09-13 20:03:00	4709	15.2833	Ron14_A1	0.0572119
Ron14_A2_TS3	Ron14	A2	3	RoNi/7.1	VSVG	0.0001	36	2016-09-13 04:46:00	2016-09-13 20:04:00	975	15.3	Ron14_A2	0.0118458
Ron14_A3_TS3	Ron14	A3	3	RoNi/7.1	VSVG	0.001	36	2016-09-13 04:46:00	2016-09-13 20:06:00	5207	15.3333	Ron14_A3	0.0632624
Ron14_B2_TS3	Ron14	B2	3	RoNi/7.1	VSVG	0.0001	36	2016-09-13 04:46:00	2016-09-13 20:10:00	668	15.4	Ron14_B2	0.00811586
Ron14_B1_TS3	Ron14	B1	3	RoNi/7.1	VSVG	0.001	36	2016-09-13 04:46:00	2016-09-13 20:11:00	5181	15.4167	Ron14_B1	0.0629465
Ron14_A1_TS4	Ron14	A1	4	RoNi/7.1	VSVG	0.001	36	2016-09-13 04:46:00	2016-09-13 22:40:00	8864	17.9	Ron14_A1	0.107693
Ron14_A2_TS4	Ron14	A2	4	RoNi/7.1	VSVG	0.0001	36	2016-09-13 04:46:00	2016-09-13 22:41:00	1967	17.9167	Ron14_A2	0.023898
Ron14_A3_TS4	Ron14	A3	4	RoNi/7.1	VSVG	0.001	36	2016-09-13 04:46:00	2016-09-13 22:42:00	9916	17.9333	Ron14_A3	0.120474
Ron14_B2_TS4	Ron14	B2	4	RoNi/7.1	VSVG	0.0001	36	2016-09-13 04:46:00	2016-09-13 22:43:00	1457	17.95	Ron14_B2	0.0177018
Ron14_B1_TS4	Ron14	B1	4	RoNi/7.1	VSVG	0.001	36	2016-09-13 04:46:00	2016-09-13 22:43:00	9963	17.95	Ron14_B1	0.121045
Ron14_A1_TS5	Ron14	A1	5	RoNi/7.1	VSVG	0.001	36	2016-09-13 04:46:00	2016-09-14 09:15:00	20328	28.4833	Ron14_A1	0.246975
Ron14_A2_TS5	Ron14	A2	5	RoNi/7.1	VSVG	0.0001	36	2016-09-13 04:46:00	2016-09-14 09:16:00	14864	28.5	Ron14_A2	0.18059
Ron14_A3_TS5	Ron14	A3	5	RoNi/7.1	VSVG	0.001	36	2016-09-13 04:46:00	2016-09-14 09:19:00	23654	28.55	Ron14_A3	0.287384
Ron14_B2_TS5	Ron14	B2	5	RoNi/7.1	VSVG	0.0001	36	2016-09-13 04:46:00	2016-09-14 09:24:00	13482	28.6333	Ron14_B2	0.163799
Ron14_B1_TS5	Ron14	B1	5	RoNi/7.1	VSVG	0.001	36	2016-09-13 04:46:00	2016-09-14 09:26:00	25572	28.6667	Ron14_B1	0.310687
Ron14_A1_TS6	Ron14	A1	6	RoNi/7.1	VSVG	0.001	36	2016-09-13 04:46:00	2016-09-14 18:08:00	8704	37.3667	Ron14_A1	0.105749
Ron14_A2_TS6	Ron14	A2	6	RoNi/7.1	VSVG	0.0001	36	2016-09-13 04:46:00	2016-09-14 18:10:00	13898	37.4	Ron14_A2	0.168854
Ron14_A3_TS6	Ron14	A3	6	RoNi/7.1	VSVG	0.001	36	2016-09-13 04:46:00	2016-09-14 18:12:00	10731	37.4333	Ron14_A3	0.130376
Ron14_B2_TS6	Ron14	B2	6	RoNi/7.1	VSVG	0.0001	36	2016-09-13 04:46:00	2016-09-14 18:17:00	16955	37.5167	Ron14_B2	0.205995
Ron14_B1_TS6	Ron14	B1	6	RoNi/7.1	VSVG	0.001	36	2016-09-13 04:46:00	2016-09-14 18:18:00	10893	37.5333	Ron14_B1	0.132344
Ron15_A1_TS1	Ron15	A1	1	RoNi/7.1	VSVG	0.001	36	2016-09-13 04:46:00	2016-09-13 14:14:00	646	9.46667	Ron15_A1	0.00784857
Ron15_A2_TS1	Ron15	A2	1	RoNi/7.1	VSVG	0.0001	36	2016-09-13 04:46:00	2016-09-13 14:17:00	53	9.51667	Ron15_A2	0.000643923
Ron15_A3_TS1	Ron15	A3	1	RoNi/7.1	VSVG	0.0001	36	2016-09-13 04:46:00	2016-09-13 14:20:00	152	9.56667	Ron15_A3	0.00184672
Ron15_B2_TS1	Ron15	B2	1	RoNi/7.1	VSVG	0.0001	36	2016-09-13 04:46:00	2016-09-13 14:27:00	13	9.68333	Ron15_B2	0.000157943
Ron15_B1_TS1	Ron15	B1	1	RoNi/7.1	VSVG	0.001	36	2016-09-13 04:46:00	2016-09-13 14:28:00	739	9.7	Ron15_B1	0.00897847
Ron15_A1_TS2	Ron15	A1	2	RoNi/7.1	VSVG	0.001	36	2016-09-13 04:46:00	2016-09-13 17:42:00	2085	12.9333	Ron15_A1	0.0253317
Ron15_A2_TS2	Ron15	A2	2	RoNi/7.1	VSVG	0.0001	36	2016-09-13 04:46:00	2016-09-13 17:45:00	319	12.9833	Ron15_A2	0.00387569
Ron15_A3_TS2	Ron15	A3	2	RoNi/7.1	VSVG	0.0001	36	2016-09-13 04:46:00	2016-09-13 17:47:00	429	13.0167	Ron15_A3	0.00521213
Ron15_B2_TS2	Ron15	B2	2	RoNi/7.1	VSVG	0.0001	36	2016-09-13 04:46:00	2016-09-13 17:54:00	296	13.1333	Ron15_B2	0.00359625
Ron15_B1_TS2	Ron15	B1	2	RoNi/7.1	VSVG	0.001	36	2016-09-13 04:46:00	2016-09-13 17:55:00	2493	13.15	Ron15_B1	0.0302887
Ron15_A1_TS3	Ron15	A1	3	RoNi/7.1	VSVG	0.001	36	2016-09-13 04:46:00	2016-09-13 20:54:00	6196	16.1333	Ron15_A1	0.0752782
Ron15_A2_TS3	Ron15	A2	3	RoNi/7.1	VSVG	0.0001	36	2016-09-13 04:46:00	2016-09-13 20:57:00	984	16.1833	Ron15_A2	0.0119551
Ron15_A3_TS3	Ron15	A3	3	RoNi/7.1	VSVG	0.0001	36	2016-09-13 04:46:00	2016-09-13 21:00:00	1509	16.2333	Ron15_A3	0.0183336
Ron15_B2_TS3	Ron15	B2	3	RoNi/7.1	VSVG	0.0001	36	2016-09-13 04:46:00	2016-09-13 21:05:00	882	16.3167	Ron15_B2	0.0107158
Ron15_B1_TS3	Ron15	B1	3	RoNi/7.1	VSVG	0.001	36	2016-09-13 04:46:00	2016-09-13 21:06:00	7195	16.3333	Ron15_B1	0.0874156
Ron15_A1_TS4	Ron15	A1	4	RoNi/7.1	VSVG	0.001	36	2016-09-13 04:46:00	2016-09-13 23:18:00	9171	18.5333	Ron15_A1	0.111423
Ron15_A2_TS4	Ron15	A2	4	RoNi/7.1	VSVG	0.0001	36	2016-09-13 04:46:00	2016-09-13 23:21:00	2129	18.5833	Ron15_A2	0.0258663
Ron15_A3_TS4	Ron15	A3	4	RoNi/7.1	VSVG	0.0001	36	2016-09-13 04:46:00	2016-09-13 23:23:00	2606	18.6167	Ron15_A3	0.0316616
Ron15_B2_TS4	Ron15	B2	4	RoNi/7.1	VSVG	0.0001	36	2016-09-13 04:46:00	2016-09-13 23:24:00	1838	18.6333	Ron15_B2	0.0223308
Ron15_B1_TS4	Ron15	B1	4	RoNi/7.1	VSVG	0.001	36	2016-09-13 04:46:00	2016-09-13 23:24:00	11177	18.6333	Ron15_B1	0.135795
Ron15_A1_TS5	Ron15	A1	5	RoNi/7.1	VSVG	0.001	36	2016-09-13 04:46:00	2016-09-14 08:50:00	24584	28.0667	Ron15_A1	0.298683
Ron15_A2_TS5	Ron15	A2	5	RoNi/7.1	VSVG	0.0001	36	2016-09-13 04:46:00	2016-09-14 08:52:00	16947	28.1	Ron15_A2	0.205897
Ron15_A3_TS5	Ron15	A3	5	RoNi/7.1	VSVG	0.0001	36	2016-09-13 04:46:00	2016-09-14 08:54:00	13012	28.1333	Ron15_A3	0.158089
Ron15_B2_TS5	Ron15	B2	5	RoNi/7.1	VSVG	0.0001	36	2016-09-13 04:46:00	2016-09-14 08:58:00	19239	28.2	Ron15_B2	0.233744
Ron15_B1_TS5	Ron15	B1	5	RoNi/7.1	VSVG	0.001	36	2016-09-13 04:46:00	2016-09-14 09:00:00	24824	28.2333	Ron15_B1	0.301599
Ron16_A1_TS1	Ron16	A1	1	RoNi/7.1	VSVG	0.001	36	2016-09-13 04:46:00	2016-09-13 14:31:00	887	9.75	Ron16_A1	0.0107766
Ron16_A2_TS1	Ron16	A2	1	RoNi/7.1	VSVG	0.0001	36	2016-09-13 04:46:00	2016-09-13 14:34:00	117	9.8	Ron16_A2	0.00142149
Ron16_A3_TS1	Ron16	A3	1	RoNi/7.1	VSVG	0.0001	36	2016-09-13 04:46:00	2016-09-13 14:38:00	194	9.86667	Ron16_A3	0.002357
Ron16_B2_TS1	Ron16	B2	1	RoNi/7.1	VSVG	0.0001	36	2016-09-13 04:46:00	2016-09-13 14:43:00	6	9.95	Ron16_B2	7.28969e-05
Ron16_B1_TS1	Ron16	B1	1	RoNi/7.1	VSVG	0.001	36	2016-09-13 04:46:00	2016-09-13 14:45:00	845	9.98333	Ron16_B1	0.0102663
Ron16_A1_TS2	Ron16	A1	2	RoNi/7.1	VSVG	0.001	36	2016-09-13 04:46:00	2016-09-13 17:58:00	2784	13.2	Ron16_A1	0.0338242
Ron16_A2_TS2	Ron16	A2	2	RoNi/7.1	VSVG	0.0001	36	2016-09-13 04:46:00	2016-09-13 18:01:00	97	13.25	Ron16_A2	0.0011785
Ron16_A3_TS2	Ron16	A3	2	RoNi/7.1	VSVG	0.0001	36	2016-09-13 04:46:00	2016-09-13 18:03:00	651	13.2833	Ron16_A3	0.00790932
Ron16_B2_TS2	Ron16	B2	2	RoNi/7.1	VSVG	0.0001	36	2016-09-13 04:46:00	2016-09-13 18:09:00	235	13.3833	Ron16_B2	0.00285513
Ron16_B1_TS2	Ron16	B1	2	RoNi/7.1	VSVG	0.001	36	2016-09-13 04:46:00	2016-09-13 18:11:00	2804	13.4167	Ron16_B1	0.0340672
Ron16_A1_TS3	Ron16	A1	3	RoNi/7.1	VSVG	0.001	36	2016-09-13 04:46:00	2016-09-13 21:11:00	7293	16.4167	Ron16_A1	0.0886062
Ron16_A2_TS3	Ron16	A2	3	RoNi/7.1	VSVG	0.0001	36	2016-09-13 04:46:00	2016-09-13 21:13:00	409	16.45	Ron16_A2	0.00496914
Ron16_A3_TS3	Ron16	A3	3	RoNi/7.1	VSVG	0.0001	36	2016-09-13 04:46:00	2016-09-13 21:15:00	1768	16.4833	Ron16_A3	0.0214803
Ron16_B2_TS3	Ron16	B2	3	RoNi/7.1	VSVG	0.0001	36	2016-09-13 04:46:00	2016-09-13 21:21:00	980	16.5833	Ron16_B2	0.0119065
Ron16_B1_TS3	Ron16	B1	3	RoNi/7.1	VSVG	0.001	36	2016-09-13 04:46:00	2016-09-13 21:22:00	7809	16.6	Ron16_B1	0.0948753
Ron16_A1_TS4	Ron16	A1	4	RoNi/7.1	VSVG	0.001	36	2016-09-13 04:46:00	2016-09-13 23:26:00	11898	18.6667	Ron16_A1	0.144555
Ron16_A2_TS4	Ron16	A2	4	RoNi/7.1	VSVG	0.0001	36	2016-09-13 04:46:00	2016-09-13 23:28:00	1177	18.7	Ron16_A2	0.0142999
Ron16_A3_TS4	Ron16	A3	4	RoNi/7.1	VSVG	0.0001	36	2016-09-13 04:46:00	2016-09-13 23:30:00	2595	18.7333	Ron16_A3	0.0315279
Ron16_B2_TS4	Ron16	B2	4	RoNi/7.1	VSVG	0.0001	36	2016-09-13 04:46:00	2016-09-13 23:34:00	1583	18.8	Ron16_B2	0.0192326
Ron16_B1_TS4	Ron16	B1	4	RoNi/7.1	VSVG	0.001	36	2016-09-13 04:46:00	2016-09-13 23:32:00	12911	18.7667	Ron16_B1	0.156862
Ron16_A1_TS5	Ron16	A1	5	RoNi/7.1	VSVG	0.001	36	2016-09-13 04:46:00	2016-09-14 09:41:00	22370	28.9167	Ron16_A1	0.271784
Ron16_A2_TS5	Ron16	A2	5	RoNi/7.1	VSVG	0.0001	36	2016-09-13 04:46:00	2016-09-14 09:43:00	10835	28.95	Ron16_A2	0.13164
Ron16_A3_TS5	Ron16	A3	5	RoNi/7.1	VSVG	0.0001	36	2016-09-13 04:46:00	2016-09-14 09:45:00	14691	28.9833	Ron16_A3	0.178488
Ron16_B2_TS5	Ron16	B2	5	RoNi/7.1	VSVG	0.0001	36	2016-09-13 04:46:00	2016-09-14 09:50:00	15048	29.0667	Ron16_B2	0.182825
Ron16_B1_TS5	Ron16	B1	5	RoNi/7.1	VSVG	0.001	36	2016-09-13 04:46:00	2016-09-14 09:52:00	23260	29.1	Ron16_B1	0.282597
Ron16_A1_TS6	Ron16	A1	6	RoNi/7.1	VSVG	0.001	36	2016-09-13 04:46:00	2016-09-14 18:33:00	9848	37.7833	Ron16_A1	0.119648
Ron16_A2_TS6	Ron16	A2	6	RoNi/7.1	VSVG	0.0001	36	2016-09-13 04:46:00	2016-09-14 18:33:00	11276	37.7833	Ron16_A2	0.136998
Ron16_A3_TS6	Ron16	A3	6	RoNi/7.1	VSVG	0.0001	36	2016-09-13 04:46:00	2016-09-14 18:35:00	13771	37.8167	Ron16_A3	0.167311
Ron16_B2_TS6	Ron16	B2	6	RoNi/7.1	VSVG	0.0001	36	2016-09-13 04:46:00	2016-09-14 18:39:00	15737	37.8833	Ron16_B2	0.191196
Ron16_B1_TS6	Ron16	B1	6	RoNi/7.1	VSVG	0.001	36	2016-09-13 04:46:00	2016-09-14 18:40:00	9254	37.9	Ron16_B1	0.112431
Ron16_A1_TS7	Ron16	A1	7	RoNi/7.1	VSVG	0.001	36	2016-09-13 04:46:00	2016-09-15 08:59:00	1165	52.2167	Ron16_A1	0.0141542
Ron16_A2_TS7	Ron16	A2	7	RoNi/7.1	VSVG	0.0001	36	2016-09-13 04:46:00	2016-09-15 09:00:00	4963	52.2333	Ron16_A2	0.0602979
Ron16_A3_TS7	Ron16	A3	7	RoNi/7.1	VSVG	0.0001	36	2016-09-13 04:46:00	2016-09-15 09:03:00	3000	52.2833	Ron16_A3	0.0364485
Ron16_B2_TS7	Ron16	B2	7	RoNi/7.1	VSVG	0.0001	36	2016-09-13 04:46:00	2016-09-15 09:09:00	3124	52.3833	Ron16_B2	0.037955
Ron16_B1_TS7	Ron16	B1	7	RoNi/7.1	VSVG	0.001	36	2016-09-13 04:46:00	2016-09-15 09:10:00	1182	52.4	Ron16_B1	0.0143607
Ron17_A1_TS1	Ron17	A1	1	RoNi/7.1	MARV	0.001	36	2016-09-20 21:24:00	2016-09-21 04:30:00	155	7.1	Ron17_A1	0.00188317
Ron17_A2_TS1	Ron17	A2	1	RoNi/7.1	MARV	0.0001	36	2016-09-20 21:24:00	2016-09-21 04:33:00	188	7.15	Ron17_A2	0.0022841
Ron17_A3_TS1	Ron17	A3	1	RoNi/7.1	MARV	0.001	36	2016-09-20 21:24:00	2016-09-21 04:36:00	26	7.2	Ron17_A3	0.000315887
Ron17_B2_TS1	Ron17	B2	1	RoNi/7.1	MARV	0.0001	36	2016-09-20 21:24:00	2016-09-21 04:43:00	137	7.31667	Ron17_B2	0.00166448
Ron17_B1_TS1	Ron17	B1	1	RoNi/7.1	MARV	0.001	36	2016-09-20 21:24:00	2016-09-21 04:46:00	313	7.36667	Ron17_B1	0.00380279
Ron17_A1_TS2	Ron17	A1	2	RoNi/7.1	MARV	0.001	36	2016-09-20 21:24:00	2016-09-21 07:37:00	288	10.2167	Ron17_A1	0.00349905
Ron17_A2_TS2	Ron17	A2	2	RoNi/7.1	MARV	0.0001	36	2016-09-20 21:24:00	2016-09-21 07:38:00	242	10.2333	Ron17_A2	0.00294018
Ron17_A3_TS2	Ron17	A3	2	RoNi/7.1	MARV	0.001	36	2016-09-20 21:24:00	2016-09-21 07:39:00	235	10.25	Ron17_A3	0.00285513
Ron17_B2_TS2	Ron17	B2	2	RoNi/7.1	MARV	0.0001	36	2016-09-20 21:24:00	2016-09-21 07:45:00	74	10.35	Ron17_B2	0.000899062
Ron17_B1_TS2	Ron17	B1	2	RoNi/7.1	MARV	0.001	36	2016-09-20 21:24:00	2016-09-21 07:47:00	418	10.3833	Ron17_B1	0.00507849
Ron17_A1_TS3	Ron17	A1	3	RoNi/7.1	MARV	0.001	36	2016-09-20 21:24:00	2016-09-21 12:57:00	1043	15.55	Ron17_A1	0.0126719
Ron17_A2_TS3	Ron17	A2	3	RoNi/7.1	MARV	0.0001	36	2016-09-20 21:24:00	2016-09-21 12:58:00	141	15.5667	Ron17_A2	0.00171308
Ron17_A3_TS3	Ron17	A3	3	RoNi/7.1	MARV	0.001	36	2016-09-20 21:24:00	2016-09-21 12:59:00	827	15.5833	Ron17_A3	0.0100476
Ron17_B2_TS3	Ron17	B2	3	RoNi/7.1	MARV	0.0001	36	2016-09-20 21:24:00	2016-09-21 13:04:00	159	15.6667	Ron17_B2	0.00193177
Ron17_B1_TS3	Ron17	B1	3	RoNi/7.1	MARV	0.001	36	2016-09-20 21:24:00	2016-09-21 13:05:00	965	15.6833	Ron17_B1	0.0117243
Ron17_A1_TS4	Ron17	A1	4	RoNi/7.1	MARV	0.001	36	2016-09-20 21:24:00	2016-09-21 15:40:00	2110	18.2667	Ron17_A1	0.0256354
Ron17_A2_TS4	Ron17	A2	4	RoNi/7.1	MARV	0.0001	36	2016-09-20 21:24:00	2016-09-21 15:41:00	338	18.2833	Ron17_A2	0.00410653
Ron17_A3_TS4	Ron17	A3	4	RoNi/7.1	MARV	0.001	36	2016-09-20 21:24:00	2016-09-21 15:41:00	1577	18.2833	Ron17_A3	0.0191597
Ron17_B2_TS4	Ron17	B2	4	RoNi/7.1	MARV	0.0001	36	2016-09-20 21:24:00	2016-09-21 15:45:00	463	18.35	Ron17_B2	0.00562521
Ron17_B1_TS4	Ron17	B1	4	RoNi/7.1	MARV	0.001	36	2016-09-20 21:24:00	2016-09-21 15:46:00	1884	18.3667	Ron17_B1	0.0228896
Ron17_A1_TS5	Ron17	A1	5	RoNi/7.1	MARV	0.001	36	2016-09-20 21:24:00	2016-09-21 19:20:00	3241	21.9333	Ron17_A1	0.0393765
Ron17_A2_TS5	Ron17	A2	5	RoNi/7.1	MARV	0.0001	36	2016-09-20 21:24:00	2016-09-21 19:21:00	745	21.95	Ron17_A2	0.00905137
Ron17_A3_TS5	Ron17	A3	5	RoNi/7.1	MARV	0.001	36	2016-09-20 21:24:00	2016-09-21 19:22:00	2606	21.9667	Ron17_A3	0.0316616
Ron17_B2_TS5	Ron17	B2	5	RoNi/7.1	MARV	0.0001	36	2016-09-20 21:24:00	2016-09-21 19:27:00	790	22.05	Ron17_B2	0.00959809
Ron17_B1_TS5	Ron17	B1	5	RoNi/7.1	MARV	0.001	36	2016-09-20 21:24:00	2016-09-21 19:28:00	3082	22.0667	Ron17_B1	0.0374447
Ron17_A1_TS6	Ron17	A1	6	RoNi/7.1	MARV	0.001	36	2016-09-20 21:24:00	2016-09-22 08:52:00	14126	35.4667	Ron17_A1	0.171624
Ron17_A2_TS6	Ron17	A2	6	RoNi/7.1	MARV	0.0001	36	2016-09-20 21:24:00	2016-09-22 08:53:00	7503	35.4833	Ron17_A2	0.0911576
Ron17_A3_TS6	Ron17	A3	6	RoNi/7.1	MARV	0.001	36	2016-09-20 21:24:00	2016-09-22 08:54:00	14256	35.5	Ron17_A3	0.173203
Ron17_B2_TS6	Ron17	B2	6	RoNi/7.1	MARV	0.0001	36	2016-09-20 21:24:00	2016-09-22 08:59:00	11813	35.5833	Ron17_B2	0.143522
Ron17_B1_TS6	Ron17	B1	6	RoNi/7.1	MARV	0.001	36	2016-09-20 21:24:00	2016-09-22 09:00:00	16560	35.6	Ron17_B1	0.201196
Ron18_A1_TS1	Ron18	A1	1	RoNi/7.1	MARV	0.001	36	2016-09-20 21:24:00	2016-09-21 05:08:00	415	7.73333	Ron18_A1	0.00504204
Ron18_A2_TS1	Ron18	A2	1	RoNi/7.1	MARV	0.0001	36	2016-09-20 21:24:00	2016-09-21 05:11:00	372	7.78333	Ron18_A2	0.00451961
Ron18_A3_TS1	Ron18	A3	1	RoNi/7.1	MARV	0.001	36	2016-09-20 21:24:00	2016-09-21 05:15:00	207	7.85	Ron18_A3	0.00251494
Ron18_B2_TS1	Ron18	B2	1	RoNi/7.1	MARV	0.0001	36	2016-09-20 21:24:00	2016-09-21 05:21:00	3	7.95	Ron18_B2	3.64485e-05
Ron18_B1_TS1	Ron18	B1	1	RoNi/7.1	MARV	0.001	36	2016-09-20 21:24:00	2016-09-21 05:22:00	179	7.96667	Ron18_B1	0.00217476
Ron18_A1_TS2	Ron18	A1	2	RoNi/7.1	MARV	0.001	36	2016-09-20 21:24:00	2016-09-21 07:59:00	445	10.5833	Ron18_A1	0.00540652
Ron18_A2_TS2	Ron18	A2	2	RoNi/7.1	MARV	0.0001	36	2016-09-20 21:24:00	2016-09-21 08:02:00	47	10.6333	Ron18_A2	0.000571026
Ron18_A3_TS2	Ron18	A3	2	RoNi/7.1	MARV	0.001	36	2016-09-20 21:24:00	2016-09-21 08:03:00	360	10.65	Ron18_A3	0.00437382
Ron18_B2_TS2	Ron18	B2	2	RoNi/7.1	MARV	0.0001	36	2016-09-20 21:24:00	2016-09-21 08:09:00	29	10.75	Ron18_B2	0.000352335
Ron18_B1_TS2	Ron18	B1	2	RoNi/7.1	MARV	0.001	36	2016-09-20 21:24:00	2016-09-21 08:10:00	298	10.7667	Ron18_B1	0.00362055
Ron18_A1_TS3	Ron18	A1	3	RoNi/7.1	MARV	0.001	36	2016-09-20 21:24:00	2016-09-21 13:53:00	1173	16.4833	Ron18_A1	0.0142513
Ron18_A2_TS3	Ron18	A2	3	RoNi/7.1	MARV	0.0001	36	2016-09-20 21:24:00	2016-09-21 13:54:00	255	16.5	Ron18_A2	0.00309812
Ron18_A3_TS3	Ron18	A3	3	RoNi/7.1	MARV	0.001	36	2016-09-20 21:24:00	2016-09-21 13:55:00	1257	16.5167	Ron18_A3	0.0152719
Ron18_B2_TS3	Ron18	B2	3	RoNi/7.1	MARV	0.0001	36	2016-09-20 21:24:00	2016-09-21 13:59:00	295	16.5833	Ron18_B2	0.0035841
Ron18_B1_TS3	Ron18	B1	3	RoNi/7.1	MARV	0.001	36	2016-09-20 21:24:00	2016-09-21 14:00:00	1379	16.6	Ron18_B1	0.0167541
Ron18_A1_TS4	Ron18	A1	4	RoNi/7.1	MARV	0.001	36	2016-09-20 21:24:00	2016-09-21 16:00:00	1818	18.6	Ron18_A1	0.0220878
Ron18_A2_TS4	Ron18	A2	4	RoNi/7.1	MARV	0.0001	36	2016-09-20 21:24:00	2016-09-21 16:01:00	474	18.6167	Ron18_A2	0.00575886
Ron18_A3_TS4	Ron18	A3	4	RoNi/7.1	MARV	0.001	36	2016-09-20 21:24:00	2016-09-21 16:02:00	2030	18.6333	Ron18_A3	0.0246635
Ron18_B2_TS4	Ron18	B2	4	RoNi/7.1	MARV	0.0001	36	2016-09-20 21:24:00	2016-09-21 16:06:00	663	18.7	Ron18_B2	0.00805511
Ron18_B1_TS4	Ron18	B1	4	RoNi/7.1	MARV	0.001	36	2016-09-20 21:24:00	2016-09-21 16:07:00	2065	18.7167	Ron18_B1	0.0250887
Ron18_A1_TS5	Ron18	A1	5	RoNi/7.1	MARV	0.001	36	2016-09-20 21:24:00	2016-09-21 19:38:00	2953	22.2333	Ron18_A1	0.0358774
Ron18_A2_TS5	Ron18	A2	5	RoNi/7.1	MARV	0.0001	36	2016-09-20 21:24:00	2016-09-21 19:39:00	745	22.25	Ron18_A2	0.00905137
Ron18_A3_TS5	Ron18	A3	5	RoNi/7.1	MARV	0.001	36	2016-09-20 21:24:00	2016-09-21 19:40:00	3066	22.2667	Ron18_A3	0.0372503
Ron18_B2_TS5	Ron18	B2	5	RoNi/7.1	MARV	0.0001	36	2016-09-20 21:24:00	2016-09-21 19:44:00	1053	22.3333	Ron18_B2	0.0127934
Ron18_B1_TS5	Ron18	B1	5	RoNi/7.1	MARV	0.001	36	2016-09-20 21:24:00	2016-09-21 19:45:00	3417	22.35	Ron18_B1	0.0415148
Ron18_A1_TS6	Ron18	A1	6	RoNi/7.1	MARV	0.001	36	2016-09-20 21:24:00	2016-09-22 09:14:00	15825	35.8333	Ron18_A1	0.192266
Ron18_A2_TS6	Ron18	A2	6	RoNi/7.1	MARV	0.0001	36	2016-09-20 21:24:00	2016-09-22 09:16:00	8853	35.8667	Ron18_A2	0.107559
Ron18_A3_TS6	Ron18	A3	6	RoNi/7.1	MARV	0.001	36	2016-09-20 21:24:00	2016-09-22 09:18:00	15693	35.9	Ron18_A3	0.190662
Ron18_B2_TS6	Ron18	B2	6	RoNi/7.1	MARV	0.0001	36	2016-09-20 21:24:00	2016-09-22 09:23:00	10972	35.9833	Ron18_B2	0.133304
Ron18_B1_TS6	Ron18	B1	6	RoNi/7.1	MARV	0.001	36	2016-09-20 21:24:00	2016-09-22 09:25:00	17657	36.0167	Ron18_B1	0.214523
Ron18_A1_TS7	Ron18	A1	7	RoNi/7.1	MARV	0.001	36	2016-09-20 21:24:00	2016-09-22 19:59:00	14442	46.5833	Ron18_A1	0.175463
Ron18_A2_TS7	Ron18	A2	7	RoNi/7.1	MARV	0.0001	36	2016-09-20 21:24:00	2016-09-22 20:00:00	17023	46.6	Ron18_A2	0.206821
Ron18_A3_TS7	Ron18	A3	7	RoNi/7.1	MARV	0.001	36	2016-09-20 21:24:00	2016-09-22 20:01:00	15474	46.6167	Ron18_A3	0.188001
Ron18_B2_TS7	Ron18	B2	7	RoNi/7.1	MARV	0.0001	36	2016-09-20 21:24:00	2016-09-22 20:07:00	17191	46.7167	Ron18_B2	0.208862
Ron18_B1_TS7	Ron18	B1	7	RoNi/7.1	MARV	0.001	36	2016-09-20 21:24:00	2016-09-22 20:08:00	13278	46.7333	Ron18_B1	0.161321
Ron18_A1_TS8	Ron18	A1	8	RoNi/7.1	MARV	0.001	36	2016-09-20 21:24:00	2016-09-23 05:01:00	6181	55.6167	Ron18_A1	0.075096
Ron18_A2_TS8	Ron18	A2	8	RoNi/7.1	MARV	0.0001	36	2016-09-20 21:24:00	2016-09-23 05:02:00	9157	55.6333	Ron18_A2	0.111253
Ron18_A3_TS8	Ron18	A3	8	RoNi/7.1	MARV	0.001	36	2016-09-20 21:24:00	2016-09-23 05:03:00	5346	55.65	Ron18_A3	0.0649512
Ron18_B2_TS8	Ron18	B2	8	RoNi/7.1	MARV	0.0001	36	2016-09-20 21:24:00	2016-09-23 05:07:00	8160	55.7167	Ron18_B2	0.0991398
Ron18_B1_TS8	Ron18	B1	8	RoNi/7.1	MARV	0.001	36	2016-09-20 21:24:00	2016-09-23 05:08:00	4764	55.7333	Ron18_B1	0.0578802
Ron18_A1_TS9	Ron18	A1	9	RoNi/7.1	MARV	0.001	36	2016-09-20 21:24:00	2016-09-24 10:31:00	637	85.1167	Ron18_A1	0.00773922
Ron18_A2_TS9	Ron18	A2	9	RoNi/7.1	MARV	0.0001	36	2016-09-20 21:24:00	2016-09-24 10:34:00	774	85.1667	Ron18_A2	0.0094037
Ron18_A3_TS9	Ron18	A3	9	RoNi/7.1	MARV	0.001	36	2016-09-20 21:24:00	2016-09-24 10:36:00	321	85.2	Ron18_A3	0.00389999
Ron18_B2_TS9	Ron18	B2	9	RoNi/7.1	MARV	0.0001	36	2016-09-20 21:24:00	2016-09-24 10:42:00	816	85.3	Ron18_B2	0.00991398
Ron18_B1_TS9	Ron18	B1	9	RoNi/7.1	MARV	0.001	36	2016-09-20 21:24:00	2016-09-24 10:43:00	589	85.3167	Ron18_B1	0.00715605
Ron19_A1_TS1	Ron19	A1	1	RoNi/7.1	MARV	0.001	36	2016-09-20 21:24:00	2016-09-21 05:46:00	171	8.36667	Ron19_A1	0.00207756
Ron19_A2_TS1	Ron19	A2	1	RoNi/7.1	MARV	0.0001	36	2016-09-20 21:24:00	2016-09-21 05:48:00	185	8.4	Ron19_A2	0.00224766
Ron19_A3_TS1	Ron19	A3	1	RoNi/7.1	MARV	0.0001	36	2016-09-20 21:24:00	2016-09-21 05:52:00	70	8.46667	Ron19_A3	0.000850464
Ron19_B2_TS1	Ron19	B2	1	RoNi/7.1	MARV	0.0001	36	2016-09-20 21:24:00	2016-09-21 05:59:00	2	8.58333	Ron19_B2	2.4299e-05
Ron19_B1_TS1	Ron19	B1	1	RoNi/7.1	MARV	0.001	36	2016-09-20 21:24:00	2016-09-21 05:59:00	254	8.58333	Ron19_B1	0.00308597
Ron19_A1_TS2	Ron19	A1	2	RoNi/7.1	MARV	0.001	36	2016-09-20 21:24:00	2016-09-21 08:26:00	418	11.0333	Ron19_A1	0.00507849
Ron19_A2_TS2	Ron19	A2	2	RoNi/7.1	MARV	0.0001	36	2016-09-20 21:24:00	2016-09-21 08:29:00	23	11.0833	Ron19_A2	0.000279438
Ron19_A3_TS2	Ron19	A3	2	RoNi/7.1	MARV	0.0001	36	2016-09-20 21:24:00	2016-09-21 08:32:00	25	11.1333	Ron19_A3	0.000303737
Ron19_B2_TS2	Ron19	B2	2	RoNi/7.1	MARV	0.0001	36	2016-09-20 21:24:00	2016-09-21 08:39:00	45	11.25	Ron19_B2	0.000546727
Ron19_B1_TS2	Ron19	B1	2	RoNi/7.1	MARV	0.001	36	2016-09-20 21:24:00	2016-09-21 08:40:00	433	11.2667	Ron19_B1	0.00526073
Ron19_A1_TS3	Ron19	A1	3	RoNi/7.1	MARV	0.001	36	2016-09-20 21:24:00	2016-09-21 13:41:00	1571	16.2833	Ron19_A1	0.0190868
Ron19_A2_TS3	Ron19	A2	3	RoNi/7.1	MARV	0.0001	36	2016-09-20 21:24:00	2016-09-21 13:42:00	190	16.3	Ron19_A2	0.0023084
Ron19_A3_TS3	Ron19	A3	3	RoNi/7.1	MARV	0.0001	36	2016-09-20 21:24:00	2016-09-21 13:44:00	115	16.3333	Ron19_A3	0.00139719
Ron19_B2_TS3	Ron19	B2	3	RoNi/7.1	MARV	0.0001	36	2016-09-20 21:24:00	2016-09-21 13:49:00	303	16.4167	Ron19_B2	0.00368129
Ron19_B1_TS3	Ron19	B1	3	RoNi/7.1	MARV	0.001	36	2016-09-20 21:24:00	2016-09-21 13:50:00	1494	16.4333	Ron19_B1	0.0181513
Ron19_A1_TS4	Ron19	A1	4	RoNi/7.1	MARV	0.001	36	2016-09-20 21:24:00	2016-09-21 16:16:00	2034	18.8667	Ron19_A1	0.0247121
Ron19_A2_TS4	Ron19	A2	4	RoNi/7.1	MARV	0.0001	36	2016-09-20 21:24:00	2016-09-21 16:17:00	526	18.8833	Ron19_A2	0.00639063
Ron19_A3_TS4	Ron19	A3	4	RoNi/7.1	MARV	0.0001	36	2016-09-20 21:24:00	2016-09-21 16:18:00	237	18.9	Ron19_A3	0.00287943
Ron19_B2_TS4	Ron19	B2	4	RoNi/7.1	MARV	0.0001	36	2016-09-20 21:24:00	2016-09-21 16:23:00	642	18.9833	Ron19_B2	0.00779997
Ron19_B1_TS4	Ron19	B1	4	RoNi/7.1	MARV	0.001	36	2016-09-20 21:24:00	2016-09-21 16:23:00	2515	18.9833	Ron19_B1	0.030556
Ron19_A1_TS5	Ron19	A1	5	RoNi/7.1	MARV	0.001	36	2016-09-20 21:24:00	2016-09-21 19:54:00	3069	22.5	Ron19_A1	0.0372868
Ron19_A2_TS5	Ron19	A2	5	RoNi/7.1	MARV	0.0001	36	2016-09-20 21:24:00	2016-09-21 19:55:00	918	22.5167	Ron19_A2	0.0111532
Ron19_A3_TS5	Ron19	A3	5	RoNi/7.1	MARV	0.0001	36	2016-09-20 21:24:00	2016-09-21 19:56:00	508	22.5333	Ron19_A3	0.00617194
Ron19_B2_TS5	Ron19	B2	5	RoNi/7.1	MARV	0.0001	36	2016-09-20 21:24:00	2016-09-21 20:00:00	1004	22.6	Ron19_B2	0.0121981
Ron19_B1_TS5	Ron19	B1	5	RoNi/7.1	MARV	0.001	36	2016-09-20 21:24:00	2016-09-21 20:01:00	4376	22.6167	Ron19_B1	0.0531662
Ron19_A1_TS6	Ron19	A1	6	RoNi/7.1	MARV	0.001	36	2016-09-20 21:24:00	2016-09-22 09:36:00	19287	36.2	Ron19_A1	0.234327
Ron19_A2_TS6	Ron19	A2	6	RoNi/7.1	MARV	0.0001	36	2016-09-20 21:24:00	2016-09-22 09:37:00	9146	36.2167	Ron19_A2	0.111119
Ron19_A3_TS6	Ron19	A3	6	RoNi/7.1	MARV	0.0001	36	2016-09-20 21:24:00	2016-09-22 09:39:00	3943	36.25	Ron19_A3	0.0479054
Ron19_B2_TS6	Ron19	B2	6	RoNi/7.1	MARV	0.0001	36	2016-09-20 21:24:00	2016-09-22 09:43:00	12129	36.3167	Ron19_B2	0.147361
Ron19_B1_TS6	Ron19	B1	6	RoNi/7.1	MARV	0.001	36	2016-09-20 21:24:00	2016-09-22 09:45:00	22230	36.35	Ron19_B1	0.270083
Ron19_A1_TS7	Ron19	A1	7	RoNi/7.1	MARV	0.001	36	2016-09-20 21:24:00	2016-09-22 20:20:00	15803	46.9333	Ron19_A1	0.191998
Ron19_A2_TS7	Ron19	A2	7	RoNi/7.1	MARV	0.0001	36	2016-09-20 21:24:00	2016-09-22 20:21:00	16048	46.95	Ron19_A2	0.194975
Ron19_A3_TS7	Ron19	A3	7	RoNi/7.1	MARV	0.0001	36	2016-09-20 21:24:00	2016-09-22 20:22:00	11102	46.9667	Ron19_A3	0.134884
Ron19_B2_TS7	Ron19	B2	7	RoNi/7.1	MARV	0.0001	36	2016-09-20 21:24:00	2016-09-22 20:26:00	15358	47.0333	Ron19_B2	0.186592
Ron19_B1_TS7	Ron19	B1	7	RoNi/7.1	MARV	0.001	36	2016-09-20 21:24:00	2016-09-22 20:26:00	11990	47.0333	Ron19_B1	0.145672
Ron19_A1_TS8	Ron19	A1	8	RoNi/7.1	MARV	0.001	36	2016-09-20 21:24:00	2016-09-23 05:19:00	7486	55.9167	Ron19_A1	0.0909511
Ron19_A2_TS8	Ron19	A2	8	RoNi/7.1	MARV	0.0001	36	2016-09-20 21:24:00	2016-09-23 05:21:00	11907	55.95	Ron19_A2	0.144664
Ron19_A3_TS8	Ron19	A3	8	RoNi/7.1	MARV	0.0001	36	2016-09-20 21:24:00	2016-09-23 05:22:00	11703	55.9667	Ron19_A3	0.142185
Ron19_B2_TS8	Ron19	B2	8	RoNi/7.1	MARV	0.0001	36	2016-09-20 21:24:00	2016-09-23 05:27:00	7819	56.05	Ron19_B2	0.0949968
Ron19_B1_TS8	Ron19	B1	8	RoNi/7.1	MARV	0.001	36	2016-09-20 21:24:00	2016-09-23 05:28:00	3829	56.0667	Ron19_B1	0.0465204
Ron2_A1_TS1	Ron2	A1	1	RoNi/7.1	EBOV	0.001	36	2016-09-06 05:21:00	2016-09-06 12:22:00	0	7.01667	Ron2_A1	0
Ron2_A2_TS1	Ron2	A2	1	RoNi/7.1	EBOV	0.0001	36	2016-09-06 05:21:00	2016-09-06 12:27:00	121	7.1	Ron2_A2	0.00147009
Ron2_A3_TS1	Ron2	A3	1	RoNi/7.1	EBOV	0.001	36	2016-09-06 05:21:00	2016-09-06 12:30:00	47	7.15	Ron2_A3	0.000571026
Ron2_B2_TS1	Ron2	B2	1	RoNi/7.1	EBOV	0.0001	36	2016-09-06 05:21:00	2016-09-06 12:39:00	28	7.3	Ron2_B2	0.000340186
Ron2_B1_TS1	Ron2	B1	1	RoNi/7.1	EBOV	0.001	36	2016-09-06 05:21:00	2016-09-06 12:40:00	0	7.31667	Ron2_B1	0
Ron2_A1_TS2	Ron2	A1	2	RoNi/7.1	EBOV	0.001	36	2016-09-06 05:21:00	2016-09-06 16:25:00	174	11.0667	Ron2_A1	0.00211401
Ron2_A2_TS2	Ron2	A2	2	RoNi/7.1	EBOV	0.0001	36	2016-09-06 05:21:00	2016-09-06 16:27:00	51	11.1	Ron2_A2	0.000619624
Ron2_A3_TS2	Ron2	A3	2	RoNi/7.1	EBOV	0.001	36	2016-09-06 05:21:00	2016-09-06 16:29:00	227	11.1333	Ron2_A3	0.00275793
Ron2_B2_TS2	Ron2	B2	2	RoNi/7.1	EBOV	0.0001	36	2016-09-06 05:21:00	2016-09-06 16:36:00	2	11.25	Ron2_B2	2.4299e-05
Ron2_B1_TS2	Ron2	B1	2	RoNi/7.1	EBOV	0.001	36	2016-09-06 05:21:00	2016-09-06 16:37:00	224	11.2667	Ron2_B1	0.00272149
Ron2_A1_TS3	Ron2	A1	3	RoNi/7.1	EBOV	0.001	36	2016-09-06 05:21:00	2016-09-06 21:06:00	325	15.75	Ron2_A1	0.00394858
Ron2_A2_TS3	Ron2	A2	3	RoNi/7.1	EBOV	0.0001	36	2016-09-06 05:21:00	2016-09-06 21:07:00	27	15.7667	Ron2_A2	0.000328036
Ron2_A3_TS3	Ron2	A3	3	RoNi/7.1	EBOV	0.001	36	2016-09-06 05:21:00	2016-09-06 21:11:00	405	15.8333	Ron2_A3	0.00492054
Ron2_B2_TS3	Ron2	B2	3	RoNi/7.1	EBOV	0.0001	36	2016-09-06 05:21:00	2016-09-06 21:15:00	29	15.9	Ron2_B2	0.000352335
Ron2_B1_TS3	Ron2	B1	3	RoNi/7.1	EBOV	0.001	36	2016-09-06 05:21:00	2016-09-06 21:16:00	308	15.9167	Ron2_B1	0.00374204
Ron2_A1_TS4	Ron2	A1	4	RoNi/7.1	EBOV	0.001	36	2016-09-06 05:21:00	2016-09-07 07:09:00	900	25.8	Ron2_A1	0.0109345
Ron2_A2_TS4	Ron2	A2	4	RoNi/7.1	EBOV	0.0001	36	2016-09-06 05:21:00	2016-09-07 07:10:00	254	25.8167	Ron2_A2	0.00308597
Ron2_A3_TS4	Ron2	A3	4	RoNi/7.1	EBOV	0.001	36	2016-09-06 05:21:00	2016-09-07 07:12:00	1249	25.85	Ron2_A3	0.0151747
Ron2_B2_TS4	Ron2	B2	4	RoNi/7.1	EBOV	0.0001	36	2016-09-06 05:21:00	2016-09-07 07:17:00	174	25.9333	Ron2_B2	0.00211401
Ron2_B1_TS4	Ron2	B1	4	RoNi/7.1	EBOV	0.001	36	2016-09-06 05:21:00	2016-09-07 07:17:00	944	25.9333	Ron2_B1	0.0114691
Ron2_A1_TS5	Ron2	A1	5	RoNi/7.1	EBOV	0.001	36	2016-09-06 05:21:00	2016-09-07 17:53:00	3218	36.5333	Ron2_A1	0.0390971
Ron2_A2_TS5	Ron2	A2	5	RoNi/7.1	EBOV	0.0001	36	2016-09-06 05:21:00	2016-09-07 17:54:00	1215	36.55	Ron2_A2	0.0147616
Ron2_A3_TS5	Ron2	A3	5	RoNi/7.1	EBOV	0.001	36	2016-09-06 05:21:00	2016-09-07 17:55:00	3639	36.5667	Ron2_A3	0.044212
Ron2_B2_TS5	Ron2	B2	5	RoNi/7.1	EBOV	0.0001	36	2016-09-06 05:21:00	2016-09-07 17:58:00	1133	36.6167	Ron2_B2	0.0137654
Ron2_B1_TS5	Ron2	B1	5	RoNi/7.1	EBOV	0.001	36	2016-09-06 05:21:00	2016-09-07 17:59:00	3544	36.6333	Ron2_B1	0.0430578
Ron2_A1_TS6	Ron2	A1	6	RoNi/7.1	EBOV	0.001	36	2016-09-06 05:21:00	2016-09-08 08:47:00	7577	51.4333	Ron2_A1	0.0920567
Ron2_A2_TS6	Ron2	A2	6	RoNi/7.1	EBOV	0.0001	36	2016-09-06 05:21:00	2016-09-08 08:48:00	3855	51.45	Ron2_A2	0.0468363
Ron2_A3_TS6	Ron2	A3	6	RoNi/7.1	EBOV	0.001	36	2016-09-06 05:21:00	2016-09-08 08:49:00	8402	51.4667	Ron2_A3	0.10208
Ron2_B2_TS6	Ron2	B2	6	RoNi/7.1	EBOV	0.0001	36	2016-09-06 05:21:00	2016-09-08 08:54:00	4081	51.55	Ron2_B2	0.0495821
Ron2_B1_TS6	Ron2	B1	6	RoNi/7.1	EBOV	0.001	36	2016-09-06 05:21:00	2016-09-08 08:56:00	9574	51.5833	Ron2_B1	0.116319
Ron2_A1_TS7	Ron2	A1	7	RoNi/7.1	EBOV	0.001	36	2016-09-06 05:21:00	2016-09-12 15:14:00	94	153.883	Ron2_A1	0.00114205
Ron2_A2_TS7	Ron2	A2	7	RoNi/7.1	EBOV	0.0001	36	2016-09-06 05:21:00	2016-09-12 15:17:00	247	153.933	Ron2_A2	0.00300092
Ron2_A3_TS7	Ron2	A3	7	RoNi/7.1	EBOV	0.001	36	2016-09-06 05:21:00	2016-09-12 15:20:00	2137	153.983	Ron2_A3	0.0259635
Ron2_B2_TS7	Ron2	B2	7	RoNi/7.1	EBOV	0.0001	36	2016-09-06 05:21:00	2016-09-12 15:29:00	247	154.133	Ron2_B2	0.00300092
Ron2_B1_TS7	Ron2	B1	7	RoNi/7.1	EBOV	0.001	36	2016-09-06 05:21:00	2016-09-12 15:33:00	309	154.2	Ron2_B1	0.00375419
Ron20_A1_TS1	Ron20	A1	1	RoNi/7.1	MARV	0.001	36	2016-09-20 21:24:00	2016-09-21 06:16:00	244	8.86667	Ron20_A1	0.00296447
Ron20_A2_TS1	Ron20	A2	1	RoNi/7.1	MARV	0.0001	36	2016-09-20 21:24:00	2016-09-21 06:20:00	143	8.93333	Ron20_A2	0.00173738
Ron20_A3_TS1	Ron20	A3	1	RoNi/7.1	MARV	0.0001	36	2016-09-20 21:24:00	2016-09-21 06:23:00	174	8.98333	Ron20_A3	0.00211401
Ron20_B2_TS1	Ron20	B2	1	RoNi/7.1	MARV	0.0001	36	2016-09-20 21:24:00	2016-09-21 06:30:00	47	9.1	Ron20_B2	0.000571026
Ron20_B1_TS1	Ron20	B1	1	RoNi/7.1	MARV	0.001	36	2016-09-20 21:24:00	2016-09-21 06:31:00	263	9.11667	Ron20_B1	0.00319532
Ron20_A1_TS2	Ron20	A1	2	RoNi/7.1	MARV	0.001	36	2016-09-20 21:24:00	2016-09-21 08:52:00	386	11.4667	Ron20_A1	0.0046897
Ron20_A2_TS2	Ron20	A2	2	RoNi/7.1	MARV	0.0001	36	2016-09-20 21:24:00	2016-09-21 08:53:00	62	11.4833	Ron20_A2	0.000753268
Ron20_A3_TS2	Ron20	A3	2	RoNi/7.1	MARV	0.0001	36	2016-09-20 21:24:00	2016-09-21 08:56:00	18	11.5333	Ron20_A3	0.000218691
Ron20_B2_TS2	Ron20	B2	2	RoNi/7.1	MARV	0.0001	36	2016-09-20 21:24:00	2016-09-21 09:03:00	19	11.65	Ron20_B2	0.00023084
Ron20_B1_TS2	Ron20	B1	2	RoNi/7.1	MARV	0.001	36	2016-09-20 21:24:00	2016-09-21 09:04:00	437	11.6667	Ron20_B1	0.00530933
Ron20_A1_TS3	Ron20	A1	3	RoNi/7.1	MARV	0.001	36	2016-09-20 21:24:00	2016-09-21 14:22:00	1354	16.9667	Ron20_A1	0.0164504
Ron20_A2_TS3	Ron20	A2	3	RoNi/7.1	MARV	0.0001	36	2016-09-20 21:24:00	2016-09-21 14:23:00	237	16.9833	Ron20_A2	0.00287943
Ron20_A3_TS3	Ron20	A3	3	RoNi/7.1	MARV	0.0001	36	2016-09-20 21:24:00	2016-09-21 14:24:00	248	17	Ron20_A3	0.00301307
Ron20_B2_TS3	Ron20	B2	3	RoNi/7.1	MARV	0.0001	36	2016-09-20 21:24:00	2016-09-21 14:28:00	283	17.0667	Ron20_B2	0.0034383
Ron20_B1_TS3	Ron20	B1	3	RoNi/7.1	MARV	0.001	36	2016-09-20 21:24:00	2016-09-21 14:29:00	1532	17.0833	Ron20_B1	0.018613
Ron20_A1_TS4	Ron20	A1	4	RoNi/7.1	MARV	0.001	36	2016-09-20 21:24:00	2016-09-21 16:35:00	1858	19.1833	Ron20_A1	0.0225737
Ron20_A2_TS4	Ron20	A2	4	RoNi/7.1	MARV	0.0001	36	2016-09-20 21:24:00	2016-09-21 16:36:00	340	19.2	Ron20_A2	0.00413083
Ron20_A3_TS4	Ron20	A3	4	RoNi/7.1	MARV	0.0001	36	2016-09-20 21:24:00	2016-09-21 16:38:00	351	19.2333	Ron20_A3	0.00426447
Ron20_B2_TS4	Ron20	B2	4	RoNi/7.1	MARV	0.0001	36	2016-09-20 21:24:00	2016-09-21 16:42:00	342	19.3	Ron20_B2	0.00415512
Ron20_B1_TS4	Ron20	B1	4	RoNi/7.1	MARV	0.001	36	2016-09-20 21:24:00	2016-09-21 16:43:00	2192	19.3167	Ron20_B1	0.0266317
Ron20_A1_TS5	Ron20	A1	5	RoNi/7.1	MARV	0.001	36	2016-09-20 21:24:00	2016-09-21 20:11:00	3092	22.7833	Ron20_A1	0.0375662
Ron20_A2_TS5	Ron20	A2	5	RoNi/7.1	MARV	0.0001	36	2016-09-20 21:24:00	2016-09-21 20:12:00	721	22.8	Ron20_A2	0.00875978
Ron20_A3_TS5	Ron20	A3	5	RoNi/7.1	MARV	0.0001	36	2016-09-20 21:24:00	2016-09-21 20:12:00	652	22.8	Ron20_A3	0.00792147
Ron20_B2_TS5	Ron20	B2	5	RoNi/7.1	MARV	0.0001	36	2016-09-20 21:24:00	2016-09-21 20:16:00	759	22.8667	Ron20_B2	0.00922146
Ron20_B1_TS5	Ron20	B1	5	RoNi/7.1	MARV	0.001	36	2016-09-20 21:24:00	2016-09-21 20:17:00	3469	22.8833	Ron20_B1	0.0421466
Ron20_A1_TS6	Ron20	A1	6	RoNi/7.1	MARV	0.001	36	2016-09-20 21:24:00	2016-09-22 09:56:00	16493	36.5333	Ron20_A1	0.200381
Ron20_A2_TS6	Ron20	A2	6	RoNi/7.1	MARV	0.0001	36	2016-09-20 21:24:00	2016-09-22 09:58:00	7176	36.5667	Ron20_A2	0.0871847
Ron20_A3_TS6	Ron20	A3	6	RoNi/7.1	MARV	0.0001	36	2016-09-20 21:24:00	2016-09-22 09:59:00	5126	36.5833	Ron20_A3	0.0622783
Ron20_B2_TS6	Ron20	B2	6	RoNi/7.1	MARV	0.0001	36	2016-09-20 21:24:00	2016-09-22 10:03:00	8004	36.65	Ron20_B2	0.0972445
Ron20_B1_TS6	Ron20	B1	6	RoNi/7.1	MARV	0.001	36	2016-09-20 21:24:00	2016-09-22 10:04:00	19306	36.6667	Ron20_B1	0.234558
Ron20_A1_TS7	Ron20	A1	7	RoNi/7.1	MARV	0.001	36	2016-09-20 21:24:00	2016-09-22 20:37:00	10389	47.2167	Ron20_A1	0.126221
Ron20_A2_TS7	Ron20	A2	7	RoNi/7.1	MARV	0.0001	36	2016-09-20 21:24:00	2016-09-22 20:39:00	14031	47.25	Ron20_A2	0.170469
Ron20_A3_TS7	Ron20	A3	7	RoNi/7.1	MARV	0.0001	36	2016-09-20 21:24:00	2016-09-22 20:40:00	10840	47.2667	Ron20_A3	0.1317
Ron20_B2_TS7	Ron20	B2	7	RoNi/7.1	MARV	0.0001	36	2016-09-20 21:24:00	2016-09-22 20:45:00	14342	47.35	Ron20_B2	0.174248
Ron20_B1_TS7	Ron20	B1	7	RoNi/7.1	MARV	0.001	36	2016-09-20 21:24:00	2016-09-22 20:47:00	10111	47.3833	Ron20_B1	0.122843
Ron20_A1_TS8	Ron20	A1	8	RoNi/7.1	MARV	0.001	36	2016-09-20 21:24:00	2016-09-23 05:40:00	4155	56.2667	Ron20_A1	0.0504811
Ron20_A2_TS8	Ron20	A2	8	RoNi/7.1	MARV	0.0001	36	2016-09-20 21:24:00	2016-09-23 05:41:00	9254	56.2833	Ron20_A2	0.112431
Ron20_A3_TS8	Ron20	A3	8	RoNi/7.1	MARV	0.0001	36	2016-09-20 21:24:00	2016-09-23 05:42:00	9919	56.3	Ron20_A3	0.120511
Ron20_B2_TS8	Ron20	B2	8	RoNi/7.1	MARV	0.0001	36	2016-09-20 21:24:00	2016-09-23 05:46:00	7956	56.3667	Ron20_B2	0.0966613
Ron20_B1_TS8	Ron20	B1	8	RoNi/7.1	MARV	0.001	36	2016-09-20 21:24:00	2016-09-23 05:48:00	3344	56.4	Ron20_B1	0.0406279
Ron20_A1_TS9	Ron20	A1	9	RoNi/7.1	MARV	0.001	36	2016-09-20 21:24:00	2016-09-24 11:26:00	593	86.0333	Ron20_A1	0.00720465
Ron20_A2_TS9	Ron20	A2	9	RoNi/7.1	MARV	0.0001	36	2016-09-20 21:24:00	2016-09-24 11:28:00	1148	86.0667	Ron20_A2	0.0139476
Ron20_A3_TS9	Ron20	A3	9	RoNi/7.1	MARV	0.0001	36	2016-09-20 21:24:00	2016-09-24 11:30:00	610	86.1	Ron20_A3	0.00741119
Ron20_B2_TS9	Ron20	B2	9	RoNi/7.1	MARV	0.0001	36	2016-09-20 21:24:00	2016-09-24 11:36:00	776	86.2	Ron20_B2	0.009428
Ron20_B1_TS9	Ron20	B1	9	RoNi/7.1	MARV	0.001	36	2016-09-20 21:24:00	2016-09-24 11:38:00	1029	86.2333	Ron20_B1	0.0125018
Ron20_A1_TS10	Ron20	A1	10	RoNi/7.1	MARV	0.001	36	2016-09-20 21:24:00	2016-09-24 23:51:00	1027	98.45	Ron20_A1	0.0124775
Ron20_A2_TS10	Ron20	A2	10	RoNi/7.1	MARV	0.0001	36	2016-09-20 21:24:00	2016-09-24 23:53:00	491	98.4833	Ron20_A2	0.0059654
Ron20_A3_TS10	Ron20	A3	10	RoNi/7.1	MARV	0.0001	36	2016-09-20 21:24:00	2016-09-24 23:55:00	130	98.5167	Ron20_A3	0.00157943
Ron20_B2_TS10	Ron20	B2	10	RoNi/7.1	MARV	0.0001	36	2016-09-20 21:24:00	2016-09-25 00:03:00	658	98.65	Ron20_B2	0.00799436
Ron20_B1_TS10	Ron20	B1	10	RoNi/7.1	MARV	0.001	36	2016-09-20 21:24:00	2016-09-25 00:07:00	1467	98.7167	Ron20_B1	0.0178233
Ron21_A1_TS1	Ron21	A1	1	RoNi/7.1	MARV	0.001	36	2016-09-24 07:51:00	2016-09-24 14:38:00	168	6.78333	Ron21_A1	0.00204111
Ron21_A2_TS1	Ron21	A2	1	RoNi/7.1	MARV	0.0001	36	2016-09-24 07:51:00	2016-09-24 14:41:00	0	6.83333	Ron21_A2	0
Ron21_A3_TS1	Ron21	A3	1	RoNi/7.1	MARV	0.001	36	2016-09-24 07:51:00	2016-09-24 14:45:00	114	6.9	Ron21_A3	0.00138504
Ron21_B2_TS1	Ron21	B2	1	RoNi/7.1	MARV	0.0001	36	2016-09-24 07:51:00	2016-09-24 14:51:00	104	7	Ron21_B2	0.00126355
Ron21_B1_TS1	Ron21	B1	1	RoNi/7.1	MARV	0.001	36	2016-09-24 07:51:00	2016-09-24 14:53:00	9	7.03333	Ron21_B1	0.000109345
Ron21_A1_TS2	Ron21	A1	2	RoNi/7.1	MARV	0.001	36	2016-09-24 07:51:00	2016-09-24 18:19:00	214	10.4667	Ron21_A1	0.00259999
Ron21_A2_TS2	Ron21	A2	2	RoNi/7.1	MARV	0.0001	36	2016-09-24 07:51:00	2016-09-24 18:22:00	144	10.5167	Ron21_A2	0.00174953
Ron21_A3_TS2	Ron21	A3	2	RoNi/7.1	MARV	0.001	36	2016-09-24 07:51:00	2016-09-24 18:23:00	218	10.5333	Ron21_A3	0.00264859
Ron21_B2_TS2	Ron21	B2	2	RoNi/7.1	MARV	0.0001	36	2016-09-24 07:51:00	2016-09-24 18:29:00	16	10.6333	Ron21_B2	0.000194392
Ron21_B1_TS2	Ron21	B1	2	RoNi/7.1	MARV	0.001	36	2016-09-24 07:51:00	2016-09-24 18:30:00	369	10.65	Ron21_B1	0.00448316
Ron21_A1_TS3	Ron21	A1	3	RoNi/7.1	MARV	0.001	36	2016-09-24 07:51:00	2016-09-24 21:15:00	484	13.4	Ron21_A1	0.00588035
Ron21_A2_TS3	Ron21	A2	3	RoNi/7.1	MARV	0.0001	36	2016-09-24 07:51:00	2016-09-24 21:17:00	33	13.4333	Ron21_A2	0.000400933
Ron21_A3_TS3	Ron21	A3	3	RoNi/7.1	MARV	0.001	36	2016-09-24 07:51:00	2016-09-24 21:18:00	429	13.45	Ron21_A3	0.00521213
Ron21_B2_TS3	Ron21	B2	3	RoNi/7.1	MARV	0.0001	36	2016-09-24 07:51:00	2016-09-24 21:26:00	34	13.5833	Ron21_B2	0.000413083
Ron21_B1_TS3	Ron21	B1	3	RoNi/7.1	MARV	0.001	36	2016-09-24 07:51:00	2016-09-24 21:27:00	412	13.6	Ron21_B1	0.00500559
Ron21_A1_TS4	Ron21	A1	4	RoNi/7.1	MARV	0.001	36	2016-09-24 07:51:00	2016-09-25 00:45:00	1048	16.9	Ron21_A1	0.0127327
Ron21_A2_TS4	Ron21	A2	4	RoNi/7.1	MARV	0.0001	36	2016-09-24 07:51:00	2016-09-25 00:46:00	63	16.9167	Ron21_A2	0.000765418
Ron21_A3_TS4	Ron21	A3	4	RoNi/7.1	MARV	0.001	36	2016-09-24 07:51:00	2016-09-25 00:47:00	808	16.9333	Ron21_A3	0.00981679
Ron21_B2_TS4	Ron21	B2	4	RoNi/7.1	MARV	0.0001	36	2016-09-24 07:51:00	2016-09-25 00:52:00	262	17.0167	Ron21_B2	0.00318317
Ron21_B1_TS4	Ron21	B1	4	RoNi/7.1	MARV	0.001	36	2016-09-24 07:51:00	2016-09-25 00:53:00	752	17.0333	Ron21_B1	0.00913641
Ron21_A1_TS5	Ron21	A1	5	RoNi/7.1	MARV	0.001	36	2016-09-24 07:51:00	2016-09-25 10:01:00	3422	26.1667	Ron21_A1	0.0415755
Ron21_A2_TS5	Ron21	A2	5	RoNi/7.1	MARV	0.0001	36	2016-09-24 07:51:00	2016-09-25 10:02:00	786	26.1833	Ron21_A2	0.0095495
Ron21_A3_TS5	Ron21	A3	5	RoNi/7.1	MARV	0.001	36	2016-09-24 07:51:00	2016-09-25 10:03:00	2818	26.2	Ron21_A3	0.0342373
Ron21_B2_TS5	Ron21	B2	5	RoNi/7.1	MARV	0.0001	36	2016-09-24 07:51:00	2016-09-25 10:07:00	1495	26.2667	Ron21_B2	0.0181635
Ron21_B1_TS5	Ron21	B1	5	RoNi/7.1	MARV	0.001	36	2016-09-24 07:51:00	2016-09-25 10:08:00	3648	26.2833	Ron21_B1	0.0443213
Ron22_A1_TS1	Ron22	A1	1	RoNi/7.1	MARV	0.001	36	2016-09-24 07:51:00	2016-09-24 15:47:00	22	7.93333	Ron22_A1	0.000267289
Ron22_A2_TS1	Ron22	A2	1	RoNi/7.1	MARV	0.0001	36	2016-09-24 07:51:00	2016-09-24 15:49:00	29	7.96667	Ron22_A2	0.000352335
Ron22_A3_TS1	Ron22	A3	1	RoNi/7.1	MARV	0.001	36	2016-09-24 07:51:00	2016-09-24 15:53:00	21	8.03333	Ron22_A3	0.000255139
Ron22_B2_TS1	Ron22	B2	1	RoNi/7.1	MARV	0.0001	36	2016-09-24 07:51:00	2016-09-24 16:00:00	119	8.15	Ron22_B2	0.00144579
Ron22_B1_TS1	Ron22	B1	1	RoNi/7.1	MARV	0.001	36	2016-09-24 07:51:00	2016-09-24 16:05:00	165	8.23333	Ron22_B1	0.00200467
Ron22_A1_TS2	Ron22	A1	2	RoNi/7.1	MARV	0.001	36	2016-09-24 07:51:00	2016-09-24 18:47:00	256	10.9333	Ron22_A1	0.00311027
Ron22_A2_TS2	Ron22	A2	2	RoNi/7.1	MARV	0.0001	36	2016-09-24 07:51:00	2016-09-24 18:49:00	142	10.9667	Ron22_A2	0.00172523
Ron22_A3_TS2	Ron22	A3	2	RoNi/7.1	MARV	0.001	36	2016-09-24 07:51:00	2016-09-24 18:52:00	186	11.0167	Ron22_A3	0.0022598
Ron22_B2_TS2	Ron22	B2	2	RoNi/7.1	MARV	0.0001	36	2016-09-24 07:51:00	2016-09-24 18:58:00	144	11.1167	Ron22_B2	0.00174953
Ron22_B1_TS2	Ron22	B1	2	RoNi/7.1	MARV	0.001	36	2016-09-24 07:51:00	2016-09-24 19:00:00	298	11.15	Ron22_B1	0.00362055
Ron22_A1_TS3	Ron22	A1	3	RoNi/7.1	MARV	0.001	36	2016-09-24 07:51:00	2016-09-24 21:42:00	418	13.85	Ron22_A1	0.00507849
Ron22_A2_TS3	Ron22	A2	3	RoNi/7.1	MARV	0.0001	36	2016-09-24 07:51:00	2016-09-24 21:45:00	63	13.9	Ron22_A2	0.000765418
Ron22_A3_TS3	Ron22	A3	3	RoNi/7.1	MARV	0.001	36	2016-09-24 07:51:00	2016-09-24 21:48:00	363	13.95	Ron22_A3	0.00441026
Ron22_B2_TS3	Ron22	B2	3	RoNi/7.1	MARV	0.0001	36	2016-09-24 07:51:00	2016-09-24 21:53:00	22	14.0333	Ron22_B2	0.000267289
Ron22_B1_TS3	Ron22	B1	3	RoNi/7.1	MARV	0.001	36	2016-09-24 07:51:00	2016-09-24 21:54:00	561	14.05	Ron22_B1	0.00681586
Ron22_A1_TS4	Ron22	A1	4	RoNi/7.1	MARV	0.001	36	2016-09-24 07:51:00	2016-09-25 01:05:00	828	17.2333	Ron22_A1	0.0100598
Ron22_A2_TS4	Ron22	A2	4	RoNi/7.1	MARV	0.0001	36	2016-09-24 07:51:00	2016-09-25 01:06:00	78	17.25	Ron22_A2	0.00094766
Ron22_A3_TS4	Ron22	A3	4	RoNi/7.1	MARV	0.001	36	2016-09-24 07:51:00	2016-09-25 01:01:00	735	17.1667	Ron22_A3	0.00892987
Ron22_B2_TS4	Ron22	B2	4	RoNi/7.1	MARV	0.0001	36	2016-09-24 07:51:00	2016-09-25 01:12:00	77	17.35	Ron22_B2	0.000935511
Ron22_B1_TS4	Ron22	B1	4	RoNi/7.1	MARV	0.001	36	2016-09-24 07:51:00	2016-09-25 01:13:00	1008	17.3667	Ron22_B1	0.0122467
Ron22_A1_TS5	Ron22	A1	5	RoNi/7.1	MARV	0.001	36	2016-09-24 07:51:00	2016-09-25 10:19:00	3956	26.4667	Ron22_A1	0.0480634
Ron22_A2_TS5	Ron22	A2	5	RoNi/7.1	MARV	0.0001	36	2016-09-24 07:51:00	2016-09-25 10:20:00	977	26.4833	Ron22_A2	0.01187
Ron22_A3_TS5	Ron22	A3	5	RoNi/7.1	MARV	0.001	36	2016-09-24 07:51:00	2016-09-25 10:21:00	3353	26.5	Ron22_A3	0.0407372
Ron22_B2_TS5	Ron22	B2	5	RoNi/7.1	MARV	0.0001	36	2016-09-24 07:51:00	2016-09-25 10:27:00	1004	26.6	Ron22_B2	0.0121981
Ron22_B1_TS5	Ron22	B1	5	RoNi/7.1	MARV	0.001	36	2016-09-24 07:51:00	2016-09-25 10:26:00	4832	26.5833	Ron22_B1	0.0587063
Ron22_A1_TS6	Ron22	A1	6	RoNi/7.1	MARV	0.001	36	2016-09-24 07:51:00	2016-09-25 19:34:00	13895	35.7167	Ron22_A1	0.168817
Ron22_A2_TS6	Ron22	A2	6	RoNi/7.1	MARV	0.0001	36	2016-09-24 07:51:00	2016-09-25 19:35:00	4937	35.7333	Ron22_A2	0.059982
Ron22_A3_TS6	Ron22	A3	6	RoNi/7.1	MARV	0.001	36	2016-09-24 07:51:00	2016-09-25 19:36:00	12586	35.75	Ron22_A3	0.152913
Ron22_B2_TS6	Ron22	B2	6	RoNi/7.1	MARV	0.0001	36	2016-09-24 07:51:00	2016-09-25 19:40:00	4453	35.8167	Ron22_B2	0.0541017
Ron22_B1_TS6	Ron22	B1	6	RoNi/7.1	MARV	0.001	36	2016-09-24 07:51:00	2016-09-25 19:41:00	14965	35.8333	Ron22_B1	0.181817
Ron22_A1_TS7	Ron22	A1	7	RoNi/7.1	MARV	0.001	36	2016-09-24 07:51:00	2016-09-26 08:15:00	7846	48.4	Ron22_A1	0.0953249
Ron22_A2_TS7	Ron22	A2	7	RoNi/7.1	MARV	0.0001	36	2016-09-24 07:51:00	2016-09-26 08:16:00	13577	48.4167	Ron22_A2	0.164954
Ron22_A3_TS7	Ron22	A3	7	RoNi/7.1	MARV	0.001	36	2016-09-24 07:51:00	2016-09-26 08:17:00	11728	48.4333	Ron22_A3	0.142489
Ron22_B2_TS7	Ron22	B2	7	RoNi/7.1	MARV	0.0001	36	2016-09-24 07:51:00	2016-09-26 08:21:00	9949	48.5	Ron22_B2	0.120875
Ron22_B1_TS7	Ron22	B1	7	RoNi/7.1	MARV	0.001	36	2016-09-24 07:51:00	2016-09-26 08:22:00	9688	48.5167	Ron22_B1	0.117704
Ron23_A1_TS1	Ron23	A1	1	RoNi/7.1	MARV	0.001	36	2016-09-24 07:51:00	2016-09-24 16:22:00	224	8.51667	Ron23_A1	0.00272149
Ron23_A2_TS1	Ron23	A2	1	RoNi/7.1	MARV	0.0001	36	2016-09-24 07:51:00	2016-09-24 16:25:00	18	8.56667	Ron23_A2	0.000218691
Ron23_A3_TS1	Ron23	A3	1	RoNi/7.1	MARV	0.0001	36	2016-09-24 07:51:00	2016-09-24 16:28:00	1	8.61667	Ron23_A3	1.21495e-05
Ron23_B2_TS1	Ron23	B2	1	RoNi/7.1	MARV	0.0001	36	2016-09-24 07:51:00	2016-09-24 16:34:00	0	8.71667	Ron23_B2	0
Ron23_B1_TS1	Ron23	B1	1	RoNi/7.1	MARV	0.001	36	2016-09-24 07:51:00	2016-09-24 16:37:00	188	8.76667	Ron23_B1	0.0022841
Ron23_A1_TS2	Ron23	A1	2	RoNi/7.1	MARV	0.001	36	2016-09-24 07:51:00	2016-09-24 19:17:00	307	11.4333	Ron23_A1	0.00372989
Ron23_A2_TS2	Ron23	A2	2	RoNi/7.1	MARV	0.0001	36	2016-09-24 07:51:00	2016-09-24 19:20:00	48	11.4833	Ron23_A2	0.000583175
Ron23_A3_TS2	Ron23	A3	2	RoNi/7.1	MARV	0.0001	36	2016-09-24 07:51:00	2016-09-24 19:24:00	150	11.55	Ron23_A3	0.00182242
Ron23_B2_TS2	Ron23	B2	2	RoNi/7.1	MARV	0.0001	36	2016-09-24 07:51:00	2016-09-24 19:30:00	4	11.65	Ron23_B2	4.85979e-05
Ron23_B1_TS2	Ron23	B1	2	RoNi/7.1	MARV	0.001	36	2016-09-24 07:51:00	2016-09-24 19:31:00	409	11.6667	Ron23_B1	0.00496914
Ron23_A1_TS3	Ron23	A1	3	RoNi/7.1	MARV	0.001	36	2016-09-24 07:51:00	2016-09-24 22:08:00	483	14.2833	Ron23_A1	0.0058682
Ron23_A2_TS3	Ron23	A2	3	RoNi/7.1	MARV	0.0001	36	2016-09-24 07:51:00	2016-09-24 22:11:00	245	14.3333	Ron23_A2	0.00297662
Ron23_A3_TS3	Ron23	A3	3	RoNi/7.1	MARV	0.0001	36	2016-09-24 07:51:00	2016-09-24 22:15:00	213	14.4	Ron23_A3	0.00258784
Ron23_B2_TS3	Ron23	B2	3	RoNi/7.1	MARV	0.0001	36	2016-09-24 07:51:00	2016-09-24 22:22:00	21	14.5167	Ron23_B2	0.000255139
Ron23_B1_TS3	Ron23	B1	3	RoNi/7.1	MARV	0.001	36	2016-09-24 07:51:00	2016-09-24 22:23:00	631	14.5333	Ron23_B1	0.00766633
Ron23_A1_TS4	Ron23	A1	4	RoNi/7.1	MARV	0.001	36	2016-09-24 07:51:00	2016-09-25 01:26:00	976	17.5833	Ron23_A1	0.0118579
Ron23_A2_TS4	Ron23	A2	4	RoNi/7.1	MARV	0.0001	36	2016-09-24 07:51:00	2016-09-25 01:27:00	274	17.6	Ron23_A2	0.00332896
Ron23_A3_TS4	Ron23	A3	4	RoNi/7.1	MARV	0.0001	36	2016-09-24 07:51:00	2016-09-25 01:29:00	73	17.6333	Ron23_A3	0.000886913
Ron23_B2_TS4	Ron23	B2	4	RoNi/7.1	MARV	0.0001	36	2016-09-24 07:51:00	2016-09-25 01:37:00	36	17.7667	Ron23_B2	0.000437382
Ron23_B1_TS4	Ron23	B1	4	RoNi/7.1	MARV	0.001	36	2016-09-24 07:51:00	2016-09-25 01:37:00	1224	17.7667	Ron23_B1	0.014871
Ron23_A1_TS5	Ron23	A1	5	RoNi/7.1	MARV	0.001	36	2016-09-24 07:51:00	2016-09-25 10:38:00	5131	26.7833	Ron23_A1	0.062339
Ron23_A2_TS5	Ron23	A2	5	RoNi/7.1	MARV	0.0001	36	2016-09-24 07:51:00	2016-09-25 10:39:00	1036	26.8	Ron23_A2	0.0125869
Ron23_A3_TS5	Ron23	A3	5	RoNi/7.1	MARV	0.0001	36	2016-09-24 07:51:00	2016-09-25 10:40:00	740	26.8167	Ron23_A3	0.00899062
Ron23_B2_TS5	Ron23	B2	5	RoNi/7.1	MARV	0.0001	36	2016-09-24 07:51:00	2016-09-25 10:44:00	748	26.8833	Ron23_B2	0.00908782
Ron23_B1_TS5	Ron23	B1	5	RoNi/7.1	MARV	0.001	36	2016-09-24 07:51:00	2016-09-25 10:45:00	5934	26.9	Ron23_B1	0.0720951
Ron23_A1_TS6	Ron23	A1	6	RoNi/7.1	MARV	0.001	36	2016-09-24 07:51:00	2016-09-25 19:22:00	14585	35.5167	Ron23_A1	0.1772
Ron23_A2_TS6	Ron23	A2	6	RoNi/7.1	MARV	0.0001	36	2016-09-24 07:51:00	2016-09-25 19:24:00	3829	35.55	Ron23_A2	0.0465204
Ron23_A3_TS6	Ron23	A3	6	RoNi/7.1	MARV	0.0001	36	2016-09-24 07:51:00	2016-09-25 19:25:00	2890	35.5667	Ron23_A3	0.035112
Ron23_B2_TS6	Ron23	B2	6	RoNi/7.1	MARV	0.0001	36	2016-09-24 07:51:00	2016-09-25 19:29:00	3346	35.6333	Ron23_B2	0.0406522
Ron23_B1_TS6	Ron23	B1	6	RoNi/7.1	MARV	0.001	36	2016-09-24 07:51:00	2016-09-25 19:30:00	14698	35.65	Ron23_B1	0.178573
Ron24_A1_TS1	Ron24	A1	1	RoNi/7.1	MARV	0.001	36	2016-09-24 07:51:00	2016-09-24 17:01:00	365	9.16667	Ron24_A1	0.00443456
Ron24_A2_TS1	Ron24	A2	1	RoNi/7.1	MARV	0.0001	36	2016-09-24 07:51:00	2016-09-24 17:04:00	169	9.21667	Ron24_A2	0.00205326
Ron24_A3_TS1	Ron24	A3	1	RoNi/7.1	MARV	0.0001	36	2016-09-24 07:51:00	2016-09-24 17:06:00	172	9.25	Ron24_A3	0.00208971
Ron24_B2_TS1	Ron24	B2	1	RoNi/7.1	MARV	0.0001	36	2016-09-24 07:51:00	2016-09-24 17:13:00	138	9.36667	Ron24_B2	0.00167663
Ron24_B1_TS1	Ron24	B1	1	RoNi/7.1	MARV	0.001	36	2016-09-24 07:51:00	2016-09-24 17:14:00	275	9.38333	Ron24_B1	0.00334111
Ron24_A1_TS2	Ron24	A1	2	RoNi/7.1	MARV	0.001	36	2016-09-24 07:51:00	2016-09-24 19:45:00	230	11.9	Ron24_A1	0.00279438
Ron24_A2_TS2	Ron24	A2	2	RoNi/7.1	MARV	0.0001	36	2016-09-24 07:51:00	2016-09-24 19:49:00	181	11.9667	Ron24_A2	0.00219906
Ron24_A3_TS2	Ron24	A3	2	RoNi/7.1	MARV	0.0001	36	2016-09-24 07:51:00	2016-09-24 19:52:00	53	12.0167	Ron24_A3	0.000643923
Ron24_B2_TS2	Ron24	B2	2	RoNi/7.1	MARV	0.0001	36	2016-09-24 07:51:00	2016-09-24 19:59:00	183	12.1333	Ron24_B2	0.00222336
Ron24_B1_TS2	Ron24	B1	2	RoNi/7.1	MARV	0.001	36	2016-09-24 07:51:00	2016-09-24 20:00:00	221	12.15	Ron24_B1	0.00268504
Ron24_A1_TS3	Ron24	A1	3	RoNi/7.1	MARV	0.001	36	2016-09-24 07:51:00	2016-09-24 22:39:00	474	14.8	Ron24_A1	0.00575886
Ron24_A2_TS3	Ron24	A2	3	RoNi/7.1	MARV	0.0001	36	2016-09-24 07:51:00	2016-09-24 22:42:00	196	14.85	Ron24_A2	0.0023813
Ron24_A3_TS3	Ron24	A3	3	RoNi/7.1	MARV	0.0001	36	2016-09-24 07:51:00	2016-09-24 22:45:00	154	14.9	Ron24_A3	0.00187102
Ron24_B2_TS3	Ron24	B2	3	RoNi/7.1	MARV	0.0001	36	2016-09-24 07:51:00	2016-09-24 22:52:00	195	15.0167	Ron24_B2	0.00236915
Ron24_B1_TS3	Ron24	B1	3	RoNi/7.1	MARV	0.001	36	2016-09-24 07:51:00	2016-09-24 22:53:00	499	15.0333	Ron24_B1	0.00606259
Ron24_A1_TS4	Ron24	A1	4	RoNi/7.1	MARV	0.001	36	2016-09-24 07:51:00	2016-09-25 01:51:00	997	18	Ron24_A1	0.012113
Ron24_A2_TS4	Ron24	A2	4	RoNi/7.1	MARV	0.0001	36	2016-09-24 07:51:00	2016-09-25 01:52:00	223	18.0167	Ron24_A2	0.00270934
Ron24_A3_TS4	Ron24	A3	4	RoNi/7.1	MARV	0.0001	36	2016-09-24 07:51:00	2016-09-25 01:53:00	184	18.0333	Ron24_A3	0.00223551
Ron24_B2_TS4	Ron24	B2	4	RoNi/7.1	MARV	0.0001	36	2016-09-24 07:51:00	2016-09-25 01:58:00	115	18.1167	Ron24_B2	0.00139719
Ron24_B1_TS4	Ron24	B1	4	RoNi/7.1	MARV	0.001	36	2016-09-24 07:51:00	2016-09-25 01:59:00	965	18.1333	Ron24_B1	0.0117243
Ron24_A1_TS5	Ron24	A1	5	RoNi/7.1	MARV	0.001	36	2016-09-24 07:51:00	2016-09-25 10:58:00	3317	27.1167	Ron24_A1	0.0402998
Ron24_A2_TS5	Ron24	A2	5	RoNi/7.1	MARV	0.0001	36	2016-09-24 07:51:00	2016-09-25 10:59:00	1395	27.1333	Ron24_A2	0.0169485
Ron24_A3_TS5	Ron24	A3	5	RoNi/7.1	MARV	0.0001	36	2016-09-24 07:51:00	2016-09-25 11:00:00	787	27.15	Ron24_A3	0.00956165
Ron24_B2_TS5	Ron24	B2	5	RoNi/7.1	MARV	0.0001	36	2016-09-24 07:51:00	2016-09-25 11:05:00	1223	27.2333	Ron24_B2	0.0148588
Ron24_B1_TS5	Ron24	B1	5	RoNi/7.1	MARV	0.001	36	2016-09-24 07:51:00	2016-09-25 11:06:00	4460	27.25	Ron24_B1	0.0541867
Ron24_A1_TS6	Ron24	A1	6	RoNi/7.1	MARV	0.001	36	2016-09-24 07:51:00	2016-09-25 20:03:00	11927	36.2	Ron24_A1	0.144907
Ron24_A2_TS6	Ron24	A2	6	RoNi/7.1	MARV	0.0001	36	2016-09-24 07:51:00	2016-09-25 20:04:00	6326	36.2167	Ron24_A2	0.0768577
Ron24_A3_TS6	Ron24	A3	6	RoNi/7.1	MARV	0.0001	36	2016-09-24 07:51:00	2016-09-25 20:04:00	3413	36.2167	Ron24_A3	0.0414662
Ron24_B2_TS6	Ron24	B2	6	RoNi/7.1	MARV	0.0001	36	2016-09-24 07:51:00	2016-09-25 20:09:00	5449	36.3	Ron24_B2	0.0662026
Ron24_B1_TS6	Ron24	B1	6	RoNi/7.1	MARV	0.001	36	2016-09-24 07:51:00	2016-09-25 20:10:00	14237	36.3167	Ron24_B1	0.172972
Ron24_A1_TS7	Ron24	A1	7	RoNi/7.1	MARV	0.001	36	2016-09-24 07:51:00	2016-09-26 08:40:00	12566	48.8167	Ron24_A1	0.15267
Ron24_A2_TS7	Ron24	A2	7	RoNi/7.1	MARV	0.0001	36	2016-09-24 07:51:00	2016-09-26 08:42:00	12672	48.85	Ron24_A2	0.153958
Ron24_A3_TS7	Ron24	A3	7	RoNi/7.1	MARV	0.0001	36	2016-09-24 07:51:00	2016-09-26 08:43:00	8598	48.8667	Ron24_A3	0.104461
Ron24_B2_TS7	Ron24	B2	7	RoNi/7.1	MARV	0.0001	36	2016-09-24 07:51:00	2016-09-26 08:48:00	15787	48.95	Ron24_B2	0.191804
Ron24_B1_TS7	Ron24	B1	7	RoNi/7.1	MARV	0.001	36	2016-09-24 07:51:00	2016-09-26 08:49:00	11309	48.9667	Ron24_B1	0.137399
Ron24_A1_TS8	Ron24	A1	8	RoNi/7.1	MARV	0.001	36	2016-09-24 07:51:00	2016-09-27 08:01:00	1354	72.1667	Ron24_A1	0.0164504
Ron24_A2_TS8	Ron24	A2	8	RoNi/7.1	MARV	0.0001	36	2016-09-24 07:51:00	2016-09-27 08:02:00	750	72.1833	Ron24_A2	0.00911212
Ron24_A3_TS8	Ron24	A3	8	RoNi/7.1	MARV	0.0001	36	2016-09-24 07:51:00	2016-09-27 08:04:00	2087	72.2167	Ron24_A3	0.025356
Ron24_B2_TS8	Ron24	B2	8	RoNi/7.1	MARV	0.0001	36	2016-09-24 07:51:00	2016-09-27 08:08:00	900	72.2833	Ron24_B2	0.0109345
Ron24_B1_TS8	Ron24	B1	8	RoNi/7.1	MARV	0.001	36	2016-09-24 07:51:00	2016-09-27 08:09:00	999	72.3	Ron24_B1	0.0121373
Ron3_A1_TS1	Ron3	A1	1	RoNi/7.1	EBOV	0.001	36	2016-09-06 05:21:00	2016-09-06 12:46:00	1	7.41667	Ron3_A1	1.21495e-05
Ron3_A2_TS1	Ron3	A2	1	RoNi/7.1	EBOV	0.0001	36	2016-09-06 05:21:00	2016-09-06 12:49:00	0	7.46667	Ron3_A2	0
Ron3_A3_TS1	Ron3	A3	1	RoNi/7.1	EBOV	0.0001	36	2016-09-06 05:21:00	2016-09-06 13:03:00	0	7.7	Ron3_A3	0
Ron3_B2_TS1	Ron3	B2	1	RoNi/7.1	EBOV	0.0001	36	2016-09-06 05:21:00	2016-09-06 13:26:00	0	8.08333	Ron3_B2	0
Ron3_B1_TS1	Ron3	B1	1	RoNi/7.1	EBOV	0.001	36	2016-09-06 05:21:00	2016-09-06 13:29:00	18	8.13333	Ron3_B1	0.000218691
Ron3_A1_TS2	Ron3	A1	2	RoNi/7.1	EBOV	0.001	36	2016-09-06 05:21:00	2016-09-06 17:04:00	187	11.7167	Ron3_A1	0.00227195
Ron3_A2_TS2	Ron3	A2	2	RoNi/7.1	EBOV	0.0001	36	2016-09-06 05:21:00	2016-09-06 17:06:00	100	11.75	Ron3_A2	0.00121495
Ron3_A3_TS2	Ron3	A3	2	RoNi/7.1	EBOV	0.0001	36	2016-09-06 05:21:00	2016-09-06 17:09:00	31	11.8	Ron3_A3	0.000376634
Ron3_B2_TS2	Ron3	B2	2	RoNi/7.1	EBOV	0.0001	36	2016-09-06 05:21:00	2016-09-06 17:16:00	0	11.9167	Ron3_B2	0
Ron3_B1_TS2	Ron3	B1	2	RoNi/7.1	EBOV	0.001	36	2016-09-06 05:21:00	2016-09-06 17:17:00	224	11.9333	Ron3_B1	0.00272149
Ron3_A1_TS3	Ron3	A1	3	RoNi/7.1	EBOV	0.001	36	2016-09-06 05:21:00	2016-09-06 21:28:00	360	16.1167	Ron3_A1	0.00437382
Ron3_A2_TS3	Ron3	A2	3	RoNi/7.1	EBOV	0.0001	36	2016-09-06 05:21:00	2016-09-06 21:31:00	311	16.1667	Ron3_A2	0.00377849
Ron3_A3_TS3	Ron3	A3	3	RoNi/7.1	EBOV	0.0001	36	2016-09-06 05:21:00	2016-09-06 21:35:00	174	16.2333	Ron3_A3	0.00211401
Ron3_B2_TS3	Ron3	B2	3	RoNi/7.1	EBOV	0.0001	36	2016-09-06 05:21:00	2016-09-06 21:42:00	27	16.35	Ron3_B2	0.000328036
Ron3_B1_TS3	Ron3	B1	3	RoNi/7.1	EBOV	0.001	36	2016-09-06 05:21:00	2016-09-06 21:43:00	442	16.3667	Ron3_B1	0.00537007
Ron3_A1_TS4	Ron3	A1	4	RoNi/7.1	EBOV	0.001	36	2016-09-06 05:21:00	2016-09-07 07:32:00	1040	26.1833	Ron3_A1	0.0126355
Ron3_A2_TS4	Ron3	A2	4	RoNi/7.1	EBOV	0.0001	36	2016-09-06 05:21:00	2016-09-07 07:35:00	23	26.2333	Ron3_A2	0.000279438
Ron3_A3_TS4	Ron3	A3	4	RoNi/7.1	EBOV	0.0001	36	2016-09-06 05:21:00	2016-09-07 07:38:00	200	26.2833	Ron3_A3	0.0024299
Ron3_B2_TS4	Ron3	B2	4	RoNi/7.1	EBOV	0.0001	36	2016-09-06 05:21:00	2016-09-07 07:44:00	82	26.3833	Ron3_B2	0.000996258
Ron3_B1_TS4	Ron3	B1	4	RoNi/7.1	EBOV	0.001	36	2016-09-06 05:21:00	2016-09-07 07:44:00	1198	26.3833	Ron3_B1	0.0145551
Ron3_A1_TS5	Ron3	A1	5	RoNi/7.1	EBOV	0.001	36	2016-09-06 05:21:00	2016-09-07 17:32:00	3215	36.1833	Ron3_A1	0.0390606
Ron3_A2_TS5	Ron3	A2	5	RoNi/7.1	EBOV	0.0001	36	2016-09-06 05:21:00	2016-09-07 17:34:00	310	36.2167	Ron3_A2	0.00376634
Ron3_A3_TS5	Ron3	A3	5	RoNi/7.1	EBOV	0.0001	36	2016-09-06 05:21:00	2016-09-07 17:35:00	722	36.2333	Ron3_A3	0.00877193
Ron3_B2_TS5	Ron3	B2	5	RoNi/7.1	EBOV	0.0001	36	2016-09-06 05:21:00	2016-09-07 17:39:00	503	36.3	Ron3_B2	0.00611119
Ron3_B1_TS5	Ron3	B1	5	RoNi/7.1	EBOV	0.001	36	2016-09-06 05:21:00	2016-09-07 17:40:00	3794	36.3167	Ron3_B1	0.0460952
Ron4_A1_TS1	Ron4	A1	1	RoNi/7.1	EBOV	0.001	36	2016-09-06 05:21:00	2016-09-06 13:46:00	73	8.41667	Ron4_A1	0.000886913
Ron4_A2_TS1	Ron4	A2	1	RoNi/7.1	EBOV	0.0001	36	2016-09-06 05:21:00	2016-09-06 13:48:00	18	8.45	Ron4_A2	0.000218691
Ron4_A3_TS1	Ron4	A3	1	RoNi/7.1	EBOV	0.0001	36	2016-09-06 05:21:00	2016-09-06 13:51:00	76	8.5	Ron4_A3	0.000923361
Ron4_B2_TS1	Ron4	B2	1	RoNi/7.1	EBOV	0.0001	36	2016-09-06 05:21:00	2016-09-06 13:40:00	156	8.31667	Ron4_B2	0.00189532
Ron4_B1_TS1	Ron4	B1	1	RoNi/7.1	EBOV	0.001	36	2016-09-06 05:21:00	2016-09-06 13:41:00	135	8.33333	Ron4_B1	0.00164018
Ron4_A1_TS2	Ron4	A1	2	RoNi/7.1	EBOV	0.001	36	2016-09-06 05:21:00	2016-09-06 17:57:00	254	12.6	Ron4_A1	0.00308597
Ron4_A2_TS2	Ron4	A2	2	RoNi/7.1	EBOV	0.0001	36	2016-09-06 05:21:00	2016-09-06 18:01:00	37	12.6667	Ron4_A2	0.000449531
Ron4_A3_TS2	Ron4	A3	2	RoNi/7.1	EBOV	0.0001	36	2016-09-06 05:21:00	2016-09-06 18:03:00	23	12.7	Ron4_A3	0.000279438
Ron4_B2_TS2	Ron4	B2	2	RoNi/7.1	EBOV	0.0001	36	2016-09-06 05:21:00	2016-09-06 18:08:00	88	12.7833	Ron4_B2	0.00106915
Ron4_B1_TS2	Ron4	B1	2	RoNi/7.1	EBOV	0.001	36	2016-09-06 05:21:00	2016-09-06 18:11:00	325	12.8333	Ron4_B1	0.00394858
Ron4_A1_TS3	Ron4	A1	3	RoNi/7.1	EBOV	0.001	36	2016-09-06 05:21:00	2016-09-06 22:14:00	438	16.8833	Ron4_A1	0.00532148
Ron4_A2_TS3	Ron4	A2	3	RoNi/7.1	EBOV	0.0001	36	2016-09-06 05:21:00	2016-09-06 22:16:00	40	16.9167	Ron4_A2	0.000485979
Ron4_A3_TS3	Ron4	A3	3	RoNi/7.1	EBOV	0.0001	36	2016-09-06 05:21:00	2016-09-06 22:19:00	104	16.9667	Ron4_A3	0.00126355
Ron4_B2_TS3	Ron4	B2	3	RoNi/7.1	EBOV	0.0001	36	2016-09-06 05:21:00	2016-09-06 22:23:00	365	17.0333	Ron4_B2	0.00443456
Ron4_B1_TS3	Ron4	B1	3	RoNi/7.1	EBOV	0.001	36	2016-09-06 05:21:00	2016-09-06 22:24:00	545	17.05	Ron4_B1	0.00662147
Ron4_A1_TS4	Ron4	A1	4	RoNi/7.1	EBOV	0.001	36	2016-09-06 05:21:00	2016-09-07 08:07:00	1095	26.7667	Ron4_A1	0.0133037
Ron4_A2_TS4	Ron4	A2	4	RoNi/7.1	EBOV	0.0001	36	2016-09-06 05:21:00	2016-09-07 08:10:00	145	26.8167	Ron4_A2	0.00176168
Ron4_A3_TS4	Ron4	A3	4	RoNi/7.1	EBOV	0.0001	36	2016-09-06 05:21:00	2016-09-07 08:12:00	361	26.85	Ron4_A3	0.00438596
Ron4_B2_TS4	Ron4	B2	4	RoNi/7.1	EBOV	0.0001	36	2016-09-06 05:21:00	2016-09-07 08:17:00	306	26.9333	Ron4_B2	0.00371774
Ron4_B1_TS4	Ron4	B1	4	RoNi/7.1	EBOV	0.001	36	2016-09-06 05:21:00	2016-09-07 08:17:00	1265	26.9333	Ron4_B1	0.0153691
Ron4_A1_TS5	Ron4	A1	5	RoNi/7.1	EBOV	0.001	36	2016-09-06 05:21:00	2016-09-07 18:23:00	3072	37.0333	Ron4_A1	0.0373232
Ron4_A2_TS5	Ron4	A2	5	RoNi/7.1	EBOV	0.0001	36	2016-09-06 05:21:00	2016-09-07 18:24:00	555	37.05	Ron4_A2	0.00674297
Ron4_A3_TS5	Ron4	A3	5	RoNi/7.1	EBOV	0.0001	36	2016-09-06 05:21:00	2016-09-07 18:25:00	968	37.0667	Ron4_A3	0.0117607
Ron4_B2_TS5	Ron4	B2	5	RoNi/7.1	EBOV	0.0001	36	2016-09-06 05:21:00	2016-09-07 18:30:00	1150	37.15	Ron4_B2	0.0139719
Ron4_B1_TS5	Ron4	B1	5	RoNi/7.1	EBOV	0.001	36	2016-09-06 05:21:00	2016-09-07 18:32:00	3607	37.1833	Ron4_B1	0.0438232
Ron4_A1_TS6	Ron4	A1	6	RoNi/7.1	EBOV	0.001	36	2016-09-06 05:21:00	2016-09-08 09:20:00	7199	51.9833	Ron4_A1	0.0874642
Ron4_A2_TS6	Ron4	A2	6	RoNi/7.1	EBOV	0.0001	36	2016-09-06 05:21:00	2016-09-08 09:21:00	1973	52	Ron4_A2	0.0239709
Ron4_A3_TS6	Ron4	A3	6	RoNi/7.1	EBOV	0.0001	36	2016-09-06 05:21:00	2016-09-08 09:22:00	3105	52.0167	Ron4_A3	0.0377242
Ron4_B2_TS6	Ron4	B2	6	RoNi/7.1	EBOV	0.0001	36	2016-09-06 05:21:00	2016-09-08 09:25:00	3832	52.0667	Ron4_B2	0.0465568
Ron4_B1_TS6	Ron4	B1	6	RoNi/7.1	EBOV	0.001	36	2016-09-06 05:21:00	2016-09-08 09:27:00	9351	52.1	Ron4_B1	0.11361
Ron5_A1_TS1	Ron5	A1	1	RoNi/7.1	VSVG	0.001	36	2016-09-06 04:59:00	2016-09-06 13:56:00	370	8.95	Ron5_A1	0.00449531
Ron5_A2_TS1	Ron5	A2	1	RoNi/7.1	VSVG	0.0001	36	2016-09-06 04:59:00	2016-09-06 13:59:00	215	9	Ron5_A2	0.00261214
Ron5_A3_TS1	Ron5	A3	1	RoNi/7.1	VSVG	0.001	36	2016-09-06 04:59:00	2016-09-06 14:01:00	417	9.03333	Ron5_A3	0.00506634
Ron5_B2_TS1	Ron5	B2	1	RoNi/7.1	VSVG	0.0001	36	2016-09-06 04:59:00	2016-09-06 14:08:00	2	9.15	Ron5_B2	2.4299e-05
Ron5_B1_TS1	Ron5	B1	1	RoNi/7.1	VSVG	0.001	36	2016-09-06 04:59:00	2016-09-06 14:11:00	161	9.2	Ron5_B1	0.00195607
Ron5_A1_TS2	Ron5	A1	2	RoNi/7.1	VSVG	0.001	36	2016-09-06 04:59:00	2016-09-06 16:10:00	934	11.1833	Ron5_A1	0.0113476
Ron5_A2_TS2	Ron5	A2	2	RoNi/7.1	VSVG	0.0001	36	2016-09-06 04:59:00	2016-09-06 16:14:00	44	11.25	Ron5_A2	0.000534577
Ron5_A3_TS2	Ron5	A3	2	RoNi/7.1	VSVG	0.001	36	2016-09-06 04:59:00	2016-09-06 16:15:00	1090	11.2667	Ron5_A3	0.0132429
Ron5_B2_TS2	Ron5	B2	2	RoNi/7.1	VSVG	0.0001	36	2016-09-06 04:59:00	2016-09-06 16:21:00	180	11.3667	Ron5_B2	0.00218691
Ron5_B1_TS2	Ron5	B1	2	RoNi/7.1	VSVG	0.001	36	2016-09-06 04:59:00	2016-09-06 16:21:00	716	11.3667	Ron5_B1	0.00869903
Ron5_A1_TS3	Ron5	A1	3	RoNi/7.1	VSVG	0.001	36	2016-09-06 04:59:00	2016-09-06 20:55:00	3109	15.9333	Ron5_A1	0.0377728
Ron5_A2_TS3	Ron5	A2	3	RoNi/7.1	VSVG	0.0001	36	2016-09-06 04:59:00	2016-09-06 20:56:00	849	15.95	Ron5_A2	0.0103149
Ron5_A3_TS3	Ron5	A3	3	RoNi/7.1	VSVG	0.001	36	2016-09-06 04:59:00	2016-09-06 20:57:00	3148	15.9667	Ron5_A3	0.0382466
Ron5_B2_TS3	Ron5	B2	3	RoNi/7.1	VSVG	0.0001	36	2016-09-06 04:59:00	2016-09-06 21:02:00	875	16.05	Ron5_B2	0.0106308
Ron5_B1_TS3	Ron5	B1	3	RoNi/7.1	VSVG	0.001	36	2016-09-06 04:59:00	2016-09-06 21:03:00	2504	16.0667	Ron5_B1	0.0304223
Ron5_A1_TS4	Ron5	A1	4	RoNi/7.1	VSVG	0.001	36	2016-09-06 04:59:00	2016-09-07 06:59:00	14856	26	Ron5_A1	0.180493
Ron5_A2_TS4	Ron5	A2	4	RoNi/7.1	VSVG	0.0001	36	2016-09-06 04:59:00	2016-09-07 07:00:00	8400	26.0167	Ron5_A2	0.102056
Ron5_A3_TS4	Ron5	A3	4	RoNi/7.1	VSVG	0.001	36	2016-09-06 04:59:00	2016-09-07 07:02:00	15799	26.05	Ron5_A3	0.19195
Ron5_B2_TS4	Ron5	B2	4	RoNi/7.1	VSVG	0.0001	36	2016-09-06 04:59:00	2016-09-07 07:07:00	7818	26.1333	Ron5_B2	0.0949847
Ron5_B1_TS4	Ron5	B1	4	RoNi/7.1	VSVG	0.001	36	2016-09-06 04:59:00	2016-09-07 07:08:00	12800	26.15	Ron5_B1	0.155513
Ron6_A1_TS1	Ron6	A1	1	RoNi/7.1	VSVG	0.001	36	2016-09-06 04:59:00	2016-09-06 14:16:00	386	9.28333	Ron6_A1	0.0046897
Ron6_A2_TS1	Ron6	A2	1	RoNi/7.1	VSVG	0.0001	36	2016-09-06 04:59:00	2016-09-06 14:18:00	182	9.31667	Ron6_A2	0.00221121
Ron6_A3_TS1	Ron6	A3	1	RoNi/7.1	VSVG	0.001	36	2016-09-06 04:59:00	2016-09-06 14:21:00	450	9.36667	Ron6_A3	0.00546727
Ron6_B2_TS1	Ron6	B2	1	RoNi/7.1	VSVG	0.0001	36	2016-09-06 04:59:00	2016-09-06 14:28:00	15	9.48333	Ron6_B2	0.000182242
Ron6_B1_TS1	Ron6	B1	1	RoNi/7.1	VSVG	0.001	36	2016-09-06 04:59:00	2016-09-06 14:30:00	495	9.51667	Ron6_B1	0.006014
Ron6_A1_TS2	Ron6	A1	2	RoNi/7.1	VSVG	0.001	36	2016-09-06 04:59:00	2016-09-06 16:44:00	885	11.75	Ron6_A1	0.0107523
Ron6_A2_TS2	Ron6	A2	2	RoNi/7.1	VSVG	0.0001	36	2016-09-06 04:59:00	2016-09-06 16:48:00	67	11.8167	Ron6_A2	0.000814016
Ron6_A3_TS2	Ron6	A3	2	RoNi/7.1	VSVG	0.001	36	2016-09-06 04:59:00	2016-09-06 16:50:00	1142	11.85	Ron6_A3	0.0138747
Ron6_B2_TS2	Ron6	B2	2	RoNi/7.1	VSVG	0.0001	36	2016-09-06 04:59:00	2016-09-06 16:54:00	165	11.9167	Ron6_B2	0.00200467
Ron6_B1_TS2	Ron6	B1	2	RoNi/7.1	VSVG	0.001	36	2016-09-06 04:59:00	2016-09-06 16:56:00	1019	11.95	Ron6_B1	0.0123803
Ron6_A1_TS3	Ron6	A1	3	RoNi/7.1	VSVG	0.001	36	2016-09-06 04:59:00	2016-09-06 21:18:00	2960	16.3167	Ron6_A1	0.0359625
Ron6_A2_TS3	Ron6	A2	3	RoNi/7.1	VSVG	0.0001	36	2016-09-06 04:59:00	2016-09-06 21:19:00	745	16.3333	Ron6_A2	0.00905137
Ron6_A3_TS3	Ron6	A3	3	RoNi/7.1	VSVG	0.001	36	2016-09-06 04:59:00	2016-09-06 21:20:00	3212	16.35	Ron6_A3	0.0390242
Ron6_B2_TS3	Ron6	B2	3	RoNi/7.1	VSVG	0.0001	36	2016-09-06 04:59:00	2016-09-06 21:25:00	539	16.4333	Ron6_B2	0.00654857
Ron6_B1_TS3	Ron6	B1	3	RoNi/7.1	VSVG	0.001	36	2016-09-06 04:59:00	2016-09-06 21:25:00	3010	16.4333	Ron6_B1	0.03657
Ron6_A1_TS4	Ron6	A1	4	RoNi/7.1	VSVG	0.001	36	2016-09-06 04:59:00	2016-09-07 07:19:00	13897	26.3333	Ron6_A1	0.168841
Ron6_A2_TS4	Ron6	A2	4	RoNi/7.1	VSVG	0.0001	36	2016-09-06 04:59:00	2016-09-07 07:21:00	6302	26.3667	Ron6_A2	0.0765661
Ron6_A3_TS4	Ron6	A3	4	RoNi/7.1	VSVG	0.001	36	2016-09-06 04:59:00	2016-09-07 07:22:00	13936	26.3833	Ron6_A3	0.169315
Ron6_B2_TS4	Ron6	B2	4	RoNi/7.1	VSVG	0.0001	36	2016-09-06 04:59:00	2016-09-07 07:26:00	6082	26.45	Ron6_B2	0.0738932
Ron6_B1_TS4	Ron6	B1	4	RoNi/7.1	VSVG	0.001	36	2016-09-06 04:59:00	2016-09-07 07:27:00	11838	26.4667	Ron6_B1	0.143826
Ron6_A1_TS5	Ron6	A1	5	RoNi/7.1	VSVG	0.001	36	2016-09-06 04:59:00	2016-09-07 18:02:00	9609	37.05	Ron6_A1	0.116744
Ron6_A2_TS5	Ron6	A2	5	RoNi/7.1	VSVG	0.0001	36	2016-09-06 04:59:00	2016-09-07 18:03:00	12486	37.0667	Ron6_A2	0.151698
Ron6_A3_TS5	Ron6	A3	5	RoNi/7.1	VSVG	0.001	36	2016-09-06 04:59:00	2016-09-07 18:04:00	12382	37.0833	Ron6_A3	0.150435
Ron6_B2_TS5	Ron6	B2	5	RoNi/7.1	VSVG	0.0001	36	2016-09-06 04:59:00	2016-09-07 18:08:00	12054	37.15	Ron6_B2	0.14645
Ron6_B1_TS5	Ron6	B1	5	RoNi/7.1	VSVG	0.001	36	2016-09-06 04:59:00	2016-09-07 18:10:00	11016	37.1833	Ron6_B1	0.133839
Ron6_A1_TS6	Ron6	A1	6	RoNi/7.1	VSVG	0.001	36	2016-09-06 04:59:00	2016-09-08 07:36:00	1338	50.6167	Ron6_A1	0.016256
Ron6_A2_TS6	Ron6	A2	6	RoNi/7.1	VSVG	0.0001	36	2016-09-06 04:59:00	2016-09-08 07:38:00	5294	50.65	Ron6_A2	0.0643194
Ron6_A3_TS6	Ron6	A3	6	RoNi/7.1	VSVG	0.001	36	2016-09-06 04:59:00	2016-09-08 07:40:00	1430	50.6833	Ron6_A3	0.0173738
Ron6_B2_TS6	Ron6	B2	6	RoNi/7.1	VSVG	0.0001	36	2016-09-06 04:59:00	2016-09-08 07:45:00	6294	50.7667	Ron6_B2	0.0764689
Ron6_B1_TS6	Ron6	B1	6	RoNi/7.1	VSVG	0.001	36	2016-09-06 04:59:00	2016-09-08 07:46:00	1916	50.7833	Ron6_B1	0.0232784
Ron7_A1_TS1	Ron7	A1	1	RoNi/7.1	VSVG	0.001	36	2016-09-06 04:59:00	2016-09-06 14:34:00	417	9.58333	Ron7_A1	0.00506634
Ron7_A2_TS1	Ron7	A2	1	RoNi/7.1	VSVG	0.0001	36	2016-09-06 04:59:00	2016-09-06 14:36:00	56	9.61667	Ron7_A2	0.000680371
Ron7_A3_TS1	Ron7	A3	1	RoNi/7.1	VSVG	0.0001	36	2016-09-06 04:59:00	2016-09-06 14:39:00	13	9.66667	Ron7_A3	0.000157943
Ron7_B2_TS1	Ron7	B2	1	RoNi/7.1	VSVG	0.0001	36	2016-09-06 04:59:00	2016-09-06 14:47:00	7	9.8	Ron7_B2	8.50464e-05
Ron7_B1_TS1	Ron7	B1	1	RoNi/7.1	VSVG	0.001	36	2016-09-06 04:59:00	2016-09-06 14:49:00	418	9.83333	Ron7_B1	0.00507849
Ron7_A1_TS2	Ron7	A1	2	RoNi/7.1	VSVG	0.001	36	2016-09-06 04:59:00	2016-09-06 17:19:00	940	12.3333	Ron7_A1	0.0114205
Ron7_A2_TS2	Ron7	A2	2	RoNi/7.1	VSVG	0.0001	36	2016-09-06 04:59:00	2016-09-06 17:23:00	159	12.4	Ron7_A2	0.00193177
Ron7_A3_TS2	Ron7	A3	2	RoNi/7.1	VSVG	0.0001	36	2016-09-06 04:59:00	2016-09-06 17:26:00	159	12.45	Ron7_A3	0.00193177
Ron7_B2_TS2	Ron7	B2	2	RoNi/7.1	VSVG	0.0001	36	2016-09-06 04:59:00	2016-09-06 17:31:00	272	12.5333	Ron7_B2	0.00330466
Ron7_B1_TS2	Ron7	B1	2	RoNi/7.1	VSVG	0.001	36	2016-09-06 04:59:00	2016-09-06 17:33:00	1184	12.5667	Ron7_B1	0.014385
Ron7_A1_TS3	Ron7	A1	3	RoNi/7.1	VSVG	0.001	36	2016-09-06 04:59:00	2016-09-06 21:46:00	2806	16.7833	Ron7_A1	0.0340915
Ron7_A2_TS3	Ron7	A2	3	RoNi/7.1	VSVG	0.0001	36	2016-09-06 04:59:00	2016-09-06 21:48:00	917	16.8167	Ron7_A2	0.0111411
Ron7_A3_TS3	Ron7	A3	3	RoNi/7.1	VSVG	0.0001	36	2016-09-06 04:59:00	2016-09-06 21:50:00	729	16.85	Ron7_A3	0.00885698
Ron7_B2_TS3	Ron7	B2	3	RoNi/7.1	VSVG	0.0001	36	2016-09-06 04:59:00	2016-09-06 21:52:00	879	16.8833	Ron7_B2	0.0106794
Ron7_B1_TS3	Ron7	B1	3	RoNi/7.1	VSVG	0.001	36	2016-09-06 04:59:00	2016-09-06 21:53:00	3877	16.9	Ron7_B1	0.0471036
Ron7_A1_TS4	Ron7	A1	4	RoNi/7.1	VSVG	0.001	36	2016-09-06 04:59:00	2016-09-07 07:47:00	14230	26.8	Ron7_A1	0.172887
Ron7_A2_TS4	Ron7	A2	4	RoNi/7.1	VSVG	0.0001	36	2016-09-06 04:59:00	2016-09-07 07:48:00	7459	26.8167	Ron7_A2	0.090623
Ron7_A3_TS4	Ron7	A3	4	RoNi/7.1	VSVG	0.0001	36	2016-09-06 04:59:00	2016-09-07 07:49:00	4281	26.8333	Ron7_A3	0.052012
Ron7_B2_TS4	Ron7	B2	4	RoNi/7.1	VSVG	0.0001	36	2016-09-06 04:59:00	2016-09-07 07:53:00	8337	26.9	Ron7_B2	0.10129
Ron7_B1_TS4	Ron7	B1	4	RoNi/7.1	VSVG	0.001	36	2016-09-06 04:59:00	2016-09-07 07:55:00	18429	26.9333	Ron7_B1	0.223903
Ron7_A1_TS5	Ron7	A1	5	RoNi/7.1	VSVG	0.001	36	2016-09-06 04:59:00	2016-09-07 17:42:00	13042	36.7167	Ron7_A1	0.158454
Ron7_A2_TS5	Ron7	A2	5	RoNi/7.1	VSVG	0.0001	36	2016-09-06 04:59:00	2016-09-07 17:43:00	11868	36.7333	Ron7_A2	0.14419
Ron7_A3_TS5	Ron7	A3	5	RoNi/7.1	VSVG	0.0001	36	2016-09-06 04:59:00	2016-09-07 17:44:00	9107	36.75	Ron7_A3	0.110645
Ron7_B2_TS5	Ron7	B2	5	RoNi/7.1	VSVG	0.0001	36	2016-09-06 04:59:00	2016-09-07 17:50:00	12772	36.85	Ron7_B2	0.155173
Ron7_B1_TS5	Ron7	B1	5	RoNi/7.1	VSVG	0.001	36	2016-09-06 04:59:00	2016-09-07 17:51:00	12451	36.8667	Ron7_B1	0.151273
Ron8_A1_TS1	Ron8	A1	1	RoNi/7.1	VSVG	0.001	36	2016-09-06 04:59:00	2016-09-06 14:51:00	517	9.86667	Ron8_A1	0.00628128
Ron8_A2_TS1	Ron8	A2	1	RoNi/7.1	VSVG	0.0001	36	2016-09-06 04:59:00	2016-09-06 14:55:00	169	9.93333	Ron8_A2	0.00205326
Ron8_A3_TS1	Ron8	A3	1	RoNi/7.1	VSVG	0.0001	36	2016-09-06 04:59:00	2016-09-06 14:58:00	27	9.98333	Ron8_A3	0.000328036
Ron8_B2_TS1	Ron8	B2	1	RoNi/7.1	VSVG	0.0001	36	2016-09-06 04:59:00	2016-09-06 15:06:00	279	10.1167	Ron8_B2	0.00338971
Ron8_B1_TS1	Ron8	B1	1	RoNi/7.1	VSVG	0.001	36	2016-09-06 04:59:00	2016-09-06 15:08:00	410	10.15	Ron8_B1	0.00498129
Ron8_A1_TS2	Ron8	A1	2	RoNi/7.1	VSVG	0.001	36	2016-09-06 04:59:00	2016-09-06 18:17:00	1206	13.3	Ron8_A1	0.0146523
Ron8_A2_TS2	Ron8	A2	2	RoNi/7.1	VSVG	0.0001	36	2016-09-06 04:59:00	2016-09-06 18:20:00	121	13.35	Ron8_A2	0.00147009
Ron8_A3_TS2	Ron8	A3	2	RoNi/7.1	VSVG	0.0001	36	2016-09-06 04:59:00	2016-09-06 18:21:00	293	13.3667	Ron8_A3	0.0035598
Ron8_B2_TS2	Ron8	B2	2	RoNi/7.1	VSVG	0.0001	36	2016-09-06 04:59:00	2016-09-06 18:26:00	391	13.45	Ron8_B2	0.00475045
Ron8_B1_TS2	Ron8	B1	2	RoNi/7.1	VSVG	0.001	36	2016-09-06 04:59:00	2016-09-06 18:27:00	1528	13.4667	Ron8_B1	0.0185644
Ron8_A1_TS3	Ron8	A1	3	RoNi/7.1	VSVG	0.001	36	2016-09-06 04:59:00	2016-09-06 22:25:00	2701	17.4333	Ron8_A1	0.0328158
Ron8_A2_TS3	Ron8	A2	3	RoNi/7.1	VSVG	0.0001	36	2016-09-06 04:59:00	2016-09-06 22:27:00	531	17.4667	Ron8_A2	0.00645138
Ron8_A3_TS3	Ron8	A3	3	RoNi/7.1	VSVG	0.0001	36	2016-09-06 04:59:00	2016-09-06 22:29:00	757	17.5	Ron8_A3	0.00919716
Ron8_B2_TS3	Ron8	B2	3	RoNi/7.1	VSVG	0.0001	36	2016-09-06 04:59:00	2016-09-06 22:34:00	1141	17.5833	Ron8_B2	0.0138626
Ron8_B1_TS3	Ron8	B1	3	RoNi/7.1	VSVG	0.001	36	2016-09-06 04:59:00	2016-09-06 22:35:00	3663	17.6	Ron8_B1	0.0445036
Ron8_A1_TS4	Ron8	A1	4	RoNi/7.1	VSVG	0.001	36	2016-09-06 04:59:00	2016-09-07 08:20:00	11637	27.35	Ron8_A1	0.141384
Ron8_A2_TS4	Ron8	A2	4	RoNi/7.1	VSVG	0.0001	36	2016-09-06 04:59:00	2016-09-07 08:20:00	3168	27.35	Ron8_A2	0.0384896
Ron8_A3_TS4	Ron8	A3	4	RoNi/7.1	VSVG	0.0001	36	2016-09-06 04:59:00	2016-09-07 08:21:00	4203	27.3667	Ron8_A3	0.0510643
Ron8_B2_TS4	Ron8	B2	4	RoNi/7.1	VSVG	0.0001	36	2016-09-06 04:59:00	2016-09-07 08:26:00	6630	27.45	Ron8_B2	0.0805511
Ron8_B1_TS4	Ron8	B1	4	RoNi/7.1	VSVG	0.001	36	2016-09-06 04:59:00	2016-09-07 08:27:00	15867	27.4667	Ron8_B1	0.192776
Ron8_A1_TS5	Ron8	A1	5	RoNi/7.1	VSVG	0.001	36	2016-09-06 04:59:00	2016-09-07 18:36:00	15209	37.6167	Ron8_A1	0.184782
Ron8_A2_TS5	Ron8	A2	5	RoNi/7.1	VSVG	0.0001	36	2016-09-06 04:59:00	2016-09-07 18:37:00	8327	37.6333	Ron8_A2	0.101169
Ron8_A3_TS5	Ron8	A3	5	RoNi/7.1	VSVG	0.0001	36	2016-09-06 04:59:00	2016-09-07 18:38:00	8739	37.65	Ron8_A3	0.106174
Ron8_B2_TS5	Ron8	B2	5	RoNi/7.1	VSVG	0.0001	36	2016-09-06 04:59:00	2016-09-07 18:42:00	12337	37.7167	Ron8_B2	0.149888
Ron8_B1_TS5	Ron8	B1	5	RoNi/7.1	VSVG	0.001	36	2016-09-06 04:59:00	2016-09-07 18:44:00	15502	37.75	Ron8_B1	0.188341
Ron8_A1_TS6	Ron8	A1	6	RoNi/7.1	VSVG	0.001	36	2016-09-06 04:59:00	2016-09-08 08:35:00	3191	51.6	Ron8_A1	0.038769
Ron8_A2_TS6	Ron8	A2	6	RoNi/7.1	VSVG	0.0001	36	2016-09-06 04:59:00	2016-09-08 08:37:00	8172	51.6333	Ron8_A2	0.0992856
Ron8_A3_TS6	Ron8	A3	6	RoNi/7.1	VSVG	0.0001	36	2016-09-06 04:59:00	2016-09-08 08:39:00	8494	51.6667	Ron8_A3	0.103198
Ron8_B2_TS6	Ron8	B2	6	RoNi/7.1	VSVG	0.0001	36	2016-09-06 04:59:00	2016-09-08 08:44:00	4327	51.75	Ron8_B2	0.0525708
Ron8_B1_TS6	Ron8	B1	6	RoNi/7.1	VSVG	0.001	36	2016-09-06 04:59:00	2016-09-08 08:46:00	2059	51.7833	Ron8_B1	0.0250158
Ron9_A1_TS1	Ron9	A1	1	RoNi/7.1	EBOV	0.001	36	2016-09-13 05:07:00	2016-09-13 12:09:00	0	7.03333	Ron9_A1	0
Ron9_A2_TS1	Ron9	A2	1	RoNi/7.1	EBOV	0.0001	36	2016-09-13 05:07:00	2016-09-13 12:11:00	0	7.06667	Ron9_A2	0
Ron9_A3_TS1	Ron9	A3	1	RoNi/7.1	EBOV	0.001	36	2016-09-13 05:07:00	2016-09-13 12:13:00	29	7.1	Ron9_A3	0.000352335
Ron9_B2_TS1	Ron9	B2	1	RoNi/7.1	EBOV	0.0001	36	2016-09-13 05:07:00	2016-09-13 12:17:00	0	7.16667	Ron9_B2	0
Ron9_B1_TS1	Ron9	B1	1	RoNi/7.1	EBOV	0.001	36	2016-09-13 05:07:00	2016-09-13 12:19:00	0	7.2	Ron9_B1	0
Ron9_A1_TS2	Ron9	A1	2	RoNi/7.1	EBOV	0.001	36	2016-09-13 05:07:00	2016-09-13 15:39:00	79	10.5333	Ron9_A1	0.000959809
Ron9_A2_TS2	Ron9	A2	2	RoNi/7.1	EBOV	0.0001	36	2016-09-13 05:07:00	2016-09-13 15:43:00	0	10.6	Ron9_A2	0
Ron9_A3_TS2	Ron9	A3	2	RoNi/7.1	EBOV	0.001	36	2016-09-13 05:07:00	2016-09-13 15:46:00	164	10.65	Ron9_A3	0.00199252
Ron9_B2_TS2	Ron9	B2	2	RoNi/7.1	EBOV	0.0001	36	2016-09-13 05:07:00	2016-09-13 15:53:00	0	10.7667	Ron9_B2	0
Ron9_B1_TS2	Ron9	B1	2	RoNi/7.1	EBOV	0.001	36	2016-09-13 05:07:00	2016-09-13 15:56:00	52	10.8167	Ron9_B1	0.000631773
Ron9_A1_TS3	Ron9	A1	3	RoNi/7.1	EBOV	0.001	36	2016-09-13 05:07:00	2016-09-13 19:06:00	152	13.9833	Ron9_A1	0.00184672
Ron9_A2_TS3	Ron9	A2	3	RoNi/7.1	EBOV	0.0001	36	2016-09-13 05:07:00	2016-09-13 19:08:00	9	14.0167	Ron9_A2	0.000109345
Ron9_A3_TS3	Ron9	A3	3	RoNi/7.1	EBOV	0.001	36	2016-09-13 05:07:00	2016-09-13 19:09:00	186	14.0333	Ron9_A3	0.0022598
Ron9_B2_TS3	Ron9	B2	3	RoNi/7.1	EBOV	0.0001	36	2016-09-13 05:07:00	2016-09-13 19:14:00	35	14.1167	Ron9_B2	0.000425232
Ron9_B1_TS3	Ron9	B1	3	RoNi/7.1	EBOV	0.001	36	2016-09-13 05:07:00	2016-09-13 19:16:00	243	14.15	Ron9_B1	0.00295233
Ron9_A1_TS4	Ron9	A1	4	RoNi/7.1	EBOV	0.001	36	2016-09-13 05:07:00	2016-09-13 21:58:00	259	16.85	Ron9_A1	0.00314672
Ron9_A2_TS4	Ron9	A2	4	RoNi/7.1	EBOV	0.0001	36	2016-09-13 05:07:00	2016-09-13 22:00:00	1	16.8833	Ron9_A2	1.21495e-05
Ron9_A3_TS4	Ron9	A3	4	RoNi/7.1	EBOV	0.001	36	2016-09-13 05:07:00	2016-09-13 22:02:00	325	16.9167	Ron9_A3	0.00394858
Ron9_B2_TS4	Ron9	B2	4	RoNi/7.1	EBOV	0.0001	36	2016-09-13 05:07:00	2016-09-13 22:07:00	175	17	Ron9_B2	0.00212616
Ron9_B1_TS4	Ron9	B1	4	RoNi/7.1	EBOV	0.001	36	2016-09-13 05:07:00	2016-09-13 22:04:00	356	16.95	Ron9_B1	0.00432522
Ron9_A1_TS5	Ron9	A1	5	RoNi/7.1	EBOV	0.001	36	2016-09-13 05:07:00	2016-09-14 08:38:00	1118	27.5167	Ron9_A1	0.0135831
Ron9_A2_TS5	Ron9	A2	5	RoNi/7.1	EBOV	0.0001	36	2016-09-13 05:07:00	2016-09-14 08:40:00	205	27.55	Ron9_A2	0.00249064
Ron9_A3_TS5	Ron9	A3	5	RoNi/7.1	EBOV	0.001	36	2016-09-13 05:07:00	2016-09-14 08:42:00	1077	27.5833	Ron9_A3	0.013085
Ron9_B2_TS5	Ron9	B2	5	RoNi/7.1	EBOV	0.0001	36	2016-09-13 05:07:00	2016-09-14 08:46:00	180	27.65	Ron9_B2	0.00218691
Ron9_B1_TS5	Ron9	B1	5	RoNi/7.1	EBOV	0.001	36	2016-09-13 05:07:00	2016-09-14 08:47:00	1287	27.6667	Ron9_B1	0.0156364
Ver10_A1_TS1	Ver10	A1	1	Vero	VSVG	0.001	36	2016-08-13 07:47:00	2016-08-13 16:06:00	0	8.31667	Ver10_A1	0
Ver10_A2_TS1	Ver10	A2	1	Vero	VSVG	0.0001	36	2016-08-13 07:47:00	2016-08-13 16:10:00	26	8.38333	Ver10_A2	0.000250694
Ver10_A3_TS1	Ver10	A3	1	Vero	VSVG	0.001	36	2016-08-13 07:47:00	2016-08-13 16:15:00	0	8.46667	Ver10_A3	0
Ver10_B2_TS1	Ver10	B2	1	Vero	VSVG	0.0001	36	2016-08-13 07:47:00	2016-08-13 16:24:00	0	8.61667	Ver10_B2	0
Ver10_B1_TS1	Ver10	B1	1	Vero	VSVG	0.001	36	2016-08-13 07:47:00	2016-08-13 16:28:00	0	8.68333	Ver10_B1	0
Ver10_A1_TS2	Ver10	A1	2	Vero	VSVG	0.001	36	2016-08-13 07:47:00	2016-08-13 19:25:00	57	11.6333	Ver10_A1	0.000549599
Ver10_A2_TS2	Ver10	A2	2	Vero	VSVG	0.0001	36	2016-08-13 07:47:00	2016-08-13 19:29:00	122	11.7	Ver10_A2	0.00117633
Ver10_A3_TS2	Ver10	A3	2	Vero	VSVG	0.001	36	2016-08-13 07:47:00	2016-08-13 19:31:00	175	11.7333	Ver10_A3	0.00168737
Ver10_B2_TS2	Ver10	B2	2	Vero	VSVG	0.0001	36	2016-08-13 07:47:00	2016-08-13 19:39:00	146	11.8667	Ver10_B2	0.00140774
Ver10_B1_TS2	Ver10	B1	2	Vero	VSVG	0.001	36	2016-08-13 07:47:00	2016-08-13 19:42:00	61	11.9167	Ver10_B1	0.000588167
Ver10_A1_TS3	Ver10	A1	3	Vero	VSVG	0.001	36	2016-08-13 07:47:00	2016-08-13 21:15:00	458	13.4667	Ver10_A1	0.00441608
Ver10_A2_TS3	Ver10	A2	3	Vero	VSVG	0.0001	36	2016-08-13 07:47:00	2016-08-13 21:18:00	445	13.5167	Ver10_A2	0.00429073
Ver10_A3_TS3	Ver10	A3	3	Vero	VSVG	0.001	36	2016-08-13 07:47:00	2016-08-13 21:21:00	768	13.5667	Ver10_A3	0.00740512
Ver10_B2_TS3	Ver10	B2	3	Vero	VSVG	0.0001	36	2016-08-13 07:47:00	2016-08-13 21:27:00	190	13.6667	Ver10_B2	0.001832
Ver10_B1_TS3	Ver10	B1	3	Vero	VSVG	0.001	36	2016-08-13 07:47:00	2016-08-13 21:32:00	612	13.75	Ver10_B1	0.00590096
Ver10_A1_TS4	Ver10	A1	4	Vero	VSVG	0.001	36	2016-08-13 07:47:00	2016-08-14 03:48:00	5451	20.0167	Ver10_A1	0.052559
Ver10_A2_TS4	Ver10	A2	4	Vero	VSVG	0.0001	36	2016-08-13 07:47:00	2016-08-14 03:50:00	7238	20.05	Ver10_A2	0.0697894
Ver10_A3_TS4	Ver10	A3	4	Vero	VSVG	0.001	36	2016-08-13 07:47:00	2016-08-14 03:50:00	7646	20.05	Ver10_A3	0.0737234
Ver10_B2_TS4	Ver10	B2	4	Vero	VSVG	0.0001	36	2016-08-13 07:47:00	2016-08-14 03:54:00	3287	20.1167	Ver10_B2	0.0316935
Ver10_B1_TS4	Ver10	B1	4	Vero	VSVG	0.001	36	2016-08-13 07:47:00	2016-08-14 03:55:00	5999	20.1333	Ver10_B1	0.0578429
Ver11_A1_TS1	Ver11	A1	1	Vero	VSVG	0.001	36	2016-08-13 07:47:00	2016-08-13 17:18:00	0	9.51667	Ver11_A1	0
Ver11_A2_TS1	Ver11	A2	1	Vero	VSVG	0.0001	36	2016-08-13 07:47:00	2016-08-13 17:21:00	0	9.56667	Ver11_A2	0
Ver11_A3_TS1	Ver11	A3	1	Vero	VSVG	0.001	36	2016-08-13 07:47:00	2016-08-13 17:24:00	22	9.61667	Ver11_A3	0.000212126
Ver11_B2_TS1	Ver11	B2	1	Vero	VSVG	0.0001	36	2016-08-13 07:47:00	2016-08-13 17:31:00	0	9.73333	Ver11_B2	0
Ver11_B1_TS1	Ver11	B1	1	Vero	VSVG	0.001	36	2016-08-13 07:47:00	2016-08-13 17:34:00	5	9.78333	Ver11_B1	4.82104e-05
Ver11_A1_TS2	Ver11	A1	2	Vero	VSVG	0.001	36	2016-08-13 07:47:00	2016-08-13 19:47:00	264	12	Ver11_A1	0.00254551
Ver11_A2_TS2	Ver11	A2	2	Vero	VSVG	0.0001	36	2016-08-13 07:47:00	2016-08-13 19:50:00	70	12.05	Ver11_A2	0.000674946
Ver11_A3_TS2	Ver11	A3	2	Vero	VSVG	0.001	36	2016-08-13 07:47:00	2016-08-13 19:54:00	111	12.1167	Ver11_A3	0.00107027
Ver11_B2_TS2	Ver11	B2	2	Vero	VSVG	0.0001	36	2016-08-13 07:47:00	2016-08-13 20:01:00	70	12.2333	Ver11_B2	0.000674946
Ver11_B1_TS2	Ver11	B1	2	Vero	VSVG	0.001	36	2016-08-13 07:47:00	2016-08-13 20:04:00	289	12.2833	Ver11_B1	0.00278656
Ver11_A1_TS3	Ver11	A1	3	Vero	VSVG	0.001	36	2016-08-13 07:47:00	2016-08-13 21:40:00	944	13.8833	Ver11_A1	0.00910213
Ver11_A2_TS3	Ver11	A2	3	Vero	VSVG	0.0001	36	2016-08-13 07:47:00	2016-08-13 21:41:00	433	13.9	Ver11_A2	0.00417502
Ver11_A3_TS3	Ver11	A3	3	Vero	VSVG	0.001	36	2016-08-13 07:47:00	2016-08-13 21:44:00	328	13.95	Ver11_A3	0.0031626
Ver11_B2_TS3	Ver11	B2	3	Vero	VSVG	0.0001	36	2016-08-13 07:47:00	2016-08-13 21:49:00	502	14.0333	Ver11_B2	0.00484033
Ver11_B1_TS3	Ver11	B1	3	Vero	VSVG	0.001	36	2016-08-13 07:47:00	2016-08-13 21:52:00	1623	14.0833	Ver11_B1	0.0156491
Ver11_A1_TS4	Ver11	A1	4	Vero	VSVG	0.001	36	2016-08-13 07:47:00	2016-08-14 04:41:00	11882	20.9	Ver11_A1	0.114567
Ver11_A2_TS4	Ver11	A2	4	Vero	VSVG	0.0001	36	2016-08-13 07:47:00	2016-08-14 04:42:00	14417	20.9167	Ver11_A2	0.13901
Ver11_A3_TS4	Ver11	A3	4	Vero	VSVG	0.001	36	2016-08-13 07:47:00	2016-08-14 04:43:00	7150	20.9333	Ver11_A3	0.0689409
Ver11_B2_TS4	Ver11	B2	4	Vero	VSVG	0.0001	36	2016-08-13 07:47:00	2016-08-14 04:52:00	12504	21.0833	Ver11_B2	0.120565
Ver11_B1_TS4	Ver11	B1	4	Vero	VSVG	0.001	36	2016-08-13 07:47:00	2016-08-14 04:53:00	14311	21.1	Ver11_B1	0.137988
Ver11_A1_TS5	Ver11	A1	5	Vero	VSVG	0.001	36	2016-08-13 07:47:00	2016-08-14 06:03:00	14909	22.2667	Ver11_A1	0.143754
Ver11_A2_TS5	Ver11	A2	5	Vero	VSVG	0.0001	36	2016-08-13 07:47:00	2016-08-14 06:05:00	18758	22.3	Ver11_A2	0.180866
Ver11_A3_TS5	Ver11	A3	5	Vero	VSVG	0.001	36	2016-08-13 07:47:00	2016-08-14 06:06:00	9324	22.3167	Ver11_A3	0.0899028
Ver11_B2_TS5	Ver11	B2	5	Vero	VSVG	0.0001	36	2016-08-13 07:47:00	2016-08-14 06:12:00	16952	22.4167	Ver11_B2	0.163453
Ver11_B1_TS5	Ver11	B1	5	Vero	VSVG	0.001	36	2016-08-13 07:47:00	2016-08-14 06:14:00	17964	22.45	Ver11_B1	0.17321
Ver12_A1_TS1	Ver12	A1	1	Vero	VSVG	0.0001	36	2016-08-15 20:58:00	2016-08-16 05:30:00	0	8.53333	Ver12_A1	0
Ver12_A3_TS1	Ver12	A3	1	Vero	VSVG	0.0001	36	2016-08-15 20:58:00	2016-08-16 05:41:00	11	8.71667	Ver12_A3	0.000106063
Ver12_B1_TS1	Ver12	B1	1	Vero	VSVG	0.0001	36	2016-08-15 20:58:00	2016-08-16 05:53:00	0	8.91667	Ver12_B1	0
Ver12_A1_TS2	Ver12	A1	2	Vero	VSVG	0.0001	36	2016-08-15 20:58:00	2016-08-16 08:01:00	324	11.05	Ver12_A1	0.00312404
Ver12_A3_TS2	Ver12	A3	2	Vero	VSVG	0.0001	36	2016-08-15 20:58:00	2016-08-16 08:08:00	348	11.1667	Ver12_A3	0.00335545
Ver12_B1_TS2	Ver12	B1	2	Vero	VSVG	0.0001	36	2016-08-15 20:58:00	2016-08-16 08:18:00	146	11.3333	Ver12_B1	0.00140774
Ver12_A1_TS3	Ver12	A1	3	Vero	VSVG	0.0001	36	2016-08-15 20:58:00	2016-08-16 11:46:00	2258	14.8	Ver12_A1	0.0217718
Ver12_A3_TS3	Ver12	A3	3	Vero	VSVG	0.0001	36	2016-08-15 20:58:00	2016-08-16 11:51:00	3170	14.8833	Ver12_A3	0.0305654
Ver12_B1_TS3	Ver12	B1	3	Vero	VSVG	0.0001	36	2016-08-15 20:58:00	2016-08-16 11:58:00	2598	15	Ver12_B1	0.0250501
Ver12_A1_TS4	Ver12	A1	4	Vero	VSVG	0.0001	36	2016-08-15 20:58:00	2016-08-16 14:10:00	6734	17.2	Ver12_A1	0.0649298
Ver12_A3_TS4	Ver12	A3	4	Vero	VSVG	0.0001	36	2016-08-15 20:58:00	2016-08-16 14:14:00	11047	17.2667	Ver12_A3	0.106516
Ver12_B1_TS4	Ver12	B1	4	Vero	VSVG	0.0001	36	2016-08-15 20:58:00	2016-08-16 14:20:00	6740	17.3667	Ver12_B1	0.0649877
Ver12_A1_TS5	Ver12	A1	5	Vero	VSVG	0.0001	36	2016-08-15 20:58:00	2016-08-16 16:46:00	12280	19.8	Ver12_A1	0.118405
Ver12_A3_TS5	Ver12	A3	5	Vero	VSVG	0.0001	36	2016-08-15 20:58:00	2016-08-16 16:48:00	19784	19.8333	Ver12_A3	0.190759
Ver12_B1_TS5	Ver12	B1	5	Vero	VSVG	0.0001	36	2016-08-15 20:58:00	2016-08-16 16:53:00	12210	19.9167	Ver12_B1	0.11773
Ver12_A1_TS6	Ver12	A1	6	Vero	VSVG	0.0001	36	2016-08-15 20:58:00	2016-08-16 18:40:00	19314	21.7	Ver12_A1	0.186227
Ver12_A3_TS6	Ver12	A3	6	Vero	VSVG	0.0001	36	2016-08-15 20:58:00	2016-08-16 18:43:00	26617	21.75	Ver12_A3	0.256643
Ver12_B1_TS6	Ver12	B1	6	Vero	VSVG	0.0001	36	2016-08-15 20:58:00	2016-08-16 18:49:00	20535	21.85	Ver12_B1	0.198
Ver13_A1_TS1	Ver13	A1	1	Vero	VSVG	0.0001	36	2016-08-15 20:58:00	2016-08-16 06:21:00	0	9.38333	Ver13_A1	0
Ver13_B1_TS1	Ver13	B1	1	Vero	VSVG	0.0001	36	2016-08-15 20:58:00	2016-08-16 06:40:00	2	9.7	Ver13_B1	1.92842e-05
Ver13_A1_TS2	Ver13	A1	2	Vero	VSVG	0.0001	36	2016-08-15 20:58:00	2016-08-16 08:49:00	282	11.85	Ver13_A1	0.00271907
Ver13_B1_TS2	Ver13	B1	2	Vero	VSVG	0.0001	36	2016-08-15 20:58:00	2016-08-16 09:06:00	240	12.1333	Ver13_B1	0.0023141
Ver13_A1_TS3	Ver13	A1	3	Vero	VSVG	0.0001	36	2016-08-15 20:58:00	2016-08-16 12:30:00	2041	15.5333	Ver13_A1	0.0196795
Ver13_B1_TS3	Ver13	B1	3	Vero	VSVG	0.0001	36	2016-08-15 20:58:00	2016-08-16 12:42:00	2977	15.7333	Ver13_B1	0.0287045
Ver13_A1_TS4	Ver13	A1	4	Vero	VSVG	0.0001	36	2016-08-15 20:58:00	2016-08-16 14:43:00	6804	17.75	Ver13_A1	0.0656048
Ver13_B1_TS4	Ver13	B1	4	Vero	VSVG	0.0001	36	2016-08-15 20:58:00	2016-08-16 14:51:00	8630	17.8833	Ver13_B1	0.0832112
Ver13_A1_TS5	Ver13	A1	5	Vero	VSVG	0.0001	36	2016-08-15 20:58:00	2016-08-16 17:16:00	11615	20.3	Ver13_A1	0.111993
Ver13_B1_TS5	Ver13	B1	5	Vero	VSVG	0.0001	36	2016-08-15 20:58:00	2016-08-16 17:23:00	14825	20.4167	Ver13_B1	0.142944
Ver13_A1_TS6	Ver13	A1	6	Vero	VSVG	0.0001	36	2016-08-15 20:58:00	2016-08-16 19:08:00	15834	22.1667	Ver13_A1	0.152673
Ver13_B1_TS6	Ver13	B1	6	Vero	VSVG	0.0001	36	2016-08-15 20:58:00	2016-08-16 19:16:00	20893	22.3	Ver13_B1	0.201452
Ver13_A1_TS7	Ver13	A1	7	Vero	VSVG	0.0001	36	2016-08-15 20:58:00	2016-08-17 07:16:00	23108	34.3	Ver13_A1	0.222809
Ver13_B1_TS7	Ver13	B1	7	Vero	VSVG	0.0001	36	2016-08-15 20:58:00	2016-08-17 07:26:00	25308	34.4667	Ver13_B1	0.244022
Ver14_A1_TS1	Ver14	A1	1	Vero	EBOV	0.001	36	2016-08-18 05:06:00	2016-08-18 13:13:00	0	8.11667	Ver14_A1	0
Ver14_A2_TS1	Ver14	A2	1	Vero	EBOV	0.0001	36	2016-08-18 05:06:00	2016-08-18 13:15:00	0	8.15	Ver14_A2	0
[truncated: 882 more rows]

## Sheet: B-Susceptibles-Raw
PhotoID	Plate.ID	well	cell_type	virus	date_time_initial_infection	MOI	date_time_fixation	num_photo_subfields	time_elapsed	live_cell_count	prop_S
Pak10_A1_TS8_DaPi_cell	Pak10	A1	PaKiT01	EBOV	2016-08-10 05:40:00	0.001	2016-08-11 09:27:00	36	27.7833	24236	0.262769
Pak10_A2_TS8_DaPi_cell	Pak10	A2	PaKiT01	EBOV	2016-08-10 05:40:00	0.0001	2016-08-11 09:27:00	36	27.7833	54383	0.589626
Pak10_A3_TS8_DaPi_cell	Pak10	A3	PaKiT01	EBOV	2016-08-10 05:40:00	0.0001	2016-08-11 09:27:00	36	27.7833	33683	0.365195
Pak10_B1_TS8_DaPi_cell	Pak10	B1	PaKiT01	EBOV	2016-08-10 05:40:00	0.001	2016-08-11 09:27:00	36	27.7833	39174	0.424729
Pak10_B2_TS8_DaPi_cell	Pak10	B2	PaKiT01	EBOV	2016-08-10 05:40:00	0.0001	2016-08-11 09:27:00	36	27.7833	65881	0.714289
Pak10_B3_TS8_DaPi_cell	Pak10	B3	PaKiT01	EBOV	2016-08-10 05:40:00	control	2016-08-11 09:27:00	36	27.7833	58025	0.629113
Pak11_A1_TS6_DaPi_cell	Pak11	A1	PaKiT01	VSVG	2016-08-13 08:12:00	0.001	2016-08-14 05:58:00	36	21.7667	37416	0.405668
Pak11_A2_TS6_DaPi_cell	Pak11	A2	PaKiT01	VSVG	2016-08-13 08:12:00	0.0001	2016-08-14 05:58:00	36	21.7667	41184	0.446521
Pak11_A3_TS6_DaPi_cell	Pak11	A3	PaKiT01	VSVG	2016-08-13 08:12:00	0.001	2016-08-14 05:58:00	36	21.7667	28372	0.307612
Pak11_B1_TS6_DaPi_cell	Pak11	B1	PaKiT01	VSVG	2016-08-13 08:12:00	0.001	2016-08-14 05:58:00	36	21.7667	26355	0.285744
Pak11_B2_TS6_DaPi_cell	Pak11	B2	PaKiT01	VSVG	2016-08-13 08:12:00	0.0001	2016-08-14 05:58:00	36	21.7667	30831	0.334273
Pak11_B3_TS6_DaPi_cell	Pak11	B3	PaKiT01	VSVG	2016-08-13 08:12:00	control	2016-08-14 05:58:00	36	21.7667	61623	0.668123
Pak12_A1_TS5_DaPi_cell	Pak12	A1	PaKiT01	VSVG	2016-08-13 08:12:00	0.001	2016-08-14 04:21:00	36	20.15	33472	0.362907
Pak12_A2_TS5_DaPi_cell	Pak12	A2	PaKiT01	VSVG	2016-08-13 08:12:00	0.0001	2016-08-14 04:21:00	36	20.15	36677	0.397656
Pak12_A3_TS5_DaPi_cell	Pak12	A3	PaKiT01	VSVG	2016-08-13 08:12:00	0.001	2016-08-14 04:21:00	36	20.15	32782	0.355426
Pak12_B1_TS5_DaPi_cell	Pak12	B1	PaKiT01	VSVG	2016-08-13 08:12:00	0.001	2016-08-14 04:21:00	36	20.15	35935	0.389611
Pak12_B2_TS5_DaPi_cell	Pak12	B2	PaKiT01	VSVG	2016-08-13 08:12:00	0.0001	2016-08-14 04:21:00	36	20.15	29570	0.320601
Pak12_B3_TS5_DaPi_cell	Pak12	B3	PaKiT01	VSVG	2016-08-13 08:12:00	control	2016-08-14 04:21:00	36	20.15	56136	0.608632
Pak13_A1_TS5_DaPi_cell	Pak13	A1	PaKiT01	VSVG	2016-08-13 08:12:00	0.001	2016-08-14 04:58:00	36	20.7667	29305	0.317728
Pak13_A2_TS5_DaPi_cell	Pak13	A2	PaKiT01	VSVG	2016-08-13 08:12:00	0.0001	2016-08-14 04:58:00	36	20.7667	37520	0.406796
Pak13_A3_TS5_DaPi_cell	Pak13	A3	PaKiT01	VSVG	2016-08-13 08:12:00	0.001	2016-08-14 04:58:00	36	20.7667	23169	0.251201
Pak13_B1_TS5_DaPi_cell	Pak13	B1	PaKiT01	VSVG	2016-08-13 08:12:00	0.001	2016-08-14 04:58:00	36	20.7667	36453	0.395227
Pak13_B2_TS5_DaPi_cell	Pak13	B2	PaKiT01	VSVG	2016-08-13 08:12:00	0.0001	2016-08-14 04:58:00	36	20.7667	31932	0.34621
Pak13_B3_TS5_DaPi_cell	Pak13	B3	PaKiT01	VSVG	2016-08-13 08:12:00	control	2016-08-14 04:58:00	36	20.7667	50456	0.547049
Pak14_A1_TS6_DaPi_cell	Pak14	A1	PaKiT01	VSVG	2016-08-13 08:12:00	0.001	2016-08-14 06:13:00	36	22.0167	31382	0.340247
Pak14_A2_TS6_DaPi_cell	Pak14	A2	PaKiT01	VSVG	2016-08-13 08:12:00	0.0001	2016-08-14 06:13:00	36	22.0167	33818	0.366658
Pak14_A3_TS6_DaPi_cell	Pak14	A3	PaKiT01	VSVG	2016-08-13 08:12:00	0.0001	2016-08-14 06:13:00	36	22.0167	44429	0.481704
Pak14_B1_TS6_DaPi_cell	Pak14	B1	PaKiT01	VSVG	2016-08-13 08:12:00	0.001	2016-08-14 06:13:00	36	22.0167	26502	0.287338
Pak14_B2_TS6_DaPi_cell	Pak14	B2	PaKiT01	VSVG	2016-08-13 08:12:00	0.0001	2016-08-14 06:13:00	36	22.0167	41277	0.44753
Pak14_B3_TS6_DaPi_cell	Pak14	B3	PaKiT01	VSVG	2016-08-13 08:12:00	control	2016-08-14 06:13:00	36	22.0167	53203	0.576833
Pak15_A1_TS8_DaPi_cell	Pak15	A1	PaKiT01	VSVG	2016-08-15 21:26:00	0.0001	2016-08-17 07:45:00	36	34.3167	13541	0.146813
Pak15_A3_TS8_DaPi_cell	Pak15	A3	PaKiT01	VSVG	2016-08-15 21:26:00	0.0001	2016-08-17 07:45:00	36	34.3167	21009	0.227782
Pak15_B1_TS8_DaPi_cell	Pak15	B1	PaKiT01	VSVG	2016-08-15 21:26:00	0.0001	2016-08-17 07:45:00	36	34.3167	20900	0.2266
Pak15_B3_TS8_DaPi_cell	Pak15	B3	PaKiT01	VSVG	2016-08-15 21:26:00	control	2016-08-17 07:45:00	36	34.3167	80941	0.877571
Pak16_A1_TS7_DaPi_cell	Pak16	A1	PaKiT01	VSVG	2016-08-15 21:26:00	0.0001	2016-08-16 19:43:00	36	22.2833	54413	0.589952
Pak16_A3_TS7_DaPi_cell	Pak16	A3	PaKiT01	VSVG	2016-08-15 21:26:00	0.0001	2016-08-16 19:43:00	36	22.2833	71187	0.771817
Pak16_B1_TS7_DaPi_cell	Pak16	B1	PaKiT01	VSVG	2016-08-15 21:26:00	0.0001	2016-08-16 19:43:00	36	22.2833	61003	0.661401
Pak16_B3_TS7_DaPi_cell	Pak16	B3	PaKiT01	VSVG	2016-08-15 21:26:00	control	2016-08-16 19:43:00	36	22.2833	89888	0.974575
Pak17_A1_TS8_DaPi_cell	Pak17	A1	PaKiT01	VSVG	2016-08-15 21:26:00	0.0001	2016-08-17 07:54:00	36	34.4667	25744	0.279119
Pak17_A3_TS8_DaPi_cell	Pak17	A3	PaKiT01	VSVG	2016-08-15 21:26:00	0.0001	2016-08-17 07:54:00	36	34.4667	39725	0.430703
Pak17_B1_TS8_DaPi_cell	Pak17	B1	PaKiT01	VSVG	2016-08-15 21:26:00	0.0001	2016-08-17 07:54:00	36	34.4667	32104	0.348075
Pak17_B3_TS8_DaPi_cell	Pak17	B3	PaKiT01	VSVG	2016-08-15 21:26:00	control	2016-08-17 07:54:00	36	34.4667	84574	0.91696
Pak18_A1_TS8_DaPi_cell	Pak18	A1	PaKiT01	VSVG	2016-08-15 21:26:00	0.0001	2016-08-17 08:16:00	36	34.8333	12176	0.132013
Pak18_A3_TS8_DaPi_cell	Pak18	A3	PaKiT01	VSVG	2016-08-15 21:26:00	0.0001	2016-08-17 08:16:00	36	34.8333	28022	0.303818
Pak18_B1_TS8_DaPi_cell	Pak18	B1	PaKiT01	VSVG	2016-08-15 21:26:00	0.0001	2016-08-17 08:16:00	36	34.8333	25380	0.275173
Pak18_B3_TS8_DaPi_cell	Pak18	B3	PaKiT01	VSVG	2016-08-15 21:26:00	control	2016-08-17 08:16:00	36	34.8333	79770	0.864875
Pak19_A1_TS4_DaPi_cell	Pak19	A1	PaKiT01	VSVG	2016-08-25 21:34:00	0.0001	2016-08-26 15:27:00	36	17.8833	72820	0.789522
Pak19_A3_TS4_DaPi_cell	Pak19	A3	PaKiT01	VSVG	2016-08-25 21:34:00	0.0001	2016-08-26 15:27:00	36	17.8833	68889	0.746902
Pak2_A1_TS19_DaPi_cell	Pak2	A1	PaKiT01	EBOV	2016-07-22 17:15:00	0.0001	2016-07-30 10:55:00	64	185.667	62833	0.681242
Pak2_A3_TS19_DaPi_cell	Pak2	A3	PaKiT01	EBOV	2016-07-22 17:15:00	0.001	2016-07-30 10:55:00	64	185.667	57790	0.626565
Pak2_B1_TS19_DaPi_cell	Pak2	B1	PaKiT01	EBOV	2016-07-22 17:15:00	0.0001	2016-07-30 10:55:00	64	185.667	57578	0.624267
Pak2_B3_TS19_DaPi_cell	Pak2	B3	PaKiT01	EBOV	2016-07-22 17:15:00	control	2016-07-30 10:55:00	64	185.667	47116	0.510837
Pak20_A3_TS5_DaPi_cell	Pak20	A3	PaKiT01	VSVG	2016-08-25 21:34:00	0.0001	2016-08-26 18:01:00	36	20.45	18881	0.20471
Pak20_B1_TS5_DaPi_cell	Pak20	B1	PaKiT01	VSVG	2016-08-25 21:34:00	0.0001	2016-08-26 18:01:00	36	20.45	48279	0.523446
Pak20_B3_TS5_DaPi_cell	Pak20	B3	PaKiT01	VSVG	2016-08-25 21:34:00	control	2016-08-26 18:01:00	36	20.45	66712	0.723299
Pak21_B1_TS6_DaPi_cell	Pak21	B1	PaKiT01	VSVG	2016-08-25 21:34:00	0.0001	2016-08-26 22:03:00	36	24.4833	56668	0.6144
Pak21_B3_TS6_DaPi_cell	Pak21	B3	PaKiT01	VSVG	2016-08-25 21:34:00	control	2016-08-26 22:03:00	36	24.4833	79291	0.859681
Pak22_A1_TS7_DaPi_cell	Pak22	A1	PaKiT01	VSVG	2016-08-25 21:34:00	0.0001	2016-08-27 09:22:00	36	35.8	25132	0.272484
Pak22_B1_TS7_DaPi_cell	Pak22	B1	PaKiT01	VSVG	2016-08-25 21:34:00	0.0001	2016-08-27 09:22:00	36	35.8	22588	0.244901
Pak22_B3_TS7_DaPi_cell	Pak22	B3	PaKiT01	VSVG	2016-08-25 21:34:00	control	2016-08-27 09:22:00	36	35.8	68867	0.746663
Pak23_A1_TS7_DaPi_cell	Pak23	A1	PaKiT01	EBOV	2016-08-28 05:30:00	0.001	2016-08-29 20:45:00	36	39.25	46218	0.5011
Pak23_A2_TS7_DaPi_cell	Pak23	A2	PaKiT01	EBOV	2016-08-28 05:30:00	0.0001	2016-08-29 20:45:00	36	39.25	62041	0.672655
Pak23_A3_TS7_DaPi_cell	Pak23	A3	PaKiT01	EBOV	2016-08-28 05:30:00	0.001	2016-08-29 20:45:00	36	39.25	32987	0.357649
Pak23_B1_TS7_DaPi_cell	Pak23	B1	PaKiT01	EBOV	2016-08-28 05:30:00	0.001	2016-08-29 20:45:00	36	39.25	45855	0.497165
Pak23_B2_TS7_DaPi_cell	Pak23	B2	PaKiT01	EBOV	2016-08-28 05:30:00	0.0001	2016-08-29 20:45:00	36	39.25	53591	0.581039
Pak23_B3_TS7_DaPi_cell	Pak23	B3	PaKiT01	EBOV	2016-08-28 05:30:00	control	2016-08-29 20:45:00	36	39.25	84425	0.915345
Pak24_A1_TS6_DaPi_cell	Pak24	A1	PaKiT01	EBOV	2016-08-28 05:30:00	0.001	2016-08-29 11:24:00	36	29.9	51646	0.559951
Pak24_A2_TS6_DaPi_cell	Pak24	A2	PaKiT01	EBOV	2016-08-28 05:30:00	0.0001	2016-08-29 11:24:00	36	29.9	84688	0.918196
Pak24_A3_TS6_DaPi_cell	Pak24	A3	PaKiT01	EBOV	2016-08-28 05:30:00	0.001	2016-08-29 11:24:00	36	29.9	51531	0.558705
Pak24_B1_TS6_DaPi_cell	Pak24	B1	PaKiT01	EBOV	2016-08-28 05:30:00	0.001	2016-08-29 11:24:00	36	29.9	63379	0.687162
Pak24_B2_TS6_DaPi_cell	Pak24	B2	PaKiT01	EBOV	2016-08-28 05:30:00	0.0001	2016-08-29 11:24:00	36	29.9	80157	0.869071
Pak24_B3_TS6_DaPi_cell	Pak24	B3	PaKiT01	EBOV	2016-08-28 05:30:00	control	2016-08-29 11:24:00	36	29.9	77643	0.841814
Pak25_A1_TS8_DaPi_cell	Pak25	A1	PaKiT01	EBOV	2016-08-28 05:30:00	0.001	2016-08-30 08:01:00	36	50.5167	33663	0.364978
Pak25_A2_TS8_DaPi_cell	Pak25	A2	PaKiT01	EBOV	2016-08-28 05:30:00	0.0001	2016-08-30 08:01:00	36	50.5167	85605	0.928139
Pak25_A3_TS8_DaPi_cell	Pak25	A3	PaKiT01	EBOV	2016-08-28 05:30:00	0.0001	2016-08-30 08:01:00	36	50.5167	82778	0.897488
Pak25_B1_TS8_DaPi_cell	Pak25	B1	PaKiT01	EBOV	2016-08-28 05:30:00	0.001	2016-08-30 08:01:00	36	50.5167	28076	0.304403
Pak25_B2_TS8_DaPi_cell	Pak25	B2	PaKiT01	EBOV	2016-08-28 05:30:00	0.0001	2016-08-30 08:01:00	36	50.5167	63701	0.690653
Pak25_B3_TS8_DaPi_cell	Pak25	B3	PaKiT01	EBOV	2016-08-28 05:30:00	control	2016-08-30 08:01:00	36	50.5167	92233	1
Pak26_A1_TS13_DaPi_cell	Pak26	A1	PaKiT01	EBOV	2016-08-28 05:30:00	0.001	2016-09-01 20:01:00	36	110.517	20634	0.223716
Pak26_A2_TS13_DaPi_cell	Pak26	A2	PaKiT01	EBOV	2016-08-28 05:30:00	0.0001	2016-09-01 20:01:00	36	110.517	72350	0.784426
Pak26_A3_TS13_DaPi_cell	Pak26	A3	PaKiT01	EBOV	2016-08-28 05:30:00	0.0001	2016-09-01 20:01:00	36	110.517	11759	0.127492
Pak26_B1_TS13_DaPi_cell	Pak26	B1	PaKiT01	EBOV	2016-08-28 05:30:00	0.001	2016-09-01 20:01:00	36	110.517	37777	0.409582
Pak26_B2_TS13_DaPi_cell	Pak26	B2	PaKiT01	EBOV	2016-08-28 05:30:00	0.0001	2016-09-01 20:01:00	36	110.517	68710	0.744961
Pak26_B3_TS13_DaPi_cell	Pak26	B3	PaKiT01	EBOV	2016-08-28 05:30:00	control	2016-09-01 20:01:00	36	110.517	73116	0.792731
Pak27_A1_TS4_DaPi_cell	Pak27	A1	PaKiT01	VSVG	2016-08-30 05:25:00	0.001	2016-08-30 19:02:00	36	13.6167	83833	0.908926
Pak27_A2_TS4_DaPi_cell	Pak27	A2	PaKiT01	VSVG	2016-08-30 05:25:00	0.0001	2016-08-30 19:02:00	36	13.6167	87295	0.946462
Pak27_A3_TS4_DaPi_cell	Pak27	A3	PaKiT01	VSVG	2016-08-30 05:25:00	0.001	2016-08-30 19:02:00	36	13.6167	82571	0.895244
Pak27_B1_TS4_DaPi_cell	Pak27	B1	PaKiT01	VSVG	2016-08-30 05:25:00	0.001	2016-08-30 19:02:00	36	13.6167	80368	0.871358
Pak27_B2_TS4_DaPi_cell	Pak27	B2	PaKiT01	VSVG	2016-08-30 05:25:00	0.0001	2016-08-30 19:02:00	36	13.6167	87436	0.94799
Pak27_B3_TS4_DaPi_cell	Pak27	B3	PaKiT01	VSVG	2016-08-30 05:25:00	control	2016-08-30 19:02:00	36	13.6167	90816	0.984637
Pak28_A1_TS8_DaPi_cell	Pak28	A1	PaKiT01	VSVG	2016-08-30 05:25:00	0.001	2016-09-01 09:58:00	36	52.55	13097	0.141999
Pak28_A2_TS8_DaPi_cell	Pak28	A2	PaKiT01	VSVG	2016-08-30 05:25:00	0.0001	2016-09-01 09:58:00	36	52.55	3494	0.0378823
Pak28_B1_TS8_DaPi_cell	Pak28	B1	PaKiT01	VSVG	2016-08-30 05:25:00	0.001	2016-09-01 09:58:00	36	52.55	25374	0.275108
Pak28_B2_TS8_DaPi_cell	Pak28	B2	PaKiT01	VSVG	2016-08-30 05:25:00	0.0001	2016-09-01 09:58:00	36	52.55	11307	0.122592
Pak28_B3_TS8_DaPi_cell	Pak28	B3	PaKiT01	VSVG	2016-08-30 05:25:00	control	2016-09-01 09:58:00	36	52.55	78878	0.855204
Pak29_A1_TS6_DaPi_cell	Pak29	A1	PaKiT01	VSVG	2016-08-30 05:25:00	0.001	2016-08-31 17:47:00	36	36.3667	21869	0.237106
Pak29_A2_TS6_DaPi_cell	Pak29	A2	PaKiT01	VSVG	2016-08-30 05:25:00	0.0001	2016-08-31 17:47:00	36	36.3667	19362	0.209925
Pak29_A3_TS6_DaPi_cell	Pak29	A3	PaKiT01	VSVG	2016-08-30 05:25:00	0.0001	2016-08-31 17:47:00	36	36.3667	32094	0.347967
Pak29_B1_TS6_DaPi_cell	Pak29	B1	PaKiT01	VSVG	2016-08-30 05:25:00	0.001	2016-08-31 17:47:00	36	36.3667	23202	0.251559
Pak29_B2_TS6_DaPi_cell	Pak29	B2	PaKiT01	VSVG	2016-08-30 05:25:00	0.0001	2016-08-31 17:47:00	36	36.3667	16305	0.176781
Pak29_B3_TS6_DaPi_cell	Pak29	B3	PaKiT01	VSVG	2016-08-30 05:25:00	control	2016-08-31 17:47:00	36	36.3667	80722	0.875197
Pak3_A1_TS20_DaPi_cell	Pak3	A1	PaKiT01	EBOV	2016-07-24 20:55:00	0.0001	2016-08-03 13:23:00	64	232.467	21115	0.228931
Pak3_A3_TS20_DaPi_cell	Pak3	A3	PaKiT01	EBOV	2016-07-24 20:55:00	0.001	2016-08-03 13:23:00	64	232.467	35697	0.387031
Pak3_B1_TS20_DaPi_cell	Pak3	B1	PaKiT01	EBOV	2016-07-24 20:55:00	0.0001	2016-08-03 13:23:00	64	232.467	28015	0.303742
Pak3_B3_TS20_DaPi_cell	Pak3	B3	PaKiT01	EBOV	2016-07-24 20:55:00	control	2016-08-03 13:23:00	64	232.467	45277	0.490898
Pak30_A1_TS8_DaPi_cell	Pak30	A1	PaKiT01	VSVG	2016-08-30 05:25:00	0.001	2016-09-01 19:44:00	36	62.3167	16146	0.175057
Pak30_A2_TS8_DaPi_cell	Pak30	A2	PaKiT01	VSVG	2016-08-30 05:25:00	0.0001	2016-09-01 19:44:00	36	62.3167	4282	0.0464259
Pak30_A3_TS8_DaPi_cell	Pak30	A3	PaKiT01	VSVG	2016-08-30 05:25:00	0.0001	2016-09-01 19:44:00	36	62.3167	19529	0.211735
Pak30_B1_TS8_DaPi_cell	Pak30	B1	PaKiT01	VSVG	2016-08-30 05:25:00	0.001	2016-09-01 19:44:00	36	62.3167	15828	0.171609
Pak30_B2_TS8_DaPi_cell	Pak30	B2	PaKiT01	VSVG	2016-08-30 05:25:00	0.0001	2016-09-01 19:44:00	36	62.3167	13576	0.147192
Pak30_B3_TS8_DaPi_cell	Pak30	B3	PaKiT01	VSVG	2016-08-30 05:25:00	control	2016-09-01 19:44:00	36	62.3167	81907	0.888044
Pak31_A2_TS6_DaPi_cell	Pak31	A2	PaKiT01	MARV	2016-09-16 06:10:00	0.0001	2016-09-17 09:16:00	36	27.1	57447	0.622846
Pak31_B2_TS6_DaPi_cell	Pak31	B2	PaKiT01	MARV	2016-09-16 06:10:00	0.0001	2016-09-17 09:16:00	36	27.1	61324	0.664881
Pak31_B3_TS6_DaPi_cell	Pak31	B3	PaKiT01	MARV	2016-09-16 06:10:00	control	2016-09-17 09:16:00	36	27.1	83506	0.905381
Pak32_A2_TS13_DaPi_cell	Pak32	A2	PaKiT01	MARV	2016-09-16 06:10:00	0.0001	2016-09-20 17:28:00	36	107.3	29227	0.316882
Pak32_B2_TS13_DaPi_cell	Pak32	B2	PaKiT01	MARV	2016-09-16 06:10:00	0.0001	2016-09-20 17:28:00	36	107.3	40706	0.441339
Pak32_B3_TS13_DaPi_cell	Pak32	B3	PaKiT01	MARV	2016-09-16 06:10:00	control	2016-09-20 17:28:00	36	107.3	35686	0.386911
Pak33_A1_TS8_DaPi_cell	Pak33	A1	PaKiT01	MARV	2016-09-16 05:44:00	0.001	2016-09-18 08:20:00	36	50.6	34972	0.37917
Pak33_A2_TS8_DaPi_cell	Pak33	A2	PaKiT01	MARV	2016-09-16 06:10:00	0.0001	2016-09-18 08:20:00	36	50.1667	43213	0.46852
Pak33_A3_TS8_DaPi_cell	Pak33	A3	PaKiT01	MARV	2016-09-16 05:44:00	0.0001	2016-09-18 08:20:00	36	50.6	37504	0.406622
Pak33_B1_TS8_DaPi_cell	Pak33	B1	PaKiT01	MARV	2016-09-16 05:44:00	0.001	2016-09-18 08:20:00	36	50.6	31232	0.338621
Pak33_B2_TS8_DaPi_cell	Pak33	B2	PaKiT01	MARV	2016-09-16 06:10:00	0.0001	2016-09-18 08:20:00	36	50.1667	34789	0.377186
Pak33_B3_TS8_DaPi_cell	Pak33	B3	PaKiT01	MARV	2016-09-16 06:10:00	control	2016-09-18 08:20:00	36	50.1667	31511	0.341646
Pak34_A1_TS10_DaPi_cell	Pak34	A1	PaKiT01	MARV	2016-09-16 05:44:00	0.001	2016-09-19 09:46:00	36	76.0333	34958	0.379018
Pak34_A2_TS10_DaPi_cell	Pak34	A2	PaKiT01	MARV	2016-09-16 06:10:00	0.0001	2016-09-19 09:46:00	36	75.6	29446	0.319257
Pak34_A3_TS10_DaPi_cell	Pak34	A3	PaKiT01	MARV	2016-09-16 05:44:00	0.0001	2016-09-19 09:46:00	36	76.0333	36972	0.400854
Pak34_B1_TS10_DaPi_cell	Pak34	B1	PaKiT01	MARV	2016-09-16 05:44:00	0.001	2016-09-19 09:46:00	36	76.0333	39650	0.42989
Pak34_B2_TS10_DaPi_cell	Pak34	B2	PaKiT01	MARV	2016-09-16 06:10:00	0.0001	2016-09-19 09:46:00	36	75.6	39824	0.431776
Pak34_B3_TS10_DaPi_cell	Pak34	B3	PaKiT01	MARV	2016-09-16 06:10:00	control	2016-09-19 09:46:00	36	75.6	35715	0.387226
Pak35_A2_TS8_DaPi_cell	Pak35	A2	PaKiT01	MARV	2016-09-18 04:54:00	0.0001	2016-09-20 09:08:00	36	52.2333	51633	0.55981
Pak35_B2_TS8_DaPi_cell	Pak35	B2	PaKiT01	MARV	2016-09-18 04:54:00	0.0001	2016-09-20 09:08:00	36	52.2333	51870	0.56238
Pak35_B3_TS8_DaPi_cell	Pak35	B3	PaKiT01	MARV	2016-09-18 04:44:00	control	2016-09-20 09:08:00	36	52.4	42846	0.464541
Pak36_A2_TS18_DaPi_cell	Pak36	A2	PaKiT01	MARV	2016-09-18 04:54:00	0.0001	2016-09-25 19:29:00	36	182.583	30855	0.334533
Pak36_B2_TS18_DaPi_cell	Pak36	B2	PaKiT01	MARV	2016-09-18 04:54:00	0.0001	2016-09-25 19:29:00	36	182.583	29643	0.321393
Pak36_B3_TS18_DaPi_cell	Pak36	B3	PaKiT01	MARV	2016-09-18 04:54:00	control	2016-09-25 19:29:00	36	182.583	29783	0.32291
Pak37_A1_TS6_DaPi_cell	Pak37	A1	PaKiT01	MARV	2016-09-18 04:54:00	0.001	2016-09-19 09:50:00	36	28.9333	60166	0.652326
Pak37_A2_TS6_DaPi_cell	Pak37	A2	PaKiT01	MARV	2016-09-18 04:54:00	0.0001	2016-09-19 09:50:00	36	28.9333	79342	0.860234
Pak37_A3_TS6_DaPi_cell	Pak37	A3	PaKiT01	MARV	2016-09-18 04:54:00	0.0001	2016-09-19 09:50:00	36	28.9333	63431	0.687726
Pak37_B1_TS6_DaPi_cell	Pak37	B1	PaKiT01	MARV	2016-09-18 05:17:00	0.001	2016-09-19 09:50:00	36	28.55	51203	0.555148
Pak37_B2_TS6_DaPi_cell	Pak37	B2	PaKiT01	MARV	2016-09-18 04:54:00	0.0001	2016-09-19 09:50:00	36	28.9333	83339	0.90357
Pak37_B3_TS6_DaPi_cell	Pak37	B3	PaKiT01	MARV	2016-09-18 04:54:00	control	2016-09-19 09:50:00	36	28.9333	82544	0.894951
Pak38_A1_TS13_DaPi_cell	Pak38	A1	PaKiT01	MARV	2016-09-18 04:54:00	0.001	2016-09-22 19:52:00	36	110.967	43336	0.469854
Pak38_A2_TS13_DaPi_cell	Pak38	A2	PaKiT01	MARV	2016-09-18 04:54:00	0.0001	2016-09-22 19:52:00	36	110.967	48170	0.522264
Pak38_A3_TS13_DaPi_cell	Pak38	A3	PaKiT01	MARV	2016-09-18 04:54:00	0.0001	2016-09-22 19:52:00	36	110.967	44948	0.487331
Pak38_B1_TS13_DaPi_cell	Pak38	B1	PaKiT01	MARV	2016-09-18 04:54:00	0.001	2016-09-22 19:52:00	36	110.967	49392	0.535513
Pak38_B2_TS13_DaPi_cell	Pak38	B2	PaKiT01	MARV	2016-09-18 04:54:00	0.0001	2016-09-22 19:52:00	36	110.967	47686	0.517017
Pak38_B3_TS13_DaPi_cell	Pak38	B3	PaKiT01	MARV	2016-09-18 04:54:00	control	2016-09-22 19:52:00	36	110.967	49312	0.534646
Pak4_A1_TS20_DaPi_cell	Pak4	A1	PaKiT01	EBOV	2016-07-24 20:55:00	0.0001	2016-08-03 13:23:00	64	232.467	35859	0.388787
Pak4_A3_TS20_DaPi_cell	Pak4	A3	PaKiT01	EBOV	2016-07-24 20:55:00	0.001	2016-08-03 13:23:00	64	232.467	44326	0.480587
Pak4_B1_TS20_DaPi_cell	Pak4	B1	PaKiT01	EBOV	2016-07-24 20:55:00	0.0001	2016-08-03 13:23:00	64	232.467	37744	0.409224
Pak4_B3_TS20_DaPi_cell	Pak4	B3	PaKiT01	EBOV	2016-07-24 20:55:00	control	2016-08-03 13:23:00	64	232.467	47099	0.510652
Pak7_A1_TS9_DaPi_cell	Pak7	A1	PaKiT01	EBOV	2016-08-10 05:40:00	0.001	2016-08-11 20:47:00	36	39.1167	25493	0.276398
Pak7_A2_TS9_DaPi_cell	Pak7	A2	PaKiT01	EBOV	2016-08-10 05:40:00	0.0001	2016-08-11 20:47:00	36	39.1167	45665	0.495105
Pak7_A3_TS9_DaPi_cell	Pak7	A3	PaKiT01	EBOV	2016-08-10 05:40:00	0.001	2016-08-11 20:47:00	36	39.1167	16806	0.182212
Pak7_B1_TS9_DaPi_cell	Pak7	B1	PaKiT01	EBOV	2016-08-10 05:40:00	0.001	2016-08-11 20:47:00	36	39.1167	20163	0.218609
Pak7_B2_TS9_DaPi_cell	Pak7	B2	PaKiT01	EBOV	2016-08-10 05:40:00	0.0001	2016-08-11 20:47:00	36	39.1167	38493	0.417345
Pak8_A1_TS4_DaPi_cell	Pak8	A1	PaKiT01	EBOV	2016-08-10 05:40:00	0.001	2016-08-10 17:28:00	36	11.8	40558	0.439734
Pak8_A2_TS4_DaPi_cell	Pak8	A2	PaKiT01	EBOV	2016-08-10 05:40:00	0.0001	2016-08-10 17:28:00	36	11.8	51368	0.556937
Pak8_A3_TS4_DaPi_cell	Pak8	A3	PaKiT01	EBOV	2016-08-10 05:40:00	0.001	2016-08-10 17:28:00	36	11.8	42359	0.459261
Pak8_B1_TS4_DaPi_cell	Pak8	B1	PaKiT01	EBOV	2016-08-10 05:40:00	0.001	2016-08-10 17:28:00	36	11.8	48744	0.528488
Pak8_B2_TS4_DaPi_cell	Pak8	B2	PaKiT01	EBOV	2016-08-10 05:40:00	0.0001	2016-08-10 17:28:00	36	11.8	67051	0.726974
Pak8_B3_TS4_DaPi_cell	Pak8	B3	PaKiT01	EBOV	2016-08-10 05:40:00	control	2016-08-10 17:28:00	36	11.8	71200	0.771958
Pak9_A1_TS7_DaPi_cell	Pak9	A1	PaKiT01	EBOV	2016-08-10 05:40:00	0.001	2016-08-10 22:53:00	36	17.2167	66380	0.719699
Pak9_A2_TS7_DaPi_cell	Pak9	A2	PaKiT01	EBOV	2016-08-10 05:40:00	0.0001	2016-08-10 22:53:00	36	17.2167	68622	0.744007
Pak9_A3_TS7_DaPi_cell	Pak9	A3	PaKiT01	EBOV	2016-08-10 05:40:00	0.0001	2016-08-10 22:53:00	36	17.2167	66760	0.723819
Pak9_B1_TS7_DaPi_cell	Pak9	B1	PaKiT01	EBOV	2016-08-10 05:40:00	0.001	2016-08-10 22:53:00	36	17.2167	57799	0.626663
Pak9_B2_TS7_DaPi_cell	Pak9	B2	PaKiT01	EBOV	2016-08-10 05:40:00	0.0001	2016-08-10 22:53:00	36	17.2167	81744	0.886277
Pak9_B3_TS7_DaPi_cell	Pak9	B3	PaKiT01	EBOV	2016-08-10 05:40:00	control	2016-08-10 22:53:00	36	17.2167	73345	0.795214
Ron1_A1_TS5_DaPi_cell	Ron1	A1	RoNi/7.1	EBOV	2016-09-06 05:21:00	0.001	2016-09-07 07:08:00	36	25.7833	68516	0.832434
Ron1_A2_TS5_DaPi_cell	Ron1	A2	RoNi/7.1	EBOV	2016-09-06 05:21:00	0.0001	2016-09-07 07:08:00	36	25.7833	74955	0.910665
Ron1_A3_TS5_DaPi_cell	Ron1	A3	RoNi/7.1	EBOV	2016-09-06 05:21:00	0.001	2016-09-07 07:08:00	36	25.7833	74311	0.902841
Ron1_B1_TS5_DaPi_cell	Ron1	B1	RoNi/7.1	EBOV	2016-09-06 05:21:00	0.001	2016-09-07 07:08:00	36	25.7833	72792	0.884385
Ron1_B2_TS5_DaPi_cell	Ron1	B2	RoNi/7.1	EBOV	2016-09-06 05:21:00	0.0001	2016-09-07 07:08:00	36	25.7833	72544	0.881372
Ron1_B3_TS5_DaPi_cell	Ron1	B3	RoNi/7.1	EBOV	2016-09-06 05:21:00	control	2016-09-07 07:08:00	36	25.7833	74535	0.905562
Ron10_A1_TS9_DaPi_cell	Ron10	A1	RoNi/7.1	EBOV	2016-09-13 05:07:00	0.001	2016-09-15 19:18:00	36	62.1833	35545	0.431854
Ron10_A2_TS9_DaPi_cell	Ron10	A2	RoNi/7.1	EBOV	2016-09-13 05:07:00	0.0001	2016-09-15 19:18:00	36	62.1833	31620	0.384167
Ron10_A3_TS9_DaPi_cell	Ron10	A3	RoNi/7.1	EBOV	2016-09-13 05:07:00	0.001	2016-09-15 19:18:00	36	62.1833	42816	0.520192
Ron10_B1_TS9_DaPi_cell	Ron10	B1	RoNi/7.1	EBOV	2016-09-13 05:07:00	0.001	2016-09-15 19:18:00	36	62.1833	39473	0.479577
Ron10_B2_TS9_DaPi_cell	Ron10	B2	RoNi/7.1	EBOV	2016-09-13 05:07:00	0.0001	2016-09-15 19:18:00	36	62.1833	40903	0.49695
Ron10_B3_TS9_DaPi_cell	Ron10	B3	RoNi/7.1	EBOV	2016-09-13 05:07:00	control	2016-09-15 19:18:00	36	62.1833	54625	0.663666
Ron11_A1_TS11_DaPi_cell	Ron11	A1	RoNi/7.1	EBOV	2016-09-13 05:07:00	0.001	2016-09-16 21:37:00	36	88.5	46023	0.559156
Ron11_A2_TS11_DaPi_cell	Ron11	A2	RoNi/7.1	EBOV	2016-09-13 05:07:00	0.0001	2016-09-16 21:37:00	36	88.5	64571	0.784505
Ron11_A3_TS11_DaPi_cell	Ron11	A3	RoNi/7.1	EBOV	2016-09-13 05:07:00	0.0001	2016-09-16 21:37:00	36	88.5	59537	0.723344
Ron11_B1_TS11_DaPi_cell	Ron11	B1	RoNi/7.1	EBOV	2016-09-13 05:07:00	0.001	2016-09-16 21:37:00	36	88.5	43415	0.52747
Ron11_B2_TS11_DaPi_cell	Ron11	B2	RoNi/7.1	EBOV	2016-09-13 05:07:00	0.0001	2016-09-16 21:37:00	36	88.5	59337	0.720914
Ron11_B3_TS11_DaPi_cell	Ron11	B3	RoNi/7.1	EBOV	2016-09-13 05:07:00	control	2016-09-16 21:37:00	36	88.5	62763	0.762538
Ron12_A1_TS15_DaPi_cell	Ron12	A1	RoNi/7.1	EBOV	2016-09-13 05:07:00	0.001	2016-09-18 20:32:00	36	135.417	62024	0.75356
Ron12_A2_TS15_DaPi_cell	Ron12	A2	RoNi/7.1	EBOV	2016-09-13 05:07:00	0.0001	2016-09-18 20:32:00	36	135.417	74104	0.900326
Ron12_A3_TS15_DaPi_cell	Ron12	A3	RoNi/7.1	EBOV	2016-09-13 05:07:00	0.0001	2016-09-18 20:32:00	36	135.417	58298	0.708291
Ron12_B1_TS15_DaPi_cell	Ron12	B1	RoNi/7.1	EBOV	2016-09-13 05:07:00	0.001	2016-09-18 20:32:00	36	135.417	49035	0.59575
Ron12_B2_TS15_DaPi_cell	Ron12	B2	RoNi/7.1	EBOV	2016-09-13 05:07:00	0.0001	2016-09-18 20:32:00	36	135.417	59746	0.725883
Ron12_B3_TS15_DaPi_cell	Ron12	B3	RoNi/7.1	EBOV	2016-09-13 05:07:00	control	2016-09-18 20:32:00	36	135.417	67515	0.820273
Ron13_A1_TS5_DaPi_cell	Ron13	A1	RoNi/7.1	VSVG	2016-09-13 04:46:00	0.001	2016-09-13 22:42:00	36	17.9333	52755	0.640946
Ron13_A2_TS5_DaPi_cell	Ron13	A2	RoNi/7.1	VSVG	2016-09-13 04:46:00	0.0001	2016-09-13 22:42:00	36	17.9333	75118	0.912645
Ron13_A3_TS5_DaPi_cell	Ron13	A3	RoNi/7.1	VSVG	2016-09-13 04:46:00	0.001	2016-09-13 22:42:00	36	17.9333	56808	0.690188
Ron13_B1_TS5_DaPi_cell	Ron13	B1	RoNi/7.1	VSVG	2016-09-13 04:46:00	0.001	2016-09-13 22:42:00	36	17.9333	59258	0.719954
Ron13_B2_TS5_DaPi_cell	Ron13	B2	RoNi/7.1	VSVG	2016-09-13 04:46:00	0.0001	2016-09-13 22:42:00	36	17.9333	79169	0.961863
Ron13_B3_TS5_DaPi_cell	Ron13	B3	RoNi/7.1	VSVG	2016-09-13 04:46:00	control	2016-09-13 22:42:00	36	17.9333	80099	0.973162
Ron14_A1_TS7_DaPi_cell	Ron14	A1	RoNi/7.1	VSVG	2016-09-13 04:46:00	0.001	2016-09-14 18:27:00	36	37.6833	7632	0.0927249
Ron14_A2_TS7_DaPi_cell	Ron14	A2	RoNi/7.1	VSVG	2016-09-13 04:46:00	0.0001	2016-09-14 18:27:00	36	37.6833	18956	0.230306
Ron14_A3_TS7_DaPi_cell	Ron14	A3	RoNi/7.1	VSVG	2016-09-13 04:46:00	0.001	2016-09-14 18:27:00	36	37.6833	20905	0.253985
Ron14_B1_TS7_DaPi_cell	Ron14	B1	RoNi/7.1	VSVG	2016-09-13 04:46:00	0.001	2016-09-14 18:27:00	36	37.6833	22047	0.26786
Ron14_B2_TS7_DaPi_cell	Ron14	B2	RoNi/7.1	VSVG	2016-09-13 04:46:00	0.0001	2016-09-14 18:27:00	36	37.6833	25696	0.312193
Ron14_B3_TS7_DaPi_cell	Ron14	B3	RoNi/7.1	VSVG	2016-09-13 04:46:00	control	2016-09-14 18:27:00	36	37.6833	72514	0.881008
Ron15_A1_TS6_DaPi_cell	Ron15	A1	RoNi/7.1	VSVG	2016-09-13 04:46:00	0.001	2016-09-14 09:06:00	36	28.3333	26014	0.316057
Ron15_A2_TS6_DaPi_cell	Ron15	A2	RoNi/7.1	VSVG	2016-09-13 04:46:00	0.0001	2016-09-14 09:06:00	36	28.3333	18983	0.230634
Ron15_A3_TS6_DaPi_cell	Ron15	A3	RoNi/7.1	VSVG	2016-09-13 04:46:00	0.0001	2016-09-14 09:06:00	36	28.3333	32919	0.399949
Ron15_B1_TS6_DaPi_cell	Ron15	B1	RoNi/7.1	VSVG	2016-09-13 04:46:00	0.001	2016-09-14 09:06:00	36	28.3333	23858	0.289862
Ron15_B2_TS6_DaPi_cell	Ron15	B2	RoNi/7.1	VSVG	2016-09-13 04:46:00	0.0001	2016-09-14 09:06:00	36	28.3333	25421	0.308852
Ron15_B3_TS6_DaPi_cell	Ron15	B3	RoNi/7.1	VSVG	2016-09-13 04:46:00	control	2016-09-14 09:06:00	36	28.3333	79806	0.969602
Ron16_A1_TS8_DaPi_cell	Ron16	A1	RoNi/7.1	VSVG	2016-09-13 04:46:00	0.001	2016-09-15 09:23:00	36	52.6167	9174	0.111459
Ron16_A2_TS8_DaPi_cell	Ron16	A2	RoNi/7.1	VSVG	2016-09-13 04:46:00	0.0001	2016-09-15 09:23:00	36	52.6167	12813	0.155671
Ron16_A3_TS8_DaPi_cell	Ron16	A3	RoNi/7.1	VSVG	2016-09-13 04:46:00	0.0001	2016-09-15 09:23:00	36	52.6167	14262	0.173276
Ron16_B1_TS8_DaPi_cell	Ron16	B1	RoNi/7.1	VSVG	2016-09-13 04:46:00	0.001	2016-09-15 09:23:00	36	52.6167	9823	0.119344
Ron16_B2_TS8_DaPi_cell	Ron16	B2	RoNi/7.1	VSVG	2016-09-13 04:46:00	0.0001	2016-09-15 09:23:00	36	52.6167	6723	0.081681
Ron16_B3_TS8_DaPi_cell	Ron16	B3	RoNi/7.1	VSVG	2016-09-13 04:46:00	control	2016-09-15 09:23:00	36	52.6167	40639	0.493743
Ron17_A1_TS7_DaPi_cell	Ron17	A1	RoNi/7.1	MARV	2016-09-20 21:24:00	0.001	2016-09-22 09:07:00	36	35.7167	41681	0.506403
Ron17_A2_TS7_DaPi_cell	Ron17	A2	RoNi/7.1	MARV	2016-09-20 21:24:00	0.0001	2016-09-22 09:07:00	36	35.7167	45710	0.555353
Ron17_A3_TS7_DaPi_cell	Ron17	A3	RoNi/7.1	MARV	2016-09-20 21:24:00	0.001	2016-09-22 09:07:00	36	35.7167	47946	0.582519
Ron17_B1_TS7_DaPi_cell	Ron17	B1	RoNi/7.1	MARV	2016-09-20 21:24:00	0.001	2016-09-22 09:07:00	36	35.7167	34939	0.424491
Ron17_B2_TS7_DaPi_cell	Ron17	B2	RoNi/7.1	MARV	2016-09-20 21:24:00	0.0001	2016-09-22 09:07:00	36	35.7167	52353	0.636062
Ron17_B3_TS7_DaPi_cell	Ron17	B3	RoNi/7.1	MARV	2016-09-20 21:24:00	control	2016-09-22 09:07:00	36	35.7167	79799	0.969517
Ron18_A1_TS10_DaPi_cell	Ron18	A1	RoNi/7.1	MARV	2016-09-20 21:24:00	0.001	2016-09-24 11:04:00	36	85.6667	8814	0.107086
Ron18_A2_TS10_DaPi_cell	Ron18	A2	RoNi/7.1	MARV	2016-09-20 21:24:00	0.0001	2016-09-24 11:04:00	36	85.6667	7831	0.0951426
Ron18_A3_TS10_DaPi_cell	Ron18	A3	RoNi/7.1	MARV	2016-09-20 21:24:00	0.001	2016-09-24 11:04:00	36	85.6667	6043	0.0734194
Ron18_B1_TS10_DaPi_cell	Ron18	B1	RoNi/7.1	MARV	2016-09-20 21:24:00	0.001	2016-09-24 11:04:00	36	85.6667	7470	0.0907567
Ron18_B2_TS10_DaPi_cell	Ron18	B2	RoNi/7.1	MARV	2016-09-20 21:24:00	0.0001	2016-09-24 11:04:00	36	85.6667	6334	0.0769549
Ron18_B3_TS10_DaPi_cell	Ron18	B3	RoNi/7.1	MARV	2016-09-20 21:24:00	control	2016-09-24 11:04:00	36	85.6667	63880	0.776109
Ron19_A1_TS9_DaPi_cell	Ron19	A1	RoNi/7.1	MARV	2016-09-20 21:24:00	0.001	2016-09-23 05:33:00	36	56.15	16002	0.194416
Ron19_A2_TS9_DaPi_cell	Ron19	A2	RoNi/7.1	MARV	2016-09-20 21:24:00	0.0001	2016-09-23 05:33:00	36	56.15	29294	0.355907
Ron19_A3_TS9_DaPi_cell	Ron19	A3	RoNi/7.1	MARV	2016-09-20 21:24:00	0.0001	2016-09-23 05:33:00	36	56.15	43690	0.530811
Ron19_B1_TS9_DaPi_cell	Ron19	B1	RoNi/7.1	MARV	2016-09-20 21:24:00	0.001	2016-09-23 05:33:00	36	56.15	13919	0.169109
Ron19_B2_TS9_DaPi_cell	Ron19	B2	RoNi/7.1	MARV	2016-09-20 21:24:00	0.0001	2016-09-23 05:33:00	36	56.15	11923	0.144858
Ron19_B3_TS9_DaPi_cell	Ron19	B3	RoNi/7.1	MARV	2016-09-20 21:24:00	control	2016-09-23 05:33:00	36	56.15	61677	0.749344
Ron2_A1_TS8_DaPi_cell	Ron2	A1	RoNi/7.1	EBOV	2016-09-06 05:21:00	0.001	2016-09-12 15:40:00	36	154.317	82228	0.999028
Ron2_A2_TS8_DaPi_cell	Ron2	A2	RoNi/7.1	EBOV	2016-09-06 05:21:00	0.0001	2016-09-12 15:40:00	36	154.317	75351	0.915476
Ron2_A3_TS8_DaPi_cell	Ron2	A3	RoNi/7.1	EBOV	2016-09-06 05:21:00	0.001	2016-09-12 15:40:00	36	154.317	78988	0.959664
Ron2_B1_TS8_DaPi_cell	Ron2	B1	RoNi/7.1	EBOV	2016-09-06 05:21:00	0.001	2016-09-12 15:40:00	36	154.317	77540	0.942071
Ron2_B2_TS8_DaPi_cell	Ron2	B2	RoNi/7.1	EBOV	2016-09-06 05:21:00	0.0001	2016-09-12 15:40:00	36	154.317	63979	0.777312
Ron2_B3_TS8_DaPi_cell	Ron2	B3	RoNi/7.1	EBOV	2016-09-06 05:21:00	control	2016-09-12 15:40:00	36	154.317	79112	0.96117
Ron20_A1_TS11_DaPi_cell	Ron20	A1	RoNi/7.1	MARV	2016-09-20 21:24:00	0.001	2016-09-25 00:14:00	36	98.8333	3765	0.0457428
Ron20_A2_TS11_DaPi_cell	Ron20	A2	RoNi/7.1	MARV	2016-09-20 21:24:00	0.0001	2016-09-25 00:14:00	36	98.8333	10400	0.126355
Ron20_A3_TS11_DaPi_cell	Ron20	A3	RoNi/7.1	MARV	2016-09-20 21:24:00	0.0001	2016-09-25 00:14:00	36	98.8333	29077	0.353271
Ron20_B1_TS11_DaPi_cell	Ron20	B1	RoNi/7.1	MARV	2016-09-20 21:24:00	0.001	2016-09-25 00:14:00	36	98.8333	14204	0.172571
Ron20_B2_TS11_DaPi_cell	Ron20	B2	RoNi/7.1	MARV	2016-09-20 21:24:00	0.0001	2016-09-25 00:14:00	36	98.8333	10666	0.129586
Ron20_B3_TS11_DaPi_cell	Ron20	B3	RoNi/7.1	MARV	2016-09-20 21:24:00	control	2016-09-25 00:14:00	36	98.8333	71321	0.866514
Ron21_A1_TS6_DaPi_cell	Ron21	A1	RoNi/7.1	MARV	2016-09-24 07:51:00	0.001	2016-09-25 10:14:00	36	26.3833	52031	0.63215
Ron21_A2_TS6_DaPi_cell	Ron21	A2	RoNi/7.1	MARV	2016-09-24 07:51:00	0.0001	2016-09-25 10:14:00	36	26.3833	75501	0.917298
Ron21_A3_TS6_DaPi_cell	Ron21	A3	RoNi/7.1	MARV	2016-09-24 07:51:00	0.001	2016-09-25 10:14:00	36	26.3833	47948	0.582544
Ron21_B1_TS6_DaPi_cell	Ron21	B1	RoNi/7.1	MARV	2016-09-24 07:51:00	0.001	2016-09-25 10:14:00	36	26.3833	53500	0.649998
Ron21_B2_TS6_DaPi_cell	Ron21	B2	RoNi/7.1	MARV	2016-09-24 07:51:00	0.0001	2016-09-25 10:14:00	36	26.3833	65816	0.799631
Ron21_B3_TS6_DaPi_cell	Ron21	B3	RoNi/7.1	MARV	2016-09-24 07:51:00	control	2016-09-25 10:14:00	36	26.3833	66120	0.803324
Ron22_A1_TS8_DaPi_cell	Ron22	A1	RoNi/7.1	MARV	2016-09-24 07:51:00	0.001	2016-09-26 08:27:00	36	48.6	17683	0.214839
Ron22_A2_TS8_DaPi_cell	Ron22	A2	RoNi/7.1	MARV	2016-09-24 07:51:00	0.0001	2016-09-26 08:27:00	36	48.6	19514	0.237085
Ron22_A3_TS8_DaPi_cell	Ron22	A3	RoNi/7.1	MARV	2016-09-24 07:51:00	0.001	2016-09-26 08:27:00	36	48.6	8819	0.107146
Ron22_B1_TS8_DaPi_cell	Ron22	B1	RoNi/7.1	MARV	2016-09-24 07:51:00	0.001	2016-09-26 08:27:00	36	48.6	16770	0.203747
Ron22_B2_TS8_DaPi_cell	Ron22	B2	RoNi/7.1	MARV	2016-09-24 07:51:00	0.0001	2016-09-26 08:27:00	36	48.6	23634	0.287141
Ron22_B3_TS8_DaPi_cell	Ron22	B3	RoNi/7.1	MARV	2016-09-24 07:51:00	control	2016-09-26 08:27:00	36	48.6	82308	1
Ron23_A1_TS7_DaPi_cell	Ron23	A1	RoNi/7.1	MARV	2016-09-24 07:51:00	0.001	2016-09-25 19:36:00	36	35.75	43740	0.531419
Ron23_A2_TS7_DaPi_cell	Ron23	A2	RoNi/7.1	MARV	2016-09-24 07:51:00	0.0001	2016-09-25 19:36:00	36	35.75	51436	0.624921
Ron23_A3_TS7_DaPi_cell	Ron23	A3	RoNi/7.1	MARV	2016-09-24 07:51:00	0.0001	2016-09-25 19:36:00	36	35.75	48508	0.589347
Ron23_B1_TS7_DaPi_cell	Ron23	B1	RoNi/7.1	MARV	2016-09-24 07:51:00	0.001	2016-09-25 19:36:00	36	35.75	35407	0.430177
Ron23_B2_TS7_DaPi_cell	Ron23	B2	RoNi/7.1	MARV	2016-09-24 07:51:00	0.0001	2016-09-25 19:36:00	36	35.75	46341	0.563019
Ron23_B3_TS7_DaPi_cell	Ron23	B3	RoNi/7.1	MARV	2016-09-24 07:51:00	control	2016-09-25 19:36:00	36	35.75	61532	0.747582
Ron24_A1_TS9_DaPi_cell	Ron24	A1	RoNi/7.1	MARV	2016-09-24 07:51:00	0.001	2016-09-27 08:29:00	36	72.6333	10762	0.130753
Ron24_A2_TS9_DaPi_cell	Ron24	A2	RoNi/7.1	MARV	2016-09-24 07:51:00	0.0001	2016-09-27 08:29:00	36	72.6333	26169	0.31794
Ron24_A3_TS9_DaPi_cell	Ron24	A3	RoNi/7.1	MARV	2016-09-24 07:51:00	0.0001	2016-09-27 08:29:00	36	72.6333	39602	0.481144
Ron24_B1_TS9_DaPi_cell	Ron24	B1	RoNi/7.1	MARV	2016-09-24 07:51:00	0.001	2016-09-27 08:29:00	36	72.6333	7721	0.0938062
Ron24_B2_TS9_DaPi_cell	Ron24	B2	RoNi/7.1	MARV	2016-09-24 07:51:00	0.0001	2016-09-27 08:29:00	36	72.6333	24551	0.298282
Ron24_B3_TS9_DaPi_cell	Ron24	B3	RoNi/7.1	MARV	2016-09-24 07:51:00	control	2016-09-27 08:29:00	36	72.6333	59210	0.719371
Ron3_A1_TS6_DaPi_cell	Ron3	A1	RoNi/7.1	EBOV	2016-09-06 05:21:00	0.001	2016-09-07 18:04:00	36	36.7167	76953	0.934939
Ron3_A2_TS6_DaPi_cell	Ron3	A2	RoNi/7.1	EBOV	2016-09-06 05:21:00	0.0001	2016-09-07 18:04:00	36	36.7167	77295	0.939095
Ron3_A3_TS6_DaPi_cell	Ron3	A3	RoNi/7.1	EBOV	2016-09-06 05:21:00	0.0001	2016-09-07 18:04:00	36	36.7167	73658	0.894907
Ron3_B1_TS6_DaPi_cell	Ron3	B1	RoNi/7.1	EBOV	2016-09-06 05:21:00	0.001	2016-09-07 18:04:00	36	36.7167	68615	0.833637
Ron3_B2_TS6_DaPi_cell	Ron3	B2	RoNi/7.1	EBOV	2016-09-06 05:21:00	0.0001	2016-09-07 18:04:00	36	36.7167	68804	0.835933
Ron3_B3_TS6_DaPi_cell	Ron3	B3	RoNi/7.1	EBOV	2016-09-06 05:21:00	control	2016-09-07 18:04:00	36	36.7167	78092	0.948778
Ron4_A1_TS7_DaPi_cell	Ron4	A1	RoNi/7.1	EBOV	2016-09-06 05:21:00	0.001	2016-09-08 11:26:00	36	54.0833	32773	0.398175
Ron4_A2_TS7_DaPi_cell	Ron4	A2	RoNi/7.1	EBOV	2016-09-06 05:21:00	0.0001	2016-09-08 11:26:00	36	54.0833	32107	0.390084
Ron4_A3_TS7_DaPi_cell	Ron4	A3	RoNi/7.1	EBOV	2016-09-06 05:21:00	0.0001	2016-09-08 11:26:00	36	54.0833	35655	0.43319
Ron4_B1_TS7_DaPi_cell	Ron4	B1	RoNi/7.1	EBOV	2016-09-06 05:21:00	0.001	2016-09-08 11:26:00	36	54.0833	36232	0.4402
Ron4_B2_TS7_DaPi_cell	Ron4	B2	RoNi/7.1	EBOV	2016-09-06 05:21:00	0.0001	2016-09-08 11:26:00	36	54.0833	38797	0.471364
Ron4_B3_TS7_DaPi_cell	Ron4	B3	RoNi/7.1	EBOV	2016-09-06 05:21:00	control	2016-09-08 11:26:00	36	54.0833	43877	0.533083
Ron5_A1_TS5_DaPi_cell	Ron5	A1	RoNi/7.1	VSVG	2016-09-06 04:59:00	0.001	2016-09-07 07:12:00	36	26.2167	41224	0.50085
Ron5_A2_TS5_DaPi_cell	Ron5	A2	RoNi/7.1	VSVG	2016-09-06 04:59:00	0.0001	2016-09-07 07:12:00	36	26.2167	40131	0.487571
Ron5_A3_TS5_DaPi_cell	Ron5	A3	RoNi/7.1	VSVG	2016-09-06 04:59:00	0.001	2016-09-07 07:12:00	36	26.2167	20103	0.244241
Ron5_B1_TS5_DaPi_cell	Ron5	B1	RoNi/7.1	VSVG	2016-09-06 04:59:00	0.001	2016-09-07 07:12:00	36	26.2167	42094	0.511421
Ron5_B2_TS5_DaPi_cell	Ron5	B2	RoNi/7.1	VSVG	2016-09-06 04:59:00	0.0001	2016-09-07 07:12:00	36	26.2167	40046	0.486538
Ron5_B3_TS5_DaPi_cell	Ron5	B3	RoNi/7.1	VSVG	2016-09-06 04:59:00	control	2016-09-07 07:12:00	36	26.2167	63208	0.767945
Ron6_A1_TS7_DaPi_cell	Ron6	A1	RoNi/7.1	VSVG	2016-09-06 04:59:00	0.001	2016-09-08 08:14:00	36	51.25	5783	0.0702605
Ron6_A2_TS7_DaPi_cell	Ron6	A2	RoNi/7.1	VSVG	2016-09-06 04:59:00	0.0001	2016-09-08 08:14:00	36	51.25	8287	0.100683
Ron6_A3_TS7_DaPi_cell	Ron6	A3	RoNi/7.1	VSVG	2016-09-06 04:59:00	0.001	2016-09-08 08:14:00	36	51.25	11122	0.135127
Ron6_B1_TS7_DaPi_cell	Ron6	B1	RoNi/7.1	VSVG	2016-09-06 04:59:00	0.001	2016-09-08 08:14:00	36	51.25	9362	0.113744
Ron6_B2_TS7_DaPi_cell	Ron6	B2	RoNi/7.1	VSVG	2016-09-06 04:59:00	0.0001	2016-09-08 08:14:00	36	51.25	17050	0.207149
Ron6_B3_TS7_DaPi_cell	Ron6	B3	RoNi/7.1	VSVG	2016-09-06 04:59:00	control	2016-09-08 08:14:00	36	51.25	69938	0.849711
Ron7_A1_TS6_DaPi_cell	Ron7	A1	RoNi/7.1	VSVG	2016-09-06 04:59:00	0.001	2016-09-07 18:07:00	36	37.1333	10312	0.125286
Ron7_A2_TS6_DaPi_cell	Ron7	A2	RoNi/7.1	VSVG	2016-09-06 04:59:00	0.0001	2016-09-07 18:07:00	36	37.1333	15669	0.19037
Ron7_A3_TS6_DaPi_cell	Ron7	A3	RoNi/7.1	VSVG	2016-09-06 04:59:00	0.0001	2016-09-07 18:07:00	36	37.1333	31799	0.386342
Ron7_B1_TS6_DaPi_cell	Ron7	B1	RoNi/7.1	VSVG	2016-09-06 04:59:00	0.001	2016-09-07 18:07:00	36	37.1333	8336	0.101278
Ron7_B2_TS6_DaPi_cell	Ron7	B2	RoNi/7.1	VSVG	2016-09-06 04:59:00	0.0001	2016-09-07 18:07:00	36	37.1333	12138	0.14747
Ron7_B3_TS6_DaPi_cell	Ron7	B3	RoNi/7.1	VSVG	2016-09-06 04:59:00	control	2016-09-07 18:07:00	36	37.1333	67718	0.822739
Ron8_A2_TS7_DaPi_cell	Ron8	A2	RoNi/7.1	VSVG	2016-09-06 04:59:00	0.0001	2016-09-08 08:54:00	36	51.9167	14208	0.17262
Ron8_A3_TS7_DaPi_cell	Ron8	A3	RoNi/7.1	VSVG	2016-09-06 04:59:00	0.0001	2016-09-08 08:54:00	36	51.9167	16812	0.204257
Ron8_B2_TS7_DaPi_cell	Ron8	B2	RoNi/7.1	VSVG	2016-09-06 04:59:00	0.0001	2016-09-08 08:54:00	36	51.9167	16425	0.199555
Ron8_B3_TS7_DaPi_cell	Ron8	B3	RoNi/7.1	VSVG	2016-09-06 04:59:00	control	2016-09-08 08:54:00	36	51.9167	38019	0.461911
Ron9_A1_TS6_DaPi_cell	Ron9	A1	RoNi/7.1	EBOV	2016-09-13 05:07:00	0.001	2016-09-14 09:04:00	36	27.95	66488	0.807795
Ron9_A2_TS6_DaPi_cell	Ron9	A2	RoNi/7.1	EBOV	2016-09-13 05:07:00	0.0001	2016-09-14 09:04:00	36	27.95	78515	0.953917
Ron9_A3_TS6_DaPi_cell	Ron9	A3	RoNi/7.1	EBOV	2016-09-13 05:07:00	0.001	2016-09-14 09:04:00	36	27.95	62800	0.762988
Ron9_B1_TS6_DaPi_cell	Ron9	B1	RoNi/7.1	EBOV	2016-09-13 05:07:00	0.001	2016-09-14 09:04:00	36	27.95	69588	0.845459
Ron9_B2_TS6_DaPi_cell	Ron9	B2	RoNi/7.1	EBOV	2016-09-13 05:07:00	0.0001	2016-09-14 09:04:00	36	27.95	77235	0.938366
Ron9_B3_TS6_DaPi_cell	Ron9	B3	RoNi/7.1	EBOV	2016-09-13 05:07:00	control	2016-09-14 09:04:00	36	27.95	80345	0.976151
Ver10_A1_TS5_DaPi_cell	Ver10	A1	Vero	VSVG	2016-08-13 07:47:00	0.001	2016-08-14 04:12:00	36	20.4167	64690	0.623747
Ver10_A2_TS5_DaPi_cell	Ver10	A2	Vero	VSVG	2016-08-13 07:47:00	0.0001	2016-08-14 04:12:00	36	20.4167	65029	0.627015
Ver10_A3_TS5_DaPi_cell	Ver10	A3	Vero	VSVG	2016-08-13 07:47:00	0.001	2016-08-14 04:12:00	36	20.4167	56755	0.547237
Ver10_B1_TS5_DaPi_cell	Ver10	B1	Vero	VSVG	2016-08-13 07:47:00	0.001	2016-08-14 04:12:00	36	20.4167	57295	0.552443
Ver10_B2_TS5_DaPi_cell	Ver10	B2	Vero	VSVG	2016-08-13 07:47:00	0.0001	2016-08-14 04:12:00	36	20.4167	67121	0.647186
Ver10_B3_TS5_DaPi_cell	Ver10	B3	Vero	VSVG	2016-08-13 07:47:00	control	2016-08-14 04:12:00	36	20.4167	59631	0.574967
Ver11_A1_TS6_DaPi_cell	Ver11	A1	Vero	VSVG	2016-08-13 07:47:00	0.001	2016-08-14 06:28:00	36	22.6833	79639	0.767886
Ver11_A2_TS6_DaPi_cell	Ver11	A2	Vero	VSVG	2016-08-13 07:47:00	0.0001	2016-08-14 06:28:00	36	22.6833	77461	0.746886
Ver11_A3_TS6_DaPi_cell	Ver11	A3	Vero	VSVG	2016-08-13 07:47:00	0.001	2016-08-14 06:28:00	36	22.6833	82658	0.796996
Ver11_B1_TS6_DaPi_cell	Ver11	B1	Vero	VSVG	2016-08-13 07:47:00	0.001	2016-08-14 06:28:00	36	22.6833	72081	0.695011
Ver11_B2_TS6_DaPi_cell	Ver11	B2	Vero	VSVG	2016-08-13 07:47:00	0.0001	2016-08-14 06:28:00	36	22.6833	73014	0.704007
Ver11_B3_TS6_DaPi_cell	Ver11	B3	Vero	VSVG	2016-08-13 07:47:00	control	2016-08-14 06:28:00	36	22.6833	99442	0.958828
Ver12_A1_TS7_DaPi_cell	Ver12	A1	Vero	VSVG	2016-08-15 20:58:00	0.0001	2016-08-16 19:08:00	36	22.1667	85814	0.827426
Ver12_A3_TS7_DaPi_cell	Ver12	A3	Vero	VSVG	2016-08-15 20:58:00	0.0001	2016-08-16 19:08:00	36	22.1667	70916	0.683778
Ver12_B1_TS7_DaPi_cell	Ver12	B1	Vero	VSVG	2016-08-15 20:58:00	0.0001	2016-08-16 19:08:00	36	22.1667	82607	0.796504
Ver12_B3_TS7_DaPi_cell	Ver12	B3	Vero	VSVG	2016-08-15 20:58:00	control	2016-08-16 19:08:00	36	22.1667	88995	0.858097
Ver13_A1_TS8_DaPi_cell	Ver13	A1	Vero	VSVG	2016-08-15 20:58:00	0.0001	2016-08-17 07:35:00	36	34.6167	52686	0.508003
Ver13_B1_TS8_DaPi_cell	Ver13	B1	Vero	VSVG	2016-08-15 20:58:00	0.0001	2016-08-17 07:35:00	36	34.6167	51397	0.495574
Ver13_B3_TS8_DaPi_cell	Ver13	B3	Vero	VSVG	2016-08-15 20:58:00	control	2016-08-17 07:35:00	36	34.6167	103453	0.997503
Ver14_A1_TS6_DaPi_cell	Ver14	A1	Vero	EBOV	2016-08-18 05:06:00	0.001	2016-08-19 06:17:00	36	25.1833	71060	0.685167
Ver14_A2_TS6_DaPi_cell	Ver14	A2	Vero	EBOV	2016-08-18 05:06:00	0.0001	2016-08-19 06:17:00	36	25.1833	72210	0.696255
Ver14_A3_TS6_DaPi_cell	Ver14	A3	Vero	EBOV	2016-08-18 05:06:00	0.001	2016-08-19 06:17:00	36	25.1833	77687	0.749065
Ver14_B1_TS6_DaPi_cell	Ver14	B1	Vero	EBOV	2016-08-18 05:06:00	0.001	2016-08-19 06:17:00	36	25.1833	79265	0.76428
Ver14_B2_TS6_DaPi_cell	Ver14	B2	Vero	EBOV	2016-08-18 05:06:00	0.0001	2016-08-19 06:17:00	36	25.1833	82609	0.796523
Ver14_B3_TS6_DaPi_cell	Ver14	B3	Vero	EBOV	2016-08-18 05:06:00	control	2016-08-19 06:17:00	36	25.1833	83242	0.802627
Ver15_A1_TS8_DaPi_cell	Ver15	A1	Vero	EBOV	2016-08-18 05:06:00	0.001	2016-08-19 16:15:00	36	35.15	44716	0.431156
Ver15_A2_TS8_DaPi_cell	Ver15	A2	Vero	EBOV	2016-08-18 05:06:00	0.0001	2016-08-19 16:15:00	36	35.15	57796	0.557274
Ver15_A3_TS8_DaPi_cell	Ver15	A3	Vero	EBOV	2016-08-18 05:06:00	0.0001	2016-08-19 16:15:00	36	35.15	70262	0.677472
Ver15_B1_TS8_DaPi_cell	Ver15	B1	Vero	EBOV	2016-08-18 05:06:00	0.001	2016-08-19 16:15:00	36	35.15	42890	0.413549
Ver15_B2_TS8_DaPi_cell	Ver15	B2	Vero	EBOV	2016-08-18 05:06:00	0.0001	2016-08-19 16:15:00	36	35.15	65024	0.626967
Ver15_B3_TS8_DaPi_cell	Ver15	B3	Vero	EBOV	2016-08-18 05:06:00	control	2016-08-19 16:15:00	36	35.15	96430	0.929786
Ver16_A1_TS5_DaPi_cell	Ver16	A1	Vero	EBOV	2016-08-20 05:47:00	0.001	2016-08-21 08:35:00	36	26.8	60390	0.582286
Ver16_A2_TS5_DaPi_cell	Ver16	A2	Vero	EBOV	2016-08-20 05:47:00	0.0001	2016-08-21 08:35:00	36	26.8	48590	0.468509
Ver16_A3_TS5_DaPi_cell	Ver16	A3	Vero	EBOV	2016-08-20 05:47:00	0.001	2016-08-21 08:35:00	36	26.8	64018	0.617267
Ver16_B1_TS5_DaPi_cell	Ver16	B1	Vero	EBOV	2016-08-20 05:47:00	0.001	2016-08-21 08:35:00	36	26.8	75536	0.728325
Ver16_B2_TS5_DaPi_cell	Ver16	B2	Vero	EBOV	2016-08-20 05:47:00	0.0001	2016-08-21 08:35:00	36	26.8	67511	0.650947
Ver16_B3_TS5_DaPi_cell	Ver16	B3	Vero	EBOV	2016-08-20 05:47:00	control	2016-08-21 08:35:00	36	26.8	84371	0.813512
Ver17_A1_TS6_DaPi_cell	Ver17	A1	Vero	EBOV	2016-08-20 05:47:00	0.001	2016-08-21 15:04:00	36	33.2833	39467	0.380544
Ver17_A2_TS6_DaPi_cell	Ver17	A2	Vero	EBOV	2016-08-20 05:47:00	0.0001	2016-08-21 15:04:00	36	33.2833	65181	0.628481
Ver17_A3_TS6_DaPi_cell	Ver17	A3	Vero	EBOV	2016-08-20 05:47:00	0.0001	2016-08-21 15:04:00	36	33.2833	76048	0.733261
Ver17_B1_TS6_DaPi_cell	Ver17	B1	Vero	EBOV	2016-08-20 05:47:00	0.001	2016-08-21 15:04:00	36	33.2833	39430	0.380187
Ver17_B2_TS6_DaPi_cell	Ver17	B2	Vero	EBOV	2016-08-20 05:47:00	0.0001	2016-08-21 15:04:00	36	33.2833	61201	0.590105
Ver17_B3_TS6_DaPi_cell	Ver17	B3	Vero	EBOV	2016-08-20 05:47:00	control	2016-08-21 15:04:00	36	33.2833	96093	0.926537
Ver18_A1_TS7_DaPi_cell	Ver18	A1	Vero	VSVG	2016-08-25 21:09:00	0.0001	2016-08-27 09:52:00	36	36.7167	15990	0.154177
Ver18_A3_TS7_DaPi_cell	Ver18	A3	Vero	VSVG	2016-08-25 21:09:00	0.0001	2016-08-27 09:52:00	36	36.7167	18114	0.174657
Ver18_B1_TS7_DaPi_cell	Ver18	B1	Vero	VSVG	2016-08-25 21:09:00	0.0001	2016-08-27 09:52:00	36	36.7167	17158	0.165439
Ver18_B3_TS7_DaPi_cell	Ver18	B3	Vero	VSVG	2016-08-25 21:09:00	control	2016-08-27 09:52:00	36	36.7167	80401	0.775233
Ver19_A1_TS9_DaPi_cell	Ver19	A1	Vero	EBOV	2016-08-28 04:39:00	0.001	2016-08-30 21:29:00	36	64.8333	15006	0.144689
Ver19_A2_TS9_DaPi_cell	Ver19	A2	Vero	EBOV	2016-08-28 04:39:00	0.0001	2016-08-30 21:29:00	36	64.8333	15160	0.146174
Ver19_A3_TS9_DaPi_cell	Ver19	A3	Vero	EBOV	2016-08-28 04:39:00	0.001	2016-08-30 21:29:00	36	64.8333	12724	0.122686
Ver19_B1_TS9_DaPi_cell	Ver19	B1	Vero	EBOV	2016-08-28 04:39:00	0.001	2016-08-30 21:29:00	36	64.8333	16669	0.160724
Ver19_B2_TS9_DaPi_cell	Ver19	B2	Vero	EBOV	2016-08-28 04:39:00	0.0001	2016-08-30 21:29:00	36	64.8333	23742	0.228922
Ver19_B3_TS9_DaPi_cell	Ver19	B3	Vero	EBOV	2016-08-28 04:39:00	control	2016-08-30 21:29:00	36	64.8333	72492	0.698974
Ver2_A2_TS6_DaPi_cell	Ver2	A3	Vero	EBOV	2016-07-24 21:10:00	0.001	2016-07-26 18:23:00	64	45.2167	36484	0.351782
Ver2_B2_TS6_DaPi_cell	Ver2	B1	Vero	EBOV	2016-07-24 21:10:00	0.001	2016-07-26 18:35:00	64	45.4167	37760	0.364085
Ver2_B3_TS6_DaPi_cell	Ver2	B3	Vero	EBOV	2016-07-24 21:10:00	control	2016-07-26 18:33:00	64	45.3833	88710	0.855349
Ver20_A1_TS6_DaPi_cell	Ver20	A1	Vero	VSVG	2016-08-30 04:39:00	0.001	2016-08-31 18:25:00	36	37.7667	16443	0.158545
Ver20_A2_TS6_DaPi_cell	Ver20	A2	Vero	VSVG	2016-08-30 04:39:00	0.0001	2016-08-31 18:25:00	36	37.7667	11037	0.10642
Ver20_A3_TS6_DaPi_cell	Ver20	A3	Vero	VSVG	2016-08-30 04:39:00	0.001	2016-08-31 18:25:00	36	37.7667	13533	0.130486
Ver20_B1_TS6_DaPi_cell	Ver20	B1	Vero	VSVG	2016-08-30 04:39:00	0.001	2016-08-31 18:25:00	36	37.7667	17915	0.172738
Ver20_B2_TS6_DaPi_cell	Ver20	B2	Vero	VSVG	2016-08-30 04:39:00	0.0001	2016-08-31 18:25:00	36	37.7667	12735	0.122792
Ver20_B3_TS6_DaPi_cell	Ver20	B3	Vero	VSVG	2016-08-30 04:39:00	control	2016-08-31 18:25:00	36	37.7667	88336	0.851743
Ver21_A1_TS8_DaPi_cell	Ver21	A1	Vero	EBOV	2016-09-01 22:23:00	0.001	2016-09-04 09:25:00	36	59.0333	16064	0.15489
Ver21_A2_TS8_DaPi_cell	Ver21	A2	Vero	EBOV	2016-09-01 22:23:00	0.0001	2016-09-04 09:25:00	36	59.0333	7090	0.0683624
Ver21_A3_TS8_DaPi_cell	Ver21	A3	Vero	EBOV	2016-09-01 22:23:00	0.0001	2016-09-04 09:25:00	36	59.0333	23260	0.224275
Ver21_B1_TS8_DaPi_cell	Ver21	B1	Vero	EBOV	2016-09-01 22:23:00	0.001	2016-09-04 09:25:00	36	59.0333	15421	0.148691
Ver21_B2_TS8_DaPi_cell	Ver21	B2	Vero	EBOV	2016-09-01 22:23:00	0.0001	2016-09-04 09:25:00	36	59.0333	18872	0.181965
Ver21_B3_TS8_DaPi_cell	Ver21	B3	Vero	EBOV	2016-09-01 22:23:00	control	2016-09-04 09:25:00	36	59.0333	35742	0.344627
Ver22_A1_TS6_DaPi_cell	Ver22	A1	Vero	VSVG	2016-09-01 22:27:00	0.001	2016-09-03 10:52:00	36	36.4167	35699	0.344213
Ver22_A2_TS6_DaPi_cell	Ver22	A2	Vero	VSVG	2016-09-01 22:27:00	0.0001	2016-09-03 10:52:00	36	36.4167	40561	0.391093
Ver22_A3_TS6_DaPi_cell	Ver22	A3	Vero	VSVG	2016-09-01 22:27:00	0.0001	2016-09-03 10:52:00	36	36.4167	42004	0.405006
Ver22_B1_TS6_DaPi_cell	Ver22	B1	Vero	VSVG	2016-09-01 22:27:00	0.001	2016-09-03 10:52:00	36	36.4167	24866	0.23976
Ver22_B2_TS6_DaPi_cell	Ver22	B2	Vero	VSVG	2016-09-01 22:27:00	0.0001	2016-09-03 10:52:00	36	36.4167	28331	0.27317
Ver22_B3_TS6_DaPi_cell	Ver22	B3	Vero	VSVG	2016-09-01 22:27:00	control	2016-09-03 10:52:00	36	36.4167	84538	0.815123
Ver23_A1_TS7_DaPi_cell	Ver23	A1	Vero	VSVG	2016-09-04 05:12:00	0.001	2016-09-06 08:04:00	36	50.8667	28870	0.278367
Ver23_A2_TS7_DaPi_cell	Ver23	A2	Vero	VSVG	2016-09-04 05:12:00	0.0001	2016-09-06 08:04:00	36	50.8667	46406	0.447451
Ver23_A3_TS7_DaPi_cell	Ver23	A3	Vero	VSVG	2016-09-04 05:12:00	0.0001	2016-09-06 08:04:00	36	50.8667	33254	0.320638
Ver23_B1_TS7_DaPi_cell	Ver23	B1	Vero	VSVG	2016-09-04 05:12:00	0.001	2016-09-06 08:04:00	36	50.8667	29683	0.286206
Ver23_B2_TS7_DaPi_cell	Ver23	B2	Vero	VSVG	2016-09-04 05:12:00	0.0001	2016-09-06 08:04:00	36	50.8667	40919	0.394545
Ver23_B3_TS7_DaPi_cell	Ver23	B3	Vero	VSVG	2016-09-04 05:12:00	control	2016-09-06 08:04:00	36	50.8667	96577	0.931204
Ver24_A1_TS9_DaPi_cell	Ver24	A1	Vero	EBOV	2016-09-04 05:12:00	0.001	2016-09-07 08:59:00	36	75.7833	7233	0.0697412
Ver24_A2_TS9_DaPi_cell	Ver24	A2	Vero	EBOV	2016-09-04 05:12:00	0.0001	2016-09-07 08:59:00	36	75.7833	6097	0.0587878
Ver24_A3_TS9_DaPi_cell	Ver24	A3	Vero	EBOV	2016-09-04 05:12:00	0.0001	2016-09-07 08:59:00	36	75.7833	6868	0.0662218
Ver24_B1_TS9_DaPi_cell	Ver24	B1	Vero	EBOV	2016-09-04 05:12:00	0.001	2016-09-07 08:59:00	36	75.7833	11057	0.106613
Ver24_B2_TS9_DaPi_cell	Ver24	B2	Vero	EBOV	2016-09-04 05:12:00	0.0001	2016-09-07 08:59:00	36	75.7833	6966	0.0671668
Ver24_B3_TS9_DaPi_cell	Ver24	B3	Vero	EBOV	2016-09-04 05:12:00	control	2016-09-07 08:59:00	36	75.7833	50945	0.491216
Ver25_A1_TS7_DaPi_cell	Ver25	A1	Vero	EBOV	2016-09-06 04:35:00	0.001	2016-09-08 08:22:00	36	51.7833	28669	0.276429
Ver25_A2_TS7_DaPi_cell	Ver25	A2	Vero	EBOV	2016-09-06 04:35:00	0.0001	2016-09-08 08:22:00	36	51.7833	44571	0.429757
Ver25_A3_TS7_DaPi_cell	Ver25	A3	Vero	EBOV	2016-09-06 04:35:00	0.0001	2016-09-08 08:22:00	36	51.7833	35578	0.343046
Ver25_B1_TS7_DaPi_cell	Ver25	B1	Vero	EBOV	2016-09-06 04:35:00	0.001	2016-09-08 08:22:00	36	51.7833	21568	0.207961
Ver25_B2_TS7_DaPi_cell	Ver25	B2	Vero	EBOV	2016-09-06 04:35:00	0.0001	2016-09-08 08:22:00	36	51.7833	39823	0.383977
Ver25_B3_TS7_DaPi_cell	Ver25	B3	Vero	EBOV	2016-09-06 04:35:00	control	2016-09-08 08:22:00	36	51.7833	99186	0.95636
Ver26_A1_TS7_DaPi_cell	Ver26	A1	Vero	VSVG	2016-09-06 04:35:00	0.001	2016-09-08 08:52:00	36	52.2833	4346	0.0419045
Ver26_A2_TS7_DaPi_cell	Ver26	A2	Vero	VSVG	2016-09-06 04:35:00	0.0001	2016-09-08 08:52:00	36	52.2833	10567	0.101888
Ver26_A3_TS7_DaPi_cell	Ver26	A3	Vero	VSVG	2016-09-06 04:35:00	0.0001	2016-09-08 08:52:00	36	52.2833	18941	0.182631
Ver26_B1_TS7_DaPi_cell	Ver26	B1	Vero	VSVG	2016-09-06 04:35:00	0.001	2016-09-08 08:52:00	36	52.2833	12473	0.120266
Ver26_B2_TS7_DaPi_cell	Ver26	B2	Vero	VSVG	2016-09-06 04:35:00	0.0001	2016-09-08 08:52:00	36	52.2833	10265	0.098976
Ver26_B3_TS7_DaPi_cell	Ver26	B3	Vero	VSVG	2016-09-06 04:35:00	control	2016-09-08 08:52:00	36	52.2833	40531	0.390803
Ver27_A1_TS9_DaPi_cell	Ver27	A1	Vero	EBOV	2016-09-13 04:27:00	0.001	2016-09-15 19:29:00	36	63.0333	22183	0.21389
Ver27_A2_TS9_DaPi_cell	Ver27	A2	Vero	EBOV	2016-09-13 04:27:00	0.0001	2016-09-15 19:29:00	36	63.0333	28189	0.271801
Ver27_A3_TS9_DaPi_cell	Ver27	A3	Vero	EBOV	2016-09-13 04:27:00	0.0001	2016-09-15 19:29:00	36	63.0333	19218	0.185302
Ver27_B1_TS9_DaPi_cell	Ver27	B1	Vero	EBOV	2016-09-13 04:27:00	0.001	2016-09-15 19:29:00	36	63.0333	21080	0.203255
Ver27_B2_TS9_DaPi_cell	Ver27	B2	Vero	EBOV	2016-09-13 04:27:00	0.0001	2016-09-15 19:29:00	36	63.0333	6014	0.0579875
Ver27_B3_TS9_DaPi_cell	Ver27	B3	Vero	EBOV	2016-09-13 04:27:00	control	2016-09-15 19:29:00	36	63.0333	63472	0.612002
Ver28_A1_TS8_DaPi_cell	Ver28	A1	Vero	VSVG	2016-09-13 04:27:00	0.001	2016-09-15 09:29:00	36	53.0333	10934	0.105427
Ver28_A2_TS8_DaPi_cell	Ver28	A2	Vero	VSVG	2016-09-13 04:27:00	0.0001	2016-09-15 09:29:00	36	53.0333	25017	0.241216
Ver28_A3_TS8_DaPi_cell	Ver28	A3	Vero	VSVG	2016-09-13 04:27:00	0.0001	2016-09-15 09:29:00	36	53.0333	18164	0.175139
Ver28_B1_TS8_DaPi_cell	Ver28	B1	Vero	VSVG	2016-09-13 04:27:00	0.001	2016-09-15 09:29:00	36	53.0333	7046	0.0679381
Ver28_B2_TS8_DaPi_cell	Ver28	B2	Vero	VSVG	2016-09-13 04:27:00	0.0001	2016-09-15 09:29:00	36	53.0333	15090	0.145499
Ver28_B3_TS8_DaPi_cell	Ver28	B3	Vero	VSVG	2016-09-13 04:27:00	control	2016-09-15 09:29:00	36	53.0333	81325	0.784143
Ver29_A1_TS7_DaPi_cell	Ver29	A1	Vero	MARV	2016-09-16 04:58:00	0.001	2016-09-17 17:58:00	36	37	51660	0.49811
Ver29_A2_TS7_DaPi_cell	Ver29	A2	Vero	MARV	2016-09-16 04:58:00	0.0001	2016-09-17 17:58:00	36	37	40016	0.385838
Ver29_B1_TS7_DaPi_cell	Ver29	B1	Vero	MARV	2016-09-16 04:58:00	0.001	2016-09-17 17:58:00	36	37	32134	0.309839
Ver29_B2_TS7_DaPi_cell	Ver29	B2	Vero	MARV	2016-09-16 04:58:00	0.0001	2016-09-17 17:58:00	36	37	45093	0.434791
Ver29_B3_TS7_DaPi_cell	Ver29	B3	Vero	MARV	2016-09-16 04:58:00	control	2016-09-17 17:58:00	36	37	100326	0.967352
Ver3_A2_TS6_DaPi_cell	Ver3	A2	Vero	EBOV	2016-07-24 21:10:00	0.001	2016-07-26 19:06:00	64	45.9333	28323	0.273093
Ver3_B2_TS6_DaPi_cell	Ver3	B2	Vero	EBOV	2016-07-24 21:10:00	0.001	2016-07-26 19:12:00	64	46.0333	32231	0.310774
Ver3_B3_TS6_DaPi_cell	Ver3	B3	Vero	EBOV	2016-07-24 21:10:00	control	2016-07-26 19:20:00	64	46.1667	87424	0.84295
Ver30_A1_TS8_DaPi_cell	Ver30	A1	Vero	MARV	2016-09-16 04:58:00	0.001	2016-09-18 08:31:00	36	51.55	63497	0.612244
Ver30_A2_TS8_DaPi_cell	Ver30	A2	Vero	MARV	2016-09-16 04:58:00	0.0001	2016-09-18 08:31:00	36	51.55	73123	0.705058
Ver30_B1_TS8_DaPi_cell	Ver30	B1	Vero	MARV	2016-09-16 04:58:00	0.001	2016-09-18 08:31:00	36	51.55	44251	0.426672
Ver30_B2_TS8_DaPi_cell	Ver30	B2	Vero	MARV	2016-09-16 04:58:00	0.0001	2016-09-18 08:31:00	36	51.55	75161	0.724709
Ver30_B3_TS8_DaPi_cell	Ver30	B3	Vero	MARV	2016-09-16 04:58:00	control	2016-09-18 08:31:00	36	51.55	88438	0.852727
Ver31_A1_TS9_DaPi_cell	Ver31	A1	Vero	MARV	2016-09-18 04:28:00	0.001	2016-09-20 17:42:00	36	61.2333	3653	0.0352225
Ver31_A2_TS9_DaPi_cell	Ver31	A2	Vero	MARV	2016-09-18 04:28:00	0.0001	2016-09-20 17:42:00	36	61.2333	4212	0.0406125
Ver31_B1_TS9_DaPi_cell	Ver31	B1	Vero	MARV	2016-09-18 04:28:00	0.001	2016-09-20 17:42:00	36	61.2333	4726	0.0455685
Ver31_B2_TS9_DaPi_cell	Ver31	B2	Vero	MARV	2016-09-18 04:28:00	0.0001	2016-09-20 17:42:00	36	61.2333	5473	0.0527711
Ver31_B3_TS9_DaPi_cell	Ver31	B3	Vero	MARV	2016-09-18 04:28:00	control	2016-09-20 17:42:00	36	61.2333	94220	0.908477
Ver32_A1_TS9_DaPi_cell	Ver32	A1	Vero	MARV	2016-09-18 04:28:00	0.001	2016-09-20 18:07:00	36	61.65	11414	0.110055
Ver32_A2_TS9_DaPi_cell	Ver32	A2	Vero	MARV	2016-09-18 04:28:00	0.0001	2016-09-20 18:07:00	36	61.65	6399	0.0616997
Ver32_B1_TS9_DaPi_cell	Ver32	B1	Vero	MARV	2016-09-18 04:28:00	0.001	2016-09-20 18:07:00	36	61.65	14230	0.137207
Ver32_B2_TS9_DaPi_cell	Ver32	B2	Vero	MARV	2016-09-18 04:28:00	0.0001	2016-09-20 18:07:00	36	61.65	13074	0.126061
Ver33_A1_TS8_DaPi_cell	Ver33	A1	Vero	MARV	2016-09-20 21:03:00	0.001	2016-09-22 20:04:00	36	47.0167	74337	0.716764
Ver33_A2_TS8_DaPi_cell	Ver33	A2	Vero	MARV	2016-09-20 21:03:00	0.0001	2016-09-22 20:04:00	36	47.0167	72169	0.69586
Ver33_A3_TS8_DaPi_cell	Ver33	A3	Vero	MARV	2016-09-20 21:03:00	0.001	2016-09-22 20:04:00	36	47.0167	65069	0.627401
Ver33_B1_TS8_DaPi_cell	Ver33	B1	Vero	MARV	2016-09-20 21:03:00	0.001	2016-09-22 20:04:00	36	47.0167	71374	0.688194
Ver33_B2_TS8_DaPi_cell	Ver33	B2	Vero	MARV	2016-09-20 21:03:00	0.0001	2016-09-22 20:04:00	36	47.0167	66440	0.64062
Ver33_B3_TS8_DaPi_cell	Ver33	B3	Vero	MARV	2016-09-20 21:03:00	control	2016-09-22 20:04:00	36	47.0167	102540	0.988699
Ver34_A1_TS10_DaPi_cell	Ver34	A1	Vero	MARV	2016-09-20 21:03:00	0.001	2016-09-24 11:15:00	36	86.2	28030	0.270268
Ver34_A2_TS10_DaPi_cell	Ver34	A2	Vero	MARV	2016-09-20 21:03:00	0.0001	2016-09-24 11:15:00	36	86.2	28227	0.272167
Ver34_A3_TS10_DaPi_cell	Ver34	A3	Vero	MARV	2016-09-20 21:03:00	0.0001	2016-09-24 11:15:00	36	86.2	37950	0.365917
Ver34_B1_TS10_DaPi_cell	Ver34	B1	Vero	MARV	2016-09-20 21:03:00	0.001	2016-09-24 11:15:00	36	86.2	27013	0.260462
Ver34_B2_TS10_DaPi_cell	Ver34	B2	Vero	MARV	2016-09-20 21:03:00	0.0001	2016-09-24 11:15:00	36	86.2	26448	0.255014
Ver34_B3_TS10_DaPi_cell	Ver34	B3	Vero	MARV	2016-09-20 21:03:00	control	2016-09-24 11:15:00	36	86.2	86755	0.836499
Ver35_A1_TS5_DaPi_cell	Ver35	A1	Vero	MARV	2016-09-24 07:31:00	0.001	2016-09-25 10:07:00	36	26.6	67184	0.647794
Ver35_A2_TS5_DaPi_cell	Ver35	A2	Vero	MARV	2016-09-24 07:31:00	0.0001	2016-09-25 10:07:00	36	26.6	65079	0.627497
Ver35_A3_TS5_DaPi_cell	Ver35	A3	Vero	MARV	2016-09-24 07:31:00	0.001	2016-09-25 10:07:00	36	26.6	61571	0.593673
Ver35_B1_TS5_DaPi_cell	Ver35	B1	Vero	MARV	2016-09-24 07:31:00	0.001	2016-09-25 10:07:00	36	26.6	63912	0.616245
Ver35_B2_TS5_DaPi_cell	Ver35	B2	Vero	MARV	2016-09-24 07:31:00	0.0001	2016-09-25 10:07:00	36	26.6	69892	0.673905
Ver35_B3_TS5_DaPi_cell	Ver35	B3	Vero	MARV	2016-09-24 07:31:00	control	2016-09-25 10:07:00	36	26.6	64994	0.626678
Ver36_A1_TS7_DaPi_cell	Ver36	A1	Vero	MARV	2016-09-24 07:31:00	0.001	2016-09-26 08:19:00	36	48.8	29226	0.2818
Ver36_A2_TS7_DaPi_cell	Ver36	A2	Vero	MARV	2016-09-24 07:31:00	0.0001	2016-09-26 08:19:00	36	48.8	41687	0.40195
Ver36_A3_TS7_DaPi_cell	Ver36	A3	Vero	MARV	2016-09-24 07:31:00	0.0001	2016-09-26 08:19:00	36	48.8	64199	0.619012
Ver36_B1_TS7_DaPi_cell	Ver36	B1	Vero	MARV	2016-09-24 07:31:00	0.001	2016-09-26 08:19:00	36	48.8	31823	0.30684
Ver36_B2_TS7_DaPi_cell	Ver36	B2	Vero	MARV	2016-09-24 07:31:00	0.0001	2016-09-26 08:19:00	36	48.8	31710	0.305751
Ver36_B3_TS7_DaPi_cell	Ver36	B3	Vero	MARV	2016-09-24 07:31:00	control	2016-09-26 08:19:00	36	48.8	70539	0.680143
Ver4_A1_TS8_DaPi_cell	Ver4	A1	Vero	EBOV	2016-07-29 18:30:00	0.001	2016-07-31 00:10:00	64	29.6667	62551	0.603122
Ver4_A2_TS8_DaPi_cell	Ver4	A2	Vero	EBOV	2016-07-29 18:30:00	0.0001	2016-07-31 00:10:00	64	29.6667	70772	0.68239
Ver4_B1_TS8_DaPi_cell	Ver4	B1	Vero	EBOV	2016-07-29 18:30:00	0.001	2016-07-31 00:10:00	64	29.6667	60739	0.585651
Ver4_B2_TS8_DaPi_cell	Ver4	B2	Vero	EBOV	2016-07-29 18:30:00	0.0001	2016-07-31 00:10:00	64	29.6667	72107	0.695262
Ver4_B3_TS8_DaPi_cell	Ver4	B3	Vero	EBOV	2016-07-29 18:30:00	control	2016-07-31 00:10:00	64	29.6667	83468	0.804806
Ver6_A1_TS10_DaPi_cell	Ver6	A1	Vero	EBOV	2016-08-01 17:18:00	0.001	2016-08-03 13:14:00	64	43.9333	11806	0.113834
Ver6_A2_TS10_DaPi_cell	Ver6	A2	Vero	EBOV	2016-08-01 17:18:00	0.0001	2016-08-03 13:14:00	64	43.9333	27099	0.261291
Ver6_B1_TS10_DaPi_cell	Ver6	B1	Vero	EBOV	2016-08-01 17:18:00	0.001	2016-08-03 13:14:00	64	43.9333	16417	0.158294
Ver6_B2_TS10_DaPi_cell	Ver6	B2	Vero	EBOV	2016-08-01 17:18:00	0.0001	2016-08-03 13:14:00	64	43.9333	27672	0.266816
Ver6_B3_TS10_DaPi_cell	Ver6	B3	Vero	EBOV	2016-08-01 17:18:00	control	2016-08-03 13:14:00	64	43.9333	88134	0.849796
Ver8_A1_TS8_DaPi_cell	Ver8	A1	Vero	EBOV	2016-08-10 05:40:00	0.001	2016-08-11 08:49:00	36	27.15	74639	0.719676
Ver8_A2_TS8_DaPi_cell	Ver8	A2	Vero	EBOV	2016-08-10 05:40:00	0.0001	2016-08-11 08:49:00	36	27.15	79736	0.768821
Ver8_A3_TS8_DaPi_cell	Ver8	A3	Vero	EBOV	2016-08-10 05:40:00	0.001	2016-08-11 08:49:00	36	27.15	72873	0.702648
Ver8_B1_TS8_DaPi_cell	Ver8	B1	Vero	EBOV	2016-08-10 05:40:00	0.001	2016-08-11 08:49:00	36	27.15	69493	0.670057
Ver8_B2_TS8_DaPi_cell	Ver8	B2	Vero	EBOV	2016-08-10 05:40:00	0.0001	2016-08-11 08:49:00	36	27.15	82627	0.796697
Ver8_B3_TS8_DaPi_cell	Ver8	B3	Vero	EBOV	2016-08-10 05:40:00	control	2016-08-11 08:49:00	36	27.15	96559	0.93103
Ver9_A1_TS9_DaPi_cell	Ver9	A1	Vero	EBOV	2016-08-10 05:40:00	0.001	2016-08-11 19:54:00	36	38.2333	14314	0.138017
Ver9_A2_TS9_DaPi_cell	Ver9	A2	Vero	EBOV	2016-08-10 05:40:00	0.0001	2016-08-11 19:54:00	36	38.2333	24607	0.237263
Ver9_A3_TS9_DaPi_cell	Ver9	A3	Vero	EBOV	2016-08-10 05:40:00	0.0001	2016-08-11 19:54:00	36	38.2333	38645	0.372618
Ver9_B1_TS9_DaPi_cell	Ver9	B1	Vero	EBOV	2016-08-10 05:40:00	0.001	2016-08-11 19:54:00	36	38.2333	15672	0.151111
Ver9_B2_TS9_DaPi_cell	Ver9	B2	Vero	EBOV	2016-08-10 05:40:00	0.0001	2016-08-11 19:54:00	36	38.2333	22033	0.212444
Ver9_B3_TS9_DaPi_cell	Ver9	B3	Vero	EBOV	2016-08-10 05:40:00	control	2016-08-11 19:54:00	36	38.2333	103712	1

## Sheet: C-Infectious-Fit
time_elapsed	ID	proportion	se_prop	lwr_prop	upr_prop	cell_type	MOI	virus
0	Ver10_A2	0	7.66e-05	0	0	Vero	0.0001	VSVG
1	Ver10_A2	0	6.83e-05	0	0	Vero	0.0001	VSVG
2	Ver10_A2	0	6e-05	0	0	Vero	0.0001	VSVG
3	Ver10_A2	0	5.18e-05	0	0	Vero	0.0001	VSVG
4	Ver10_A2	0	4.36e-05	0	0	Vero	0.0001	VSVG
5	Ver10_A2	0	3.55e-05	0	0	Vero	0.0001	VSVG
6	Ver10_A2	2.6e-06	2.75e-05	0	5.65e-05	Vero	0.0001	VSVG
7	Ver10_A2	0.000106692	1.99e-05	6.78e-05	0.000145614	Vero	0.0001	VSVG
8	Ver10_A2	0.000210788	1.31e-05	0.000185097	0.00023648	Vero	0.0001	VSVG
9	Ver10_A2	0.000318615	9.42e-06	0.000300151	0.000337079	Vero	0.0001	VSVG
10	Ver10_A2	0.000486194	1.08e-05	0.000464928	0.000507459	Vero	0.0001	VSVG
11	Ver10_A2	0.000808071	1.23e-05	0.000783877	0.000832266	Vero	0.0001	VSVG
12	Ver10_A2	0.00138579	9.99e-06	0.0013662	0.00140537	Vero	0.0001	VSVG
13	Ver10_A2	0.00279265	8.71e-06	0.00277557	0.00280973	Vero	0.0001	VSVG
14	Ver10_A2	0.00636584	1.36e-05	0.00633913	0.00639254	Vero	0.0001	VSVG
15	Ver10_A2	0.0126285	1.71e-05	0.012595	0.0126619	Vero	0.0001	VSVG
16	Ver10_A2	0.0211725	1.77e-05	0.0211377	0.0212073	Vero	0.0001	VSVG
17	Ver10_A2	0.0315462	1.61e-05	0.0315146	0.0315778	Vero	0.0001	VSVG
18	Ver10_A2	0.0432978	1.32e-05	0.0432718	0.0433237	Vero	0.0001	VSVG
19	Ver10_A2	0.0559754	1.07e-05	0.0559545	0.0559964	Vero	0.0001	VSVG
20	Ver10_A2	0.0691275	1.1e-05	0.0691059	0.069149	Vero	0.0001	VSVG
21	Ver10_A2	0.0823666	1.46e-05	0.082338	0.0823952	Vero	0.0001	VSVG
0	Ver10_B2	0	0.000172486	0	0	Vero	0.0001	VSVG
1	Ver10_B2	0	0.000154246	0	0	Vero	0.0001	VSVG
2	Ver10_B2	0	0.000136045	0	0	Vero	0.0001	VSVG
3	Ver10_B2	0	0.0001179	0	0	Vero	0.0001	VSVG
4	Ver10_B2	0	9.98e-05	0	0	Vero	0.0001	VSVG
5	Ver10_B2	0	8.19e-05	0	0	Vero	0.0001	VSVG
6	Ver10_B2	0	6.43e-05	0	0	Vero	0.0001	VSVG
7	Ver10_B2	0	4.72e-05	0	0	Vero	0.0001	VSVG
8	Ver10_B2	0	3.16e-05	0	0	Vero	0.0001	VSVG
9	Ver10_B2	0.000249943	2.12e-05	0.000208479	0.000291406	Vero	0.0001	VSVG
10	Ver10_B2	0.000850548	2.23e-05	0.000806837	0.000894258	Vero	0.0001	VSVG
11	Ver10_B2	0.00127672	2.65e-05	0.00122471	0.00132874	Vero	0.0001	VSVG
12	Ver10_B2	0.00140288	2.3e-05	0.00135771	0.00144804	Vero	0.0001	VSVG
13	Ver10_B2	0.00140861	1.8e-05	0.00137324	0.00144399	Vero	0.0001	VSVG
14	Ver10_B2	0.00228808	2.79e-05	0.00223333	0.00234282	Vero	0.0001	VSVG
15	Ver10_B2	0.00465619	3.63e-05	0.00458507	0.00472731	Vero	0.0001	VSVG
16	Ver10_B2	0.0083272	3.85e-05	0.00825178	0.00840262	Vero	0.0001	VSVG
17	Ver10_B2	0.0130465	3.54e-05	0.012977	0.0131159	Vero	0.0001	VSVG
18	Ver10_B2	0.0185594	2.92e-05	0.0185021	0.0186166	Vero	0.0001	VSVG
19	Ver10_B2	0.0246112	2.34e-05	0.0245654	0.0246571	Vero	0.0001	VSVG
20	Ver10_B2	0.0309474	2.35e-05	0.0309014	0.0309935	Vero	0.0001	VSVG
21	Ver10_B2	0.0373426	3.1e-05	0.0372818	0.0374034	Vero	0.0001	VSVG
0	Ver11_A2	0	0.000113615	0	0	Vero	0.0001	VSVG
1	Ver11_A2	0	0.000102591	0	0	Vero	0.0001	VSVG
2	Ver11_A2	0	9.16e-05	0	0	Vero	0.0001	VSVG
3	Ver11_A2	0	8.06e-05	0	0	Vero	0.0001	VSVG
4	Ver11_A2	0	6.96e-05	0	0	Vero	0.0001	VSVG
5	Ver11_A2	0	5.87e-05	0	0	Vero	0.0001	VSVG
6	Ver11_A2	0	4.78e-05	0	0	Vero	0.0001	VSVG
7	Ver11_A2	0	3.71e-05	0	0	Vero	0.0001	VSVG
8	Ver11_A2	0	2.66e-05	0	0	Vero	0.0001	VSVG
9	Ver11_A2	0	1.69e-05	0	0	Vero	0.0001	VSVG
10	Ver11_A2	0.000113886	1.04e-05	9.36e-05	0.000134187	Vero	0.0001	VSVG
11	Ver11_A2	0.000380709	1.16e-05	0.000358033	0.000403384	Vero	0.0001	VSVG
12	Ver11_A2	0.000660418	1.25e-05	0.000635895	0.000684941	Vero	0.0001	VSVG
13	Ver11_A2	0.0013568	9.42e-06	0.00133833	0.00137526	Vero	0.0001	VSVG
14	Ver11_A2	0.00470822	1.3e-05	0.00468281	0.00473364	Vero	0.0001	VSVG
15	Ver11_A2	0.012767	1.75e-05	0.0127327	0.0128013	Vero	0.0001	VSVG
16	Ver11_A2	0.0254496	1.96e-05	0.0254111	0.025488	Vero	0.0001	VSVG
17	Ver11_A2	0.0422773	2.04e-05	0.0422372	0.0423173	Vero	0.0001	VSVG
18	Ver11_A2	0.0627716	2.07e-05	0.062731	0.0628122	Vero	0.0001	VSVG
19	Ver11_A2	0.086454	2.01e-05	0.0864145	0.0864935	Vero	0.0001	VSVG
20	Ver11_A2	0.112846	1.75e-05	0.112812	0.11288	Vero	0.0001	VSVG
21	Ver11_A2	0.141469	1.18e-05	0.141445	0.141492	Vero	0.0001	VSVG
22	Ver11_A2	0.171671	9.93e-06	0.171651	0.17169	Vero	0.0001	VSVG
23	Ver11_A2	0.202336	2.06e-05	0.202295	0.202376	Vero	0.0001	VSVG
0	Ver11_B2	0.000655492	0.000116151	0.000427835	0.000883148	Vero	0.0001	VSVG
1	Ver11_B2	0.000588146	0.000105049	0.000382249	0.000794043	Vero	0.0001	VSVG
2	Ver11_B2	0.000520801	9.4e-05	0.000336642	0.00070496	Vero	0.0001	VSVG
3	Ver11_B2	0.000453455	8.29e-05	0.000291004	0.000615907	Vero	0.0001	VSVG
4	Ver11_B2	0.00038611	7.18e-05	0.000245321	0.000526899	Vero	0.0001	VSVG
5	Ver11_B2	0.000318764	6.08e-05	0.000199569	0.00043796	Vero	0.0001	VSVG
6	Ver11_B2	0.000251419	4.99e-05	0.000153702	0.000349136	Vero	0.0001	VSVG
7	Ver11_B2	0.000184073	3.9e-05	0.000107623	0.000260523	Vero	0.0001	VSVG
8	Ver11_B2	0.000116728	2.84e-05	6.11e-05	0.000172367	Vero	0.0001	VSVG
9	Ver11_B2	4.94e-05	1.84e-05	1.33e-05	8.55e-05	Vero	0.0001	VSVG
10	Ver11_B2	0	1.1e-05	0	4.58e-06	Vero	0.0001	VSVG
11	Ver11_B2	2.44e-05	1.12e-05	2.47e-06	4.63e-05	Vero	0.0001	VSVG
12	Ver11_B2	0.000475876	1.28e-05	0.000450699	0.000501054	Vero	0.0001	VSVG
13	Ver11_B2	0.0017262	9.69e-06	0.00170722	0.00174518	Vero	0.0001	VSVG
14	Ver11_B2	0.00469782	1.22e-05	0.00467385	0.00472179	Vero	0.0001	VSVG
15	Ver11_B2	0.0104281	1.73e-05	0.0103942	0.0104619	Vero	0.0001	VSVG
16	Ver11_B2	0.0193032	1.98e-05	0.0192644	0.0193421	Vero	0.0001	VSVG
17	Ver11_B2	0.0315293	2.09e-05	0.0314885	0.0315702	Vero	0.0001	VSVG
18	Ver11_B2	0.0473123	2.13e-05	0.0472706	0.047354	Vero	0.0001	VSVG
19	Ver11_B2	0.0668582	2.09e-05	0.0668172	0.0668992	Vero	0.0001	VSVG
20	Ver11_B2	0.0903729	1.86e-05	0.0903365	0.0904092	Vero	0.0001	VSVG
21	Ver11_B2	0.118062	1.3e-05	0.118037	0.118088	Vero	0.0001	VSVG
22	Ver11_B2	0.149683	9.27e-06	0.149665	0.149701	Vero	0.0001	VSVG
23	Ver11_B2	0.182786	1.94e-05	0.182748	0.182824	Vero	0.0001	VSVG
0	Ver12_A1	0	0.031105	0	0.0537048	Vero	0.0001	VSVG
1	Ver12_A1	0	0.0278654	0	0.04819	Vero	0.0001	VSVG
2	Ver12_A1	0	0.0246324	0	0.0426881	Vero	0.0001	VSVG
3	Ver12_A1	0	0.0214088	0	0.0372049	Vero	0.0001	VSVG
4	Ver12_A1	0	0.0181999	0	0.0317502	Vero	0.0001	VSVG
5	Ver12_A1	0	0.0150149	0	0.0263425	Vero	0.0001	VSVG
6	Ver12_A1	0	0.0118731	0	0.0210196	Vero	0.0001	VSVG
7	Ver12_A1	0	0.00882093	0	0.0158721	Vero	0.0001	VSVG
8	Ver12_A1	0	0.00599662	0	0.0111714	Vero	0.0001	VSVG
9	Ver12_A1	0.000257123	0.00392894	0	0.00795784	Vero	0.0001	VSVG
10	Ver12_A1	0.00121985	0.0037679	0	0.00860493	Vero	0.0001	VSVG
11	Ver12_A1	0.00255102	0.00446871	0	0.0113097	Vero	0.0001	VSVG
12	Ver12_A1	0.0046311	0.00447269	0	0.0133976	Vero	0.0001	VSVG
13	Ver12_A1	0.00844126	0.004353	0	0.0169731	Vero	0.0001	VSVG
14	Ver12_A1	0.0151371	0.00450996	0.00629757	0.0239766	Vero	0.0001	VSVG
15	Ver12_A1	0.0258703	0.0042266	0.0175862	0.0341545	Vero	0.0001	VSVG
16	Ver12_A1	0.0409742	0.00375634	0.0336118	0.0483366	Vero	0.0001	VSVG
17	Ver12_A1	0.0589558	0.00414476	0.0508321	0.0670795	Vero	0.0001	VSVG
18	Ver12_A1	0.0784177	0.00404303	0.0704933	0.086342	Vero	0.0001	VSVG
19	Ver12_A1	0.100495	0.00409328	0.0924718	0.108517	Vero	0.0001	VSVG
20	Ver12_A1	0.127449	0.00407278	0.119466	0.135431	Vero	0.0001	VSVG
21	Ver12_A1	0.159906	0.00356789	0.152913	0.166899	Vero	0.0001	VSVG
22	Ver12_A1	0.19485	0.00547499	0.184119	0.205581	Vero	0.0001	VSVG
0	Ver12_A3	0	0.000408648	0	0	Vero	0.0001	VSVG
1	Ver12_A3	0	0.000366351	0	0	Vero	0.0001	VSVG
2	Ver12_A3	0	0.000324121	0	0	Vero	0.0001	VSVG
3	Ver12_A3	0	0.000281986	0	0	Vero	0.0001	VSVG
4	Ver12_A3	0	0.000239998	0	0	Vero	0.0001	VSVG
5	Ver12_A3	0	0.00019825	0	0	Vero	0.0001	VSVG
6	Ver12_A3	0	0.000156933	0	0	Vero	0.0001	VSVG
7	Ver12_A3	0	0.000116506	0	0	Vero	0.0001	VSVG
8	Ver12_A3	0	7.84e-05	0	0	Vero	0.0001	VSVG
9	Ver12_A3	0.000594973	4.83e-05	0.000500384	0.000689562	Vero	0.0001	VSVG
10	Ver12_A3	0.00218492	4.38e-05	0.00209911	0.00227072	Vero	0.0001	VSVG
11	Ver12_A3	0.00325569	5.43e-05	0.00314935	0.00336203	Vero	0.0001	VSVG
12	Ver12_A3	0.00380398	5.44e-05	0.00369732	0.00391065	Vero	0.0001	VSVG
13	Ver12_A3	0.00649399	5.33e-05	0.00638962	0.00659837	Vero	0.0001	VSVG
14	Ver12_A3	0.0150781	5.76e-05	0.0149652	0.015191	Vero	0.0001	VSVG
15	Ver12_A3	0.0333091	5.39e-05	0.0332035	0.0334147	Vero	0.0001	VSVG
16	Ver12_A3	0.0625209	4.55e-05	0.0624318	0.06261	Vero	0.0001	VSVG
17	Ver12_A3	0.0972011	5.41e-05	0.0970951	0.097307	Vero	0.0001	VSVG
18	Ver12_A3	0.131202	5.08e-05	0.131103	0.131302	Vero	0.0001	VSVG
19	Ver12_A3	0.163606	5.06e-05	0.163507	0.163706	Vero	0.0001	VSVG
20	Ver12_A3	0.196311	5.43e-05	0.196204	0.196417	Vero	0.0001	VSVG
21	Ver12_A3	0.230475	4.22e-05	0.230393	0.230558	Vero	0.0001	VSVG
22	Ver12_A3	0.265389	6.49e-05	0.265262	0.265517	Vero	0.0001	VSVG
0	Ver12_B1	0	0.0400954	0	0.077452	Vero	0.0001	VSVG
1	Ver12_B1	0	0.0360638	0	0.0696325	Vero	0.0001	VSVG
2	Ver12_B1	0	0.0320389	0	0.0618263	Vero	0.0001	VSVG
3	Ver12_B1	0	0.0280238	0	0.0540392	Vero	0.0001	VSVG
4	Ver12_B1	0	0.0240233	0	0.0462806	Vero	0.0001	VSVG
5	Ver12_B1	0	0.0200461	0	0.0385678	Vero	0.0001	VSVG
6	Ver12_B1	0	0.0161094	0	0.0309344	Vero	0.0001	VSVG
7	Ver12_B1	0	0.0122526	0	0.0234574	Vero	0.0001	VSVG
8	Ver12_B1	0	0.00858366	0	0.0163489	Vero	0.0001	VSVG
9	Ver12_B1	0	0.00549325	0	0.0103742	Vero	0.0001	VSVG
10	Ver12_B1	0	0.00434125	0	0.0083546	Vero	0.0001	VSVG
11	Ver12_B1	0.000881074	0.00517098	0	0.0110162	Vero	0.0001	VSVG
12	Ver12_B1	0.00343799	0.00546244	0	0.0141444	Vero	0.0001	VSVG
13	Ver12_B1	0.00811131	0.00525079	0	0.0184029	Vero	0.0001	VSVG
14	Ver12_B1	0.0154122	0.00538953	0.00484868	0.0259756	Vero	0.0001	VSVG
15	Ver12_B1	0.0258503	0.00524011	0.0155797	0.0361209	Vero	0.0001	VSVG
16	Ver12_B1	0.0396898	0.00455257	0.0307667	0.0486128	Vero	0.0001	VSVG
17	Ver12_B1	0.0562125	0.00490919	0.0465905	0.0658345	Vero	0.0001	VSVG
18	Ver12_B1	0.074629	0.00491447	0.0649966	0.0842614	Vero	0.0001	VSVG
19	Ver12_B1	0.0964418	0.00486716	0.0869022	0.105981	Vero	0.0001	VSVG
20	Ver12_B1	0.124769	0.00500455	0.11496	0.134577	Vero	0.0001	VSVG
21	Ver12_B1	0.161065	0.00429213	0.152652	0.169477	Vero	0.0001	VSVG
22	Ver12_B1	0.201499	0.0060972	0.189548	0.213449	Vero	0.0001	VSVG
0	Ver13_A1	0	0.0306023	0	0.0539972	Vero	0.0001	VSVG
1	Ver13_A1	0	0.0276668	0	0.0488714	Vero	0.0001	VSVG
2	Ver13_A1	0	0.0247357	0	0.0437541	Vero	0.0001	VSVG
3	Ver13_A1	0	0.0218107	0	0.0386489	Vero	0.0001	VSVG
4	Ver13_A1	0	0.0188946	0	0.0335613	Vero	0.0001	VSVG
5	Ver13_A1	0	0.0159925	0	0.028501	Vero	0.0001	VSVG
6	Ver13_A1	0	0.0131136	0	0.0234861	Vero	0.0001	VSVG
7	Ver13_A1	0	0.0102773	0	0.0185546	Vero	0.0001	VSVG
8	Ver13_A1	0	0.00753189	0	0.0138015	Vero	0.0001	VSVG
9	Ver13_A1	0	0.00502866	0	0.00952292	Vero	0.0001	VSVG
10	Ver13_A1	0.000300876	0.00336101	0	0.00688845	Vero	0.0001	VSVG
11	Ver13_A1	0.00103638	0.00347842	0	0.00785408	Vero	0.0001	VSVG
12	Ver13_A1	0.00203454	0.00403168	0	0.00993664	Vero	0.0001	VSVG
13	Ver13_A1	0.00383518	0.00395335	0	0.0115837	Vero	0.0001	VSVG
14	Ver13_A1	0.00794738	0.00392405	0.000256235	0.0156385	Vero	0.0001	VSVG
15	Ver13_A1	0.0160338	0.00401222	0.00816989	0.0238978	Vero	0.0001	VSVG
16	Ver13_A1	0.0296723	0.00353835	0.0227372	0.0366075	Vero	0.0001	VSVG
17	Ver13_A1	0.0481442	0.00339033	0.0414991	0.0547892	Vero	0.0001	VSVG
18	Ver13_A1	0.0682364	0.00369558	0.060993	0.0754797	Vero	0.0001	VSVG
19	Ver13_A1	0.0879137	0.00353687	0.0809814	0.0948459	Vero	0.0001	VSVG
20	Ver13_A1	0.107675	0.00368586	0.100451	0.114899	Vero	0.0001	VSVG
21	Ver13_A1	0.128135	0.00324469	0.121775	0.134495	Vero	0.0001	VSVG
22	Ver13_A1	0.148109	0.00377854	0.140703	0.155515	Vero	0.0001	VSVG
23	Ver13_A1	0.165591	0.00565944	0.154498	0.176683	Vero	0.0001	VSVG
24	Ver13_A1	0.180177	0.00733681	0.165797	0.194557	Vero	0.0001	VSVG
25	Ver13_A1	0.192121	0.00849821	0.175465	0.208778	Vero	0.0001	VSVG
26	Ver13_A1	0.201681	0.00912455	0.183796	0.219565	Vero	0.0001	VSVG
27	Ver13_A1	0.209111	0.00925658	0.190968	0.227254	Vero	0.0001	VSVG
28	Ver13_A1	0.21467	0.00895487	0.197119	0.232222	Vero	0.0001	VSVG
29	Ver13_A1	0.218613	0.00829197	0.202361	0.234865	Vero	0.0001	VSVG
30	Ver13_A1	0.221197	0.00735467	0.206782	0.235612	Vero	0.0001	VSVG
31	Ver13_A1	0.222678	0.00625581	0.210417	0.234939	Vero	0.0001	VSVG
32	Ver13_A1	0.223313	0.00516376	0.213192	0.233434	Vero	0.0001	VSVG
33	Ver13_A1	0.223358	0.00435536	0.214821	0.231894	Vero	0.0001	VSVG
34	Ver13_A1	0.223069	0.00419759	0.214842	0.231296	Vero	0.0001	VSVG
35	Ver13_A1	0.222689	0.00482988	0.213223	0.232156	Vero	0.0001	VSVG
0	Ver13_B1	0	0.0390575	0	0.0735279	Vero	0.0001	VSVG
1	Ver13_B1	0	0.0354065	0	0.0666625	Vero	0.0001	VSVG
2	Ver13_B1	0	0.03176	0	0.0598062	Vero	0.0001	VSVG
3	Ver13_B1	0	0.02812	0	0.0529625	Vero	0.0001	VSVG
4	Ver13_B1	0	0.0244894	0	0.0461371	Vero	0.0001	VSVG
5	Ver13_B1	0	0.0208729	0	0.0393394	Vero	0.0001	VSVG
6	Ver13_B1	0	0.0172794	0	0.0325869	Vero	0.0001	VSVG
7	Ver13_B1	0	0.0137272	0	0.0259153	Vero	0.0001	VSVG
8	Ver13_B1	0	0.0102591	0	0.0194084	Vero	0.0001	VSVG
9	Ver13_B1	0	0.00700117	0	0.0133136	Vero	0.0001	VSVG
10	Ver13_B1	0	0.00444392	0	0.0085946	Vero	0.0001	VSVG
11	Ver13_B1	0.000375324	0.00397339	0	0.00816317	Vero	0.0001	VSVG
12	Ver13_B1	0.00158541	0.00478307	0	0.0109602	Vero	0.0001	VSVG
13	Ver13_B1	0.00419733	0.00482928	0	0.0136627	Vero	0.0001	VSVG
14	Ver13_B1	0.00966806	0.00472245	0.000412058	0.0189241	Vero	0.0001	VSVG
15	Ver13_B1	0.0197417	0.00490962	0.0101189	0.0293646	Vero	0.0001	VSVG
16	Ver13_B1	0.0361445	0.0044439	0.0274345	0.0448545	Vero	0.0001	VSVG
17	Ver13_B1	0.0587055	0.00402883	0.050809	0.066602	Vero	0.0001	VSVG
18	Ver13_B1	0.0837352	0.00453034	0.0748557	0.0926146	Vero	0.0001	VSVG
19	Ver13_B1	0.108524	0.00431309	0.100071	0.116978	Vero	0.0001	VSVG
20	Ver13_B1	0.13422	0.00452596	0.125349	0.143091	Vero	0.0001	VSVG
21	Ver13_B1	0.16243	0.00405623	0.154479	0.17038	Vero	0.0001	VSVG
22	Ver13_B1	0.191256	0.00430536	0.182818	0.199695	Vero	0.0001	VSVG
23	Ver13_B1	0.216286	0.00662747	0.203296	0.229276	Vero	0.0001	VSVG
24	Ver13_B1	0.236124	0.00883966	0.218799	0.25345	Vero	0.0001	VSVG
25	Ver13_B1	0.251202	0.010415	0.230788	0.271615	Vero	0.0001	VSVG
26	Ver13_B1	0.261973	0.011311	0.239804	0.284143	Vero	0.0001	VSVG
27	Ver13_B1	0.268894	0.0115743	0.246208	0.291579	Vero	0.0001	VSVG
28	Ver13_B1	0.272418	0.0112778	0.250313	0.294522	Vero	0.0001	VSVG
29	Ver13_B1	0.273001	0.0105092	0.252403	0.293599	Vero	0.0001	VSVG
30	Ver13_B1	0.271097	0.00937145	0.252729	0.289465	Vero	0.0001	VSVG
31	Ver13_B1	0.267162	0.00799471	0.251492	0.282831	Vero	0.0001	VSVG
32	Ver13_B1	0.261649	0.00656789	0.248776	0.274522	Vero	0.0001	VSVG
33	Ver13_B1	0.255015	0.00540615	0.244419	0.265611	Vero	0.0001	VSVG
34	Ver13_B1	0.247714	0.00498479	0.237944	0.257484	Vero	0.0001	VSVG
35	Ver13_B1	0.240189	0.00559856	0.229216	0.251162	Vero	0.0001	VSVG
0	Ver18_A2	0	0.000315635	0	0	Vero	0.0001	VSVG
1	Ver18_A2	0	0.000288253	0	0	Vero	0.0001	VSVG
2	Ver18_A2	0	0.000260904	0	0	Vero	0.0001	VSVG
3	Ver18_A2	0	0.000233602	0	0	Vero	0.0001	VSVG
4	Ver18_A2	0	0.000206365	0	0	Vero	0.0001	VSVG
5	Ver18_A2	0	0.000179222	0	0	Vero	0.0001	VSVG
6	Ver18_A2	0	0.000152224	0	0	Vero	0.0001	VSVG
7	Ver18_A2	0	0.000125464	0	0	Vero	0.0001	VSVG
8	Ver18_A2	0	9.91e-05	0	0	Vero	0.0001	VSVG
9	Ver18_A2	0	7.37e-05	0	0	Vero	0.0001	VSVG
10	Ver18_A2	0	5.05e-05	0	6.44e-05	Vero	0.0001	VSVG
11	Ver18_A2	0.000363523	3.46e-05	0.00029579	0.000431257	Vero	0.0001	VSVG
12	Ver18_A2	0.00138033	3.45e-05	0.00131265	0.00144801	Vero	0.0001	VSVG
13	Ver18_A2	0.00397221	4.2e-05	0.00388986	0.00405456	Vero	0.0001	VSVG
14	Ver18_A2	0.00912808	4.44e-05	0.00904107	0.0092151	Vero	0.0001	VSVG
15	Ver18_A2	0.0180634	4.31e-05	0.0179789	0.0181479	Vero	0.0001	VSVG
16	Ver18_A2	0.0321157	4.39e-05	0.0320296	0.0322017	Vero	0.0001	VSVG
17	Ver18_A2	0.0526235	4.64e-05	0.0525326	0.0527145	Vero	0.0001	VSVG
18	Ver18_A2	0.0809258	4.48e-05	0.080838	0.0810135	Vero	0.0001	VSVG
19	Ver18_A2	0.117866	3.65e-05	0.117794	0.117937	Vero	0.0001	VSVG
20	Ver18_A2	0.160427	3.54e-05	0.160357	0.160496	Vero	0.0001	VSVG
21	Ver18_A2	0.203778	4.32e-05	0.203693	0.203863	Vero	0.0001	VSVG
22	Ver18_A2	0.243729	4.37e-05	0.243643	0.243814	Vero	0.0001	VSVG
23	Ver18_A2	0.278823	3.77e-05	0.278749	0.278897	Vero	0.0001	VSVG
24	Ver18_A2	0.308323	3.65e-05	0.308252	0.308395	Vero	0.0001	VSVG
25	Ver18_A2	0.331492	4.52e-05	0.331404	0.331581	Vero	0.0001	VSVG
26	Ver18_A2	0.347945	5.58e-05	0.347836	0.348055	Vero	0.0001	VSVG
27	Ver18_A2	0.35816	6.4e-05	0.358034	0.358285	Vero	0.0001	VSVG
28	Ver18_A2	0.362742	6.86e-05	0.362607	0.362876	Vero	0.0001	VSVG
29	Ver18_A2	0.362298	6.97e-05	0.362162	0.362435	Vero	0.0001	VSVG
30	Ver18_A2	0.357436	6.78e-05	0.357303	0.357569	Vero	0.0001	VSVG
31	Ver18_A2	0.348762	6.33e-05	0.348638	0.348886	Vero	0.0001	VSVG
32	Ver18_A2	0.336882	5.7e-05	0.336771	0.336994	Vero	0.0001	VSVG
33	Ver18_A2	0.322404	5e-05	0.322306	0.322502	Vero	0.0001	VSVG
34	Ver18_A2	0.305934	4.39e-05	0.305848	0.30602	Vero	0.0001	VSVG
35	Ver18_A2	0.288078	4.06e-05	0.287998	0.288158	Vero	0.0001	VSVG
36	Ver18_A2	0.269444	4.2e-05	0.269361	0.269526	Vero	0.0001	VSVG
37	Ver18_A2	0.2506	4.81e-05	0.250506	0.250695	Vero	0.0001	VSVG
0	Ver18_B2	0	0.000563274	0	0	Vero	0.0001	VSVG
1	Ver18_B2	0	0.000514905	0	0	Vero	0.0001	VSVG
2	Ver18_B2	0	0.000466595	0	0	Vero	0.0001	VSVG
3	Ver18_B2	0	0.000418365	0	0	Vero	0.0001	VSVG
4	Ver18_B2	0	0.000370245	0	0	Vero	0.0001	VSVG
5	Ver18_B2	0	0.000322286	0	0	Vero	0.0001	VSVG
6	Ver18_B2	0	0.000274571	0	0	Vero	0.0001	VSVG
7	Ver18_B2	0	0.000227254	0	0	Vero	0.0001	VSVG
8	Ver18_B2	0	0.000180649	0	0	Vero	0.0001	VSVG
9	Ver18_B2	0	0.00013549	0	0	Vero	0.0001	VSVG
10	Ver18_B2	0	9.39e-05	0	0	Vero	0.0001	VSVG
11	Ver18_B2	0.000350138	6.33e-05	0.000225993	0.000474283	Vero	0.0001	VSVG
12	Ver18_B2	0.00139799	5.99e-05	0.00128056	0.00151543	Vero	0.0001	VSVG
13	Ver18_B2	0.00364795	7.31e-05	0.00350476	0.00379114	Vero	0.0001	VSVG
14	Ver18_B2	0.00790591	7.86e-05	0.00775189	0.00805994	Vero	0.0001	VSVG
15	Ver18_B2	0.0151768	7.63e-05	0.0150273	0.0153263	Vero	0.0001	VSVG
16	Ver18_B2	0.0266189	7.68e-05	0.0264683	0.0267695	Vero	0.0001	VSVG
17	Ver18_B2	0.0433942	8.14e-05	0.0432346	0.0435538	Vero	0.0001	VSVG
18	Ver18_B2	0.0666649	8.01e-05	0.0665079	0.0668219	Vero	0.0001	VSVG
19	Ver18_B2	0.0972623	6.63e-05	0.0971322	0.0973923	Vero	0.0001	VSVG
20	Ver18_B2	0.132395	6.17e-05	0.132274	0.132516	Vero	0.0001	VSVG
21	Ver18_B2	0.167038	7.52e-05	0.166891	0.167185	Vero	0.0001	VSVG
22	Ver18_B2	0.196707	7.82e-05	0.196554	0.19686	Vero	0.0001	VSVG
23	Ver18_B2	0.22055	6.82e-05	0.220416	0.220683	Vero	0.0001	VSVG
24	Ver18_B2	0.239127	6.38e-05	0.239002	0.239252	Vero	0.0001	VSVG
25	Ver18_B2	0.253002	7.71e-05	0.25285	0.253153	Vero	0.0001	VSVG
26	Ver18_B2	0.262703	9.61e-05	0.262514	0.262891	Vero	0.0001	VSVG
27	Ver18_B2	0.268624	0.000111249	0.268406	0.268842	Vero	0.0001	VSVG
28	Ver18_B2	0.271129	0.000120244	0.270894	0.271365	Vero	0.0001	VSVG
29	Ver18_B2	0.270581	0.000123036	0.270339	0.270822	Vero	0.0001	VSVG
30	Ver18_B2	0.267341	0.000120245	0.267105	0.267577	Vero	0.0001	VSVG
31	Ver18_B2	0.261774	0.000112844	0.261552	0.261995	Vero	0.0001	VSVG
32	Ver18_B2	0.254241	0.000102139	0.254041	0.254441	Vero	0.0001	VSVG
33	Ver18_B2	0.245106	8.99e-05	0.244929	0.245282	Vero	0.0001	VSVG
34	Ver18_B2	0.234731	7.87e-05	0.234576	0.234885	Vero	0.0001	VSVG
35	Ver18_B2	0.223479	7.22e-05	0.223338	0.223621	Vero	0.0001	VSVG
36	Ver18_B2	0.211713	7.36e-05	0.211569	0.211858	Vero	0.0001	VSVG
37	Ver18_B2	0.199785	8.35e-05	0.199621	0.199948	Vero	0.0001	VSVG
0	Ver20_A2	0	0.000145577	0	0	Vero	0.0001	VSVG
1	Ver20_A2	0	0.000131882	0	0	Vero	0.0001	VSVG
2	Ver20_A2	0	0.00011821	0	0	Vero	0.0001	VSVG
3	Ver20_A2	0	0.000104569	0	0	Vero	0.0001	VSVG
4	Ver20_A2	0	9.1e-05	0	0	Vero	0.0001	VSVG
5	Ver20_A2	0	7.75e-05	0	0	Vero	0.0001	VSVG
6	Ver20_A2	0	6.4e-05	0	0	Vero	0.0001	VSVG
7	Ver20_A2	0	5.08e-05	0	0	Vero	0.0001	VSVG
8	Ver20_A2	0	3.81e-05	0	0	Vero	0.0001	VSVG
9	Ver20_A2	0	2.63e-05	0	0	Vero	0.0001	VSVG
10	Ver20_A2	0.000345472	1.79e-05	0.000310478	0.000380466	Vero	0.0001	VSVG
11	Ver20_A2	0.00119468	1.72e-05	0.00116105	0.00122832	Vero	0.0001	VSVG
12	Ver20_A2	0.0021096	2.05e-05	0.00206945	0.00214974	Vero	0.0001	VSVG
13	Ver20_A2	0.00313881	2.01e-05	0.00309938	0.00317824	Vero	0.0001	VSVG
14	Ver20_A2	0.00471543	1.61e-05	0.00468384	0.00474702	Vero	0.0001	VSVG
15	Ver20_A2	0.00809142	1.79e-05	0.00805632	0.00812652	Vero	0.0001	VSVG
16	Ver20_A2	0.0145534	2.53e-05	0.0145038	0.0146029	Vero	0.0001	VSVG
17	Ver20_A2	0.0243349	3.17e-05	0.0242727	0.0243971	Vero	0.0001	VSVG
18	Ver20_A2	0.0368591	3.59e-05	0.0367888	0.0369294	Vero	0.0001	VSVG
19	Ver20_A2	0.0515281	3.77e-05	0.0514542	0.0516019	Vero	0.0001	VSVG
20	Ver20_A2	0.0677441	3.75e-05	0.0676706	0.0678175	Vero	0.0001	VSVG
21	Ver20_A2	0.0849093	3.57e-05	0.0848393	0.0849793	Vero	0.0001	VSVG
22	Ver20_A2	0.102426	3.28e-05	0.102362	0.10249	Vero	0.0001	VSVG
23	Ver20_A2	0.119696	2.94e-05	0.119639	0.119754	Vero	0.0001	VSVG
24	Ver20_A2	0.136122	2.59e-05	0.136071	0.136173	Vero	0.0001	VSVG
25	Ver20_A2	0.151106	2.31e-05	0.151061	0.151151	Vero	0.0001	VSVG
26	Ver20_A2	0.16405	2.14e-05	0.164008	0.164092	Vero	0.0001	VSVG
27	Ver20_A2	0.174357	2.07e-05	0.174316	0.174397	Vero	0.0001	VSVG
28	Ver20_A2	0.181431	2.07e-05	0.18139	0.181472	Vero	0.0001	VSVG
29	Ver20_A2	0.184999	2.07e-05	0.184958	0.185039	Vero	0.0001	VSVG
30	Ver20_A2	0.18538	2.04e-05	0.185339	0.18542	Vero	0.0001	VSVG
31	Ver20_A2	0.182959	1.97e-05	0.18292	0.182997	Vero	0.0001	VSVG
32	Ver20_A2	0.178121	1.87e-05	0.178084	0.178157	Vero	0.0001	VSVG
33	Ver20_A2	0.17125	1.76e-05	0.171216	0.171285	Vero	0.0001	VSVG
34	Ver20_A2	0.162732	1.69e-05	0.162699	0.162765	Vero	0.0001	VSVG
35	Ver20_A2	0.152951	1.69e-05	0.152917	0.152984	Vero	0.0001	VSVG
36	Ver20_A2	0.142291	1.79e-05	0.142256	0.142326	Vero	0.0001	VSVG
37	Ver20_A2	0.131138	2e-05	0.131098	0.131177	Vero	0.0001	VSVG
38	Ver20_A2	0.119852	2.28e-05	0.119807	0.119896	Vero	0.0001	VSVG
0	Ver20_B2	0.00110684	0.000103216	0.000904532	0.00130914	Vero	0.0001	VSVG
1	Ver20_B2	0.00101012	9.36e-05	0.00082659	0.00119366	Vero	0.0001	VSVG
2	Ver20_B2	0.00091341	8.41e-05	0.000748619	0.0010782	Vero	0.0001	VSVG
3	Ver20_B2	0.000816698	7.45e-05	0.000670607	0.000962789	Vero	0.0001	VSVG
4	Ver20_B2	0.000719986	6.5e-05	0.000592536	0.000847435	Vero	0.0001	VSVG
5	Ver20_B2	0.000623273	5.56e-05	0.000514377	0.00073217	Vero	0.0001	VSVG
6	Ver20_B2	0.000526561	4.62e-05	0.000436073	0.000617049	Vero	0.0001	VSVG
7	Ver20_B2	0.000429848	3.69e-05	0.000357516	0.000502181	Vero	0.0001	VSVG
8	Ver20_B2	0.000333136	2.79e-05	0.000278452	0.00038782	Vero	0.0001	VSVG
9	Ver20_B2	0.000236424	1.95e-05	0.000198174	0.000274673	Vero	0.0001	VSVG
10	Ver20_B2	0.000142027	1.3e-05	0.000116526	0.000167528	Vero	0.0001	VSVG
11	Ver20_B2	0.000332519	1.16e-05	0.000309734	0.000355303	Vero	0.0001	VSVG
12	Ver20_B2	0.00163477	1.39e-05	0.00160744	0.00166209	Vero	0.0001	VSVG
13	Ver20_B2	0.00493815	1.42e-05	0.00491033	0.00496597	Vero	0.0001	VSVG
14	Ver20_B2	0.0110285	1.14e-05	0.0110062	0.0110508	Vero	0.0001	VSVG
15	Ver20_B2	0.0203525	1.2e-05	0.020329	0.020376	Vero	0.0001	VSVG
16	Ver20_B2	0.0332625	1.71e-05	0.0332289	0.0332961	Vero	0.0001	VSVG
17	Ver20_B2	0.0495871	2.19e-05	0.0495443	0.04963	Vero	0.0001	VSVG
18	Ver20_B2	0.0686532	2.5e-05	0.0686043	0.0687021	Vero	0.0001	VSVG
19	Ver20_B2	0.0897675	2.64e-05	0.0897157	0.0898192	Vero	0.0001	VSVG
20	Ver20_B2	0.112237	2.64e-05	0.112185	0.112288	Vero	0.0001	VSVG
21	Ver20_B2	0.135367	2.52e-05	0.135318	0.135417	Vero	0.0001	VSVG
22	Ver20_B2	0.158466	2.32e-05	0.158421	0.158512	Vero	0.0001	VSVG
23	Ver20_B2	0.18084	2.08e-05	0.180799	0.180881	Vero	0.0001	VSVG
24	Ver20_B2	0.201796	1.83e-05	0.20176	0.201832	Vero	0.0001	VSVG
25	Ver20_B2	0.22064	1.62e-05	0.220608	0.220671	Vero	0.0001	VSVG
26	Ver20_B2	0.236679	1.49e-05	0.236649	0.236708	Vero	0.0001	VSVG
27	Ver20_B2	0.249219	1.43e-05	0.249191	0.249247	Vero	0.0001	VSVG
28	Ver20_B2	0.25757	1.43e-05	0.257542	0.257598	Vero	0.0001	VSVG
29	Ver20_B2	0.261362	1.44e-05	0.261334	0.26139	Vero	0.0001	VSVG
30	Ver20_B2	0.260984	1.42e-05	0.260957	0.261012	Vero	0.0001	VSVG
31	Ver20_B2	0.256935	1.37e-05	0.256908	0.256962	Vero	0.0001	VSVG
32	Ver20_B2	0.249711	1.3e-05	0.249686	0.249737	Vero	0.0001	VSVG
33	Ver20_B2	0.23981	1.23e-05	0.239786	0.239834	Vero	0.0001	VSVG
34	Ver20_B2	0.227729	1.17e-05	0.227706	0.227752	Vero	0.0001	VSVG
35	Ver20_B2	0.213966	1.17e-05	0.213943	0.213989	Vero	0.0001	VSVG
36	Ver20_B2	0.199017	1.23e-05	0.198993	0.199041	Vero	0.0001	VSVG
37	Ver20_B2	0.18338	1.36e-05	0.183353	0.183407	Vero	0.0001	VSVG
38	Ver20_B2	0.167533	1.55e-05	0.167503	0.167564	Vero	0.0001	VSVG
0	Ver22_A2	0.000951802	0.000282815	0.000397484	0.00150612	Vero	0.0001	VSVG
1	Ver22_A2	0.000940788	0.000259924	0.000431336	0.00145024	Vero	0.0001	VSVG
2	Ver22_A2	0.000929774	0.00023708	0.000465096	0.00139445	Vero	0.0001	VSVG
3	Ver22_A2	0.000918759	0.000214298	0.000498735	0.00133878	Vero	0.0001	VSVG
4	Ver22_A2	0.000907745	0.0001916	0.000532209	0.00128328	Vero	0.0001	VSVG
5	Ver22_A2	0.000896731	0.00016902	0.000565452	0.00122801	Vero	0.0001	VSVG
6	Ver22_A2	0.000885716	0.000146612	0.000598357	0.00117308	Vero	0.0001	VSVG
7	Ver22_A2	0.000874702	0.000124469	0.000630743	0.00111866	Vero	0.0001	VSVG
8	Ver22_A2	0.000863688	0.000102763	0.000662272	0.0010651	Vero	0.0001	VSVG
9	Ver22_A2	0.000852674	8.18e-05	0.000692262	0.00101309	Vero	0.0001	VSVG
10	Ver22_A2	0.000841659	6.25e-05	0.000719157	0.000964162	Vero	0.0001	VSVG
11	Ver22_A2	0.000830645	4.67e-05	0.000739031	0.000922259	Vero	0.0001	VSVG
12	Ver22_A2	0.000842576	3.91e-05	0.00076595	0.000919203	Vero	0.0001	VSVG
13	Ver22_A2	0.00103788	4.22e-05	0.0009552	0.00112057	Vero	0.0001	VSVG
14	Ver22_A2	0.00162798	4.93e-05	0.00153136	0.00172459	Vero	0.0001	VSVG
15	Ver22_A2	0.00282434	5.28e-05	0.00272081	0.00292788	Vero	0.0001	VSVG
16	Ver22_A2	0.00483848	4.87e-05	0.00474301	0.00493394	Vero	0.0001	VSVG
17	Ver22_A2	0.0079089	3.8e-05	0.00783445	0.00798335	Vero	0.0001	VSVG
18	Ver22_A2	0.0126297	3.57e-05	0.0125597	0.0126997	Vero	0.0001	VSVG
19	Ver22_A2	0.0198457	4.45e-05	0.0197584	0.019933	Vero	0.0001	VSVG
20	Ver22_A2	0.0301481	4.64e-05	0.0300571	0.0302391	Vero	0.0001	VSVG
21	Ver22_A2	0.0427989	4.06e-05	0.0427193	0.0428785	Vero	0.0001	VSVG
22	Ver22_A2	0.0566337	3.75e-05	0.0565603	0.0567072	Vero	0.0001	VSVG
23	Ver22_A2	0.070488	4.48e-05	0.0704003	0.0705757	Vero	0.0001	VSVG
24	Ver22_A2	0.0833863	5.64e-05	0.0832756	0.0834969	Vero	0.0001	VSVG
25	Ver22_A2	0.0951883	6.67e-05	0.0950576	0.095319	Vero	0.0001	VSVG
26	Ver22_A2	0.105985	7.38e-05	0.10584	0.106129	Vero	0.0001	VSVG
27	Ver22_A2	0.115866	7.77e-05	0.115714	0.116018	Vero	0.0001	VSVG
28	Ver22_A2	0.124923	7.84e-05	0.124769	0.125077	Vero	0.0001	VSVG
29	Ver22_A2	0.133246	7.63e-05	0.133096	0.133396	Vero	0.0001	VSVG
30	Ver22_A2	0.140926	7.19e-05	0.140785	0.141067	Vero	0.0001	VSVG
31	Ver22_A2	0.148053	6.56e-05	0.147924	0.148182	Vero	0.0001	VSVG
32	Ver22_A2	0.154718	5.83e-05	0.154604	0.154832	Vero	0.0001	VSVG
33	Ver22_A2	0.161012	5.1e-05	0.160912	0.161112	Vero	0.0001	VSVG
34	Ver22_A2	0.167025	4.52e-05	0.166936	0.167113	Vero	0.0001	VSVG
35	Ver22_A2	0.172847	4.26e-05	0.172764	0.172931	Vero	0.0001	VSVG
36	Ver22_A2	0.17857	4.47e-05	0.178482	0.178658	Vero	0.0001	VSVG
37	Ver22_A2	0.184273	5.1e-05	0.184173	0.184373	Vero	0.0001	VSVG
0	Ver22_A3	0	0.000244784	0	0	Vero	0.0001	VSVG
1	Ver22_A3	0	0.00022507	0	0	Vero	0.0001	VSVG
2	Ver22_A3	0	0.000205395	0	0	Vero	0.0001	VSVG
3	Ver22_A3	0	0.000185772	0	0	Vero	0.0001	VSVG
4	Ver22_A3	0	0.000166219	0	0	Vero	0.0001	VSVG
5	Ver22_A3	0	0.000146764	0	0	Vero	0.0001	VSVG
6	Ver22_A3	0	0.000127451	0	0	Vero	0.0001	VSVG
7	Ver22_A3	0	0.000108358	0	0	Vero	0.0001	VSVG
8	Ver22_A3	0	8.96e-05	0	0	Vero	0.0001	VSVG
9	Ver22_A3	0	7.15e-05	0	0	Vero	0.0001	VSVG
10	Ver22_A3	0	5.47e-05	0	0	Vero	0.0001	VSVG
11	Ver22_A3	0	4.08e-05	0	2.36e-05	Vero	0.0001	VSVG
12	Ver22_A3	0.00149179	3.36e-05	0.00142596	0.00155762	Vero	0.0001	VSVG
13	Ver22_A3	0.00316004	3.57e-05	0.00308998	0.0032301	Vero	0.0001	VSVG
14	Ver22_A3	0.00509793	4.18e-05	0.00501594	0.00517992	Vero	0.0001	VSVG
15	Ver22_A3	0.00745524	4.51e-05	0.00736687	0.00754361	Vero	0.0001	VSVG
16	Ver22_A3	0.0103818	4.18e-05	0.0102998	0.0104638	Vero	0.0001	VSVG
17	Ver22_A3	0.0140464	3.27e-05	0.0139823	0.0141106	Vero	0.0001	VSVG
18	Ver22_A3	0.018886	3.05e-05	0.0188261	0.0189458	Vero	0.0001	VSVG
19	Ver22_A3	0.0255344	3.81e-05	0.0254598	0.0256089	Vero	0.0001	VSVG
20	Ver22_A3	0.0344375	3.98e-05	0.0343594	0.0345156	Vero	0.0001	VSVG
21	Ver22_A3	0.0449986	3.49e-05	0.0449301	0.045067	Vero	0.0001	VSVG
22	Ver22_A3	0.0562699	3.21e-05	0.056207	0.0563328	Vero	0.0001	VSVG
23	Ver22_A3	0.0673034	3.82e-05	0.0672285	0.0673783	Vero	0.0001	VSVG
24	Ver22_A3	0.0773001	4.82e-05	0.0772056	0.0773946	Vero	0.0001	VSVG
25	Ver22_A3	0.0861533	5.7e-05	0.0860415	0.086265	Vero	0.0001	VSVG
26	Ver22_A3	0.093957	6.32e-05	0.0938331	0.094081	Vero	0.0001	VSVG
27	Ver22_A3	0.100806	6.66e-05	0.100675	0.100936	Vero	0.0001	VSVG
28	Ver22_A3	0.106794	6.73e-05	0.106662	0.106925	Vero	0.0001	VSVG
29	Ver22_A3	0.112015	6.55e-05	0.111886	0.112143	Vero	0.0001	VSVG
30	Ver22_A3	0.116564	6.18e-05	0.116443	0.116685	Vero	0.0001	VSVG
31	Ver22_A3	0.120535	5.65e-05	0.120424	0.120645	Vero	0.0001	VSVG
32	Ver22_A3	0.124022	5.02e-05	0.123923	0.12412	Vero	0.0001	VSVG
33	Ver22_A3	0.127119	4.39e-05	0.127033	0.127205	Vero	0.0001	VSVG
34	Ver22_A3	0.129921	3.89e-05	0.129845	0.129997	Vero	0.0001	VSVG
35	Ver22_A3	0.132522	3.65e-05	0.132451	0.132594	Vero	0.0001	VSVG
36	Ver22_A3	0.135016	3.82e-05	0.134942	0.135091	Vero	0.0001	VSVG
37	Ver22_A3	0.137488	4.35e-05	0.137403	0.137573	Vero	0.0001	VSVG
0	Ver22_B2	0	0.0202205	0	0.0275087	Vero	0.0001	VSVG
1	Ver22_B2	0	0.0186303	0	0.0255288	Vero	0.0001	VSVG
2	Ver22_B2	0	0.0170436	0	0.0235555	Vero	0.0001	VSVG
3	Ver22_B2	0	0.0154613	0	0.0215911	Vero	0.0001	VSVG
4	Ver22_B2	0	0.0138851	0	0.0196385	Vero	0.0001	VSVG
5	Ver22_B2	0	0.0123172	0	0.0177024	Vero	0.0001	VSVG
6	Ver22_B2	0	0.0107614	0	0.0157898	Vero	0.0001	VSVG
7	Ver22_B2	0	0.00922368	0	0.0139126	Vero	0.0001	VSVG
8	Ver22_B2	0	0.00771489	0	0.0120922	Vero	0.0001	VSVG
9	Ver22_B2	0	0.00625602	0	0.0103697	Vero	0.0001	VSVG
10	Ver22_B2	0	0.00489192	0	0.00883286	Vero	0.0001	VSVG
11	Ver22_B2	0.000381521	0.00372813	0	0.00768865	Vero	0.0001	VSVG
12	Ver22_B2	0.00152958	0.00300627	0	0.00742186	Vero	0.0001	VSVG
13	Ver22_B2	0.00282314	0.00297832	0	0.00866064	Vero	0.0001	VSVG
14	Ver22_B2	0.00447238	0.00336805	0	0.0110738	Vero	0.0001	VSVG
15	Ver22_B2	0.0066886	0.00365018	0	0.013843	Vero	0.0001	VSVG
16	Ver22_B2	0.00968309	0.00349435	0.00283416	0.016532	Vero	0.0001	VSVG
17	Ver22_B2	0.0136838	0.00289089	0.00801764	0.0193499	Vero	0.0001	VSVG
18	Ver22_B2	0.0192476	0.00263846	0.0140762	0.0244189	Vero	0.0001	VSVG
19	Ver22_B2	0.0272328	0.00309441	0.0211677	0.0332978	Vero	0.0001	VSVG
20	Ver22_B2	0.038305	0.00325151	0.031932	0.044678	Vero	0.0001	VSVG
21	Ver22_B2	0.0517002	0.00295077	0.0459167	0.0574837	Vero	0.0001	VSVG
22	Ver22_B2	0.0660429	0.00281033	0.0605347	0.0715512	Vero	0.0001	VSVG
23	Ver22_B2	0.0799555	0.00329277	0.0735016	0.0864093	Vero	0.0001	VSVG
24	Ver22_B2	0.0922261	0.0040638	0.084261	0.100191	Vero	0.0001	VSVG
25	Ver22_B2	0.102638	0.00474666	0.0933344	0.111941	Vero	0.0001	VSVG
26	Ver22_B2	0.111342	0.00522933	0.101093	0.121592	Vero	0.0001	VSVG
27	Ver22_B2	0.118492	0.00549066	0.107731	0.129254	Vero	0.0001	VSVG
28	Ver22_B2	0.12424	0.00554018	0.113381	0.135099	Vero	0.0001	VSVG
29	Ver22_B2	0.128738	0.00540077	0.118152	0.139323	Vero	0.0001	VSVG
30	Ver22_B2	0.132138	0.00510374	0.122135	0.142142	Vero	0.0001	VSVG
31	Ver22_B2	0.134594	0.00468912	0.125403	0.143784	Vero	0.0001	VSVG
32	Ver22_B2	0.136257	0.00420926	0.128006	0.144507	Vero	0.0001	VSVG
33	Ver22_B2	0.137279	0.00373624	0.129956	0.144602	Vero	0.0001	VSVG
34	Ver22_B2	0.137814	0.00336946	0.13121	0.144418	Vero	0.0001	VSVG
35	Ver22_B2	0.138014	0.00322546	0.131692	0.144336	Vero	0.0001	VSVG
36	Ver22_B2	0.138031	0.00338198	0.131402	0.144659	Vero	0.0001	VSVG
37	Ver22_B2	0.138004	0.00381917	0.130518	0.145489	Vero	0.0001	VSVG
0	Ver23_A2	0	3.43e-05	0	0	Vero	0.0001	VSVG
1	Ver23_A2	0	3.12e-05	0	0	Vero	0.0001	VSVG
2	Ver23_A2	0	2.82e-05	0	0	Vero	0.0001	VSVG
3	Ver23_A2	0	2.51e-05	0	0	Vero	0.0001	VSVG
4	Ver23_A2	0	2.21e-05	0	0	Vero	0.0001	VSVG
5	Ver23_A2	0	1.91e-05	0	0	Vero	0.0001	VSVG
6	Ver23_A2	0	1.6e-05	0	0	Vero	0.0001	VSVG
7	Ver23_A2	0	1.31e-05	0	0	Vero	0.0001	VSVG
8	Ver23_A2	0	1.01e-05	0	0	Vero	0.0001	VSVG
9	Ver23_A2	0	7.35e-06	0	0	Vero	0.0001	VSVG
10	Ver23_A2	0	4.91e-06	0	0	Vero	0.0001	VSVG
11	Ver23_A2	0.000266985	3.63e-06	0.000259874	0.000274095	Vero	0.0001	VSVG
12	Ver23_A2	0.000525913	4.09e-06	0.000517896	0.000533931	Vero	0.0001	VSVG
13	Ver23_A2	0.000738247	4.67e-06	0.000729084	0.000747409	Vero	0.0001	VSVG
14	Ver23_A2	0.000908147	4.25e-06	0.00089982	0.000916474	Vero	0.0001	VSVG
15	Ver23_A2	0.00121295	3.65e-06	0.0012058	0.0012201	Vero	0.0001	VSVG
16	Ver23_A2	0.00189422	4.27e-06	0.00188585	0.00190259	Vero	0.0001	VSVG
17	Ver23_A2	0.00317844	5.58e-06	0.0031675	0.00318937	Vero	0.0001	VSVG
18	Ver23_A2	0.00512602	6.64e-06	0.00511301	0.00513902	Vero	0.0001	VSVG
19	Ver23_A2	0.0076949	7.26e-06	0.00768067	0.00770914	Vero	0.0001	VSVG
20	Ver23_A2	0.0108415	7.48e-06	0.0108269	0.0108562	Vero	0.0001	VSVG
21	Ver23_A2	0.0145224	7.37e-06	0.0145079	0.0145368	Vero	0.0001	VSVG
22	Ver23_A2	0.0186938	7.04e-06	0.01868	0.0187076	Vero	0.0001	VSVG
23	Ver23_A2	0.0233123	6.58e-06	0.0232994	0.0233252	Vero	0.0001	VSVG
24	Ver23_A2	0.0283343	6.09e-06	0.0283223	0.0283462	Vero	0.0001	VSVG
25	Ver23_A2	0.0337162	5.67e-06	0.0337051	0.0337273	Vero	0.0001	VSVG
26	Ver23_A2	0.0394145	5.34e-06	0.039404	0.039425	Vero	0.0001	VSVG
27	Ver23_A2	0.0453856	5.09e-06	0.0453756	0.0453955	Vero	0.0001	VSVG
28	Ver23_A2	0.0515859	4.82e-06	0.0515764	0.0515953	Vero	0.0001	VSVG
29	Ver23_A2	0.0579713	4.47e-06	0.0579626	0.0579801	Vero	0.0001	VSVG
30	Ver23_A2	0.0644871	4.04e-06	0.0644792	0.064495	Vero	0.0001	VSVG
31	Ver23_A2	0.0710692	3.67e-06	0.071062	0.0710764	Vero	0.0001	VSVG
32	Ver23_A2	0.0776534	3.57e-06	0.0776464	0.0776604	Vero	0.0001	VSVG
33	Ver23_A2	0.0841752	3.82e-06	0.0841677	0.0841827	Vero	0.0001	VSVG
34	Ver23_A2	0.0905703	4.35e-06	0.0905618	0.0905788	Vero	0.0001	VSVG
35	Ver23_A2	0.0967756	4.94e-06	0.0967659	0.0967853	Vero	0.0001	VSVG
36	Ver23_A2	0.102763	5.47e-06	0.102752	0.102774	Vero	0.0001	VSVG
37	Ver23_A2	0.108545	5.88e-06	0.108534	0.108557	Vero	0.0001	VSVG
38	Ver23_A2	0.114136	6.14e-06	0.114124	0.114148	Vero	0.0001	VSVG
39	Ver23_A2	0.119549	6.26e-06	0.119537	0.119561	Vero	0.0001	VSVG
40	Ver23_A2	0.1248	6.26e-06	0.124788	0.124812	Vero	0.0001	VSVG
41	Ver23_A2	0.129902	6.13e-06	0.12989	0.129914	Vero	0.0001	VSVG
42	Ver23_A2	0.134871	5.91e-06	0.134859	0.134882	Vero	0.0001	VSVG
43	Ver23_A2	0.139719	5.61e-06	0.139708	0.13973	Vero	0.0001	VSVG
44	Ver23_A2	0.144462	5.26e-06	0.144452	0.144473	Vero	0.0001	VSVG
45	Ver23_A2	0.149114	4.9e-06	0.149105	0.149124	Vero	0.0001	VSVG
46	Ver23_A2	0.15369	4.57e-06	0.153681	0.153698	Vero	0.0001	VSVG
47	Ver23_A2	0.158202	4.32e-06	0.158194	0.158211	Vero	0.0001	VSVG
48	Ver23_A2	0.162667	4.21e-06	0.162658	0.162675	Vero	0.0001	VSVG
49	Ver23_A2	0.167097	4.28e-06	0.167089	0.167106	Vero	0.0001	VSVG
50	Ver23_A2	0.171508	4.54e-06	0.171499	0.171517	Vero	0.0001	VSVG
51	Ver23_A2	0.175914	4.96e-06	0.175904	0.175923	Vero	0.0001	VSVG
0	Ver23_A3	0	3.73e-05	0	0	Vero	0.0001	VSVG
1	Ver23_A3	0	3.4e-05	0	0	Vero	0.0001	VSVG
2	Ver23_A3	0	3.07e-05	0	0	Vero	0.0001	VSVG
3	Ver23_A3	0	2.74e-05	0	0	Vero	0.0001	VSVG
4	Ver23_A3	0	2.41e-05	0	0	Vero	0.0001	VSVG
5	Ver23_A3	0	2.08e-05	0	0	Vero	0.0001	VSVG
6	Ver23_A3	0	1.75e-05	0	0	Vero	0.0001	VSVG
7	Ver23_A3	0	1.43e-05	0	0	Vero	0.0001	VSVG
8	Ver23_A3	0	1.11e-05	0	0	Vero	0.0001	VSVG
9	Ver23_A3	0	8.06e-06	0	0	Vero	0.0001	VSVG
10	Ver23_A3	7.52e-05	5.4e-06	6.47e-05	8.58e-05	Vero	0.0001	VSVG
11	Ver23_A3	0.000437151	3.94e-06	0.00042942	0.000444882	Vero	0.0001	VSVG
12	Ver23_A3	0.00103121	4.41e-06	0.00102257	0.00103984	Vero	0.0001	VSVG
13	Ver23_A3	0.00213018	5.06e-06	0.00212026	0.0021401	Vero	0.0001	VSVG
14	Ver23_A3	0.00400376	4.62e-06	0.00399469	0.00401282	Vero	0.0001	VSVG
15	Ver23_A3	0.00690002	3.95e-06	0.00689228	0.00690777	Vero	0.0001	VSVG
16	Ver23_A3	0.0110583	4.6e-06	0.0110492	0.0110673	Vero	0.0001	VSVG
17	Ver23_A3	0.0166967	6.03e-06	0.0166849	0.0167085	Vero	0.0001	VSVG
18	Ver23_A3	0.0237891	7.19e-06	0.023775	0.0238032	Vero	0.0001	VSVG
19	Ver23_A3	0.0321516	7.88e-06	0.0321362	0.0321671	Vero	0.0001	VSVG
20	Ver23_A3	0.0415977	8.13e-06	0.0415817	0.0416136	Vero	0.0001	VSVG
21	Ver23_A3	0.0519406	8.02e-06	0.0519249	0.0519564	Vero	0.0001	VSVG
22	Ver23_A3	0.0629941	7.65e-06	0.0629791	0.0630091	Vero	0.0001	VSVG
23	Ver23_A3	0.0745713	7.15e-06	0.0745573	0.0745854	Vero	0.0001	VSVG
24	Ver23_A3	0.086486	6.62e-06	0.086473	0.0864989	Vero	0.0001	VSVG
25	Ver23_A3	0.0985513	6.16e-06	0.0985393	0.0985634	Vero	0.0001	VSVG
26	Ver23_A3	0.110581	5.8e-06	0.11057	0.110592	Vero	0.0001	VSVG
27	Ver23_A3	0.122388	5.52e-06	0.122377	0.122399	Vero	0.0001	VSVG
28	Ver23_A3	0.133787	5.23e-06	0.133776	0.133797	Vero	0.0001	VSVG
29	Ver23_A3	0.144593	4.85e-06	0.144584	0.144603	Vero	0.0001	VSVG
30	Ver23_A3	0.15469	4.38e-06	0.154681	0.154698	Vero	0.0001	VSVG
31	Ver23_A3	0.16402	3.98e-06	0.164012	0.164028	Vero	0.0001	VSVG
32	Ver23_A3	0.172529	3.87e-06	0.172522	0.172537	Vero	0.0001	VSVG
33	Ver23_A3	0.180163	4.14e-06	0.180154	0.180171	Vero	0.0001	VSVG
34	Ver23_A3	0.186865	4.7e-06	0.186856	0.186874	Vero	0.0001	VSVG
35	Ver23_A3	0.192583	5.35e-06	0.192573	0.192593	Vero	0.0001	VSVG
36	Ver23_A3	0.197316	5.92e-06	0.197304	0.197328	Vero	0.0001	VSVG
37	Ver23_A3	0.201124	6.36e-06	0.201112	0.201137	Vero	0.0001	VSVG
38	Ver23_A3	0.204072	6.65e-06	0.204059	0.204085	Vero	0.0001	VSVG
39	Ver23_A3	0.206223	6.79e-06	0.20621	0.206236	Vero	0.0001	VSVG
40	Ver23_A3	0.207642	6.79e-06	0.207629	0.207655	Vero	0.0001	VSVG
41	Ver23_A3	0.208393	6.66e-06	0.20838	0.208406	Vero	0.0001	VSVG
42	Ver23_A3	0.208539	6.42e-06	0.208527	0.208552	Vero	0.0001	VSVG
43	Ver23_A3	0.208146	6.1e-06	0.208134	0.208158	Vero	0.0001	VSVG
44	Ver23_A3	0.207277	5.72e-06	0.207266	0.207289	Vero	0.0001	VSVG
45	Ver23_A3	0.205997	5.33e-06	0.205986	0.206007	Vero	0.0001	VSVG
46	Ver23_A3	0.204369	4.97e-06	0.204359	0.204379	Vero	0.0001	VSVG
47	Ver23_A3	0.202458	4.69e-06	0.202449	0.202467	Vero	0.0001	VSVG
48	Ver23_A3	0.200327	4.57e-06	0.200318	0.200336	Vero	0.0001	VSVG
49	Ver23_A3	0.198042	4.63e-06	0.198033	0.198051	Vero	0.0001	VSVG
50	Ver23_A3	0.195666	4.9e-06	0.195656	0.195675	Vero	0.0001	VSVG
51	Ver23_A3	0.193261	5.35e-06	0.19325	0.193271	Vero	0.0001	VSVG
0	Ver23_B2	0.00117937	3.75e-05	0.00110584	0.0012529	Vero	0.0001	VSVG
1	Ver23_B2	0.00108622	3.42e-05	0.00101911	0.00115332	Vero	0.0001	VSVG
2	Ver23_B2	0.000993063	3.1e-05	0.000932377	0.00105375	Vero	0.0001	VSVG
3	Ver23_B2	0.000899909	2.77e-05	0.000845631	0.000954187	Vero	0.0001	VSVG
4	Ver23_B2	0.000806755	2.44e-05	0.000758871	0.000854638	Vero	0.0001	VSVG
5	Ver23_B2	0.0007136	2.12e-05	0.00067209	0.000755111	Vero	0.0001	VSVG
6	Ver23_B2	0.000620446	1.79e-05	0.000585276	0.000655616	Vero	0.0001	VSVG
7	Ver23_B2	0.000527292	1.47e-05	0.000498407	0.000556176	Vero	0.0001	VSVG
8	Ver23_B2	0.000434137	1.16e-05	0.000411439	0.000456835	Vero	0.0001	VSVG
9	Ver23_B2	0.000340983	8.53e-06	0.000324261	0.000357705	Vero	0.0001	VSVG
10	Ver23_B2	0.000247829	5.76e-06	0.000236533	0.000259125	Vero	0.0001	VSVG
11	Ver23_B2	0.000159338	3.92e-06	0.00015165	0.000167027	Vero	0.0001	VSVG
12	Ver23_B2	0.000145556	4.06e-06	0.000137601	0.000153511	Vero	0.0001	VSVG
13	Ver23_B2	0.000324694	4.82e-06	0.000315244	0.000334143	Vero	0.0001	VSVG
14	Ver23_B2	0.000815396	4.58e-06	0.000806416	0.000824377	Vero	0.0001	VSVG
15	Ver23_B2	0.00172922	3.86e-06	0.00172166	0.00173679	Vero	0.0001	VSVG
16	Ver23_B2	0.00317355	4.27e-06	0.00316518	0.00318192	Vero	0.0001	VSVG
17	Ver23_B2	0.00525307	5.63e-06	0.00524204	0.0052641	Vero	0.0001	VSVG
18	Ver23_B2	0.00802034	6.81e-06	0.008007	0.00803369	Vero	0.0001	VSVG
19	Ver23_B2	0.0114801	7.54e-06	0.0114654	0.0114949	Vero	0.0001	VSVG
20	Ver23_B2	0.0156355	7.83e-06	0.0156201	0.0156508	Vero	0.0001	VSVG
21	Ver23_B2	0.0204893	7.75e-06	0.0204741	0.0205045	Vero	0.0001	VSVG
22	Ver23_B2	0.0260447	7.42e-06	0.0260302	0.0260592	Vero	0.0001	VSVG
23	Ver23_B2	0.0323046	6.94e-06	0.032291	0.0323182	Vero	0.0001	VSVG
24	Ver23_B2	0.0392721	6.43e-06	0.0392595	0.0392847	Vero	0.0001	VSVG
25	Ver23_B2	0.0469502	5.97e-06	0.0469385	0.0469619	Vero	0.0001	VSVG
26	Ver23_B2	0.0553418	5.61e-06	0.0553308	0.0553528	Vero	0.0001	VSVG
27	Ver23_B2	0.0644499	5.33e-06	0.0644395	0.0644604	Vero	0.0001	VSVG
28	Ver23_B2	0.0742777	5.06e-06	0.0742678	0.0742876	Vero	0.0001	VSVG
29	Ver23_B2	0.0848238	4.7e-06	0.0848146	0.084833	Vero	0.0001	VSVG
30	Ver23_B2	0.0959633	4.26e-06	0.095955	0.0959717	Vero	0.0001	VSVG
31	Ver23_B2	0.10743	3.86e-06	0.107423	0.107438	Vero	0.0001	VSVG
32	Ver23_B2	0.118951	3.72e-06	0.118943	0.118958	Vero	0.0001	VSVG
33	Ver23_B2	0.130251	3.95e-06	0.130243	0.130259	Vero	0.0001	VSVG
34	Ver23_B2	0.141058	4.47e-06	0.141049	0.141067	Vero	0.0001	VSVG
35	Ver23_B2	0.1511	5.1e-06	0.15109	0.151109	Vero	0.0001	VSVG
36	Ver23_B2	0.160232	5.66e-06	0.160221	0.160243	Vero	0.0001	VSVG
37	Ver23_B2	0.168499	6.1e-06	0.168487	0.168511	Vero	0.0001	VSVG
38	Ver23_B2	0.175962	6.39e-06	0.175949	0.175974	Vero	0.0001	VSVG
39	Ver23_B2	0.182678	6.53e-06	0.182666	0.182691	Vero	0.0001	VSVG
40	Ver23_B2	0.188709	6.54e-06	0.188696	0.188722	Vero	0.0001	VSVG
41	Ver23_B2	0.194114	6.43e-06	0.194101	0.194126	Vero	0.0001	VSVG
42	Ver23_B2	0.198952	6.2e-06	0.19894	0.198964	Vero	0.0001	VSVG
43	Ver23_B2	0.203283	5.9e-06	0.203271	0.203294	Vero	0.0001	VSVG
44	Ver23_B2	0.207166	5.54e-06	0.207155	0.207177	Vero	0.0001	VSVG
45	Ver23_B2	0.210662	5.16e-06	0.210652	0.210672	Vero	0.0001	VSVG
46	Ver23_B2	0.21383	4.81e-06	0.21382	0.213839	Vero	0.0001	VSVG
47	Ver23_B2	0.216729	4.53e-06	0.21672	0.216738	Vero	0.0001	VSVG
48	Ver23_B2	0.21942	4.4e-06	0.219411	0.219429	Vero	0.0001	VSVG
49	Ver23_B2	0.221962	4.45e-06	0.221953	0.22197	Vero	0.0001	VSVG
50	Ver23_B2	0.224414	4.69e-06	0.224404	0.224423	Vero	0.0001	VSVG
51	Ver23_B2	0.226835	5.11e-06	0.226825	0.226845	Vero	0.0001	VSVG
0	Ver26_A2	0.00486518	0.000239035	0.00439667	0.00533369	Vero	0.0001	VSVG
1	Ver26_A2	0.00446475	0.000219453	0.00403462	0.00489487	Vero	0.0001	VSVG
2	Ver26_A2	0.00406432	0.000199891	0.00367253	0.0044561	Vero	0.0001	VSVG
3	Ver26_A2	0.00366388	0.000180356	0.00331039	0.00401738	Vero	0.0001	VSVG
4	Ver26_A2	0.00326345	0.000160857	0.00294817	0.00357873	Vero	0.0001	VSVG
5	Ver26_A2	0.00286302	0.000141409	0.00258586	0.00314018	Vero	0.0001	VSVG
6	Ver26_A2	0.00246259	0.000122037	0.0022234	0.00270178	Vero	0.0001	VSVG
7	Ver26_A2	0.00206216	0.000102783	0.0018607	0.00226361	Vero	0.0001	VSVG
8	Ver26_A2	0.00166172	8.37e-05	0.00149761	0.00182584	Vero	0.0001	VSVG
9	Ver26_A2	0.00126129	6.51e-05	0.00113379	0.0013888	Vero	0.0001	VSVG
10	Ver26_A2	0.000860862	4.72e-05	0.000768344	0.00095338	Vero	0.0001	VSVG
11	Ver26_A2	0.00046043	3.16e-05	0.000398474	0.000522386	Vero	0.0001	VSVG
12	Ver26_A2	0.000151361	2.33e-05	0.000105738	0.000196984	Vero	0.0001	VSVG
13	Ver26_A2	0.000471611	2.63e-05	0.000420133	0.00052309	Vero	0.0001	VSVG
14	Ver26_A2	0.00209538	3.08e-05	0.00203507	0.00215569	Vero	0.0001	VSVG
15	Ver26_A2	0.00553285	2.97e-05	0.00547456	0.00559114	Vero	0.0001	VSVG
16	Ver26_A2	0.01067	2.6e-05	0.0106191	0.0107209	Vero	0.0001	VSVG
17	Ver26_A2	0.0172443	2.56e-05	0.017194	0.0172945	Vero	0.0001	VSVG
18	Ver26_A2	0.0249933	3.04e-05	0.0249336	0.025053	Vero	0.0001	VSVG
19	Ver26_A2	0.0336712	3.56e-05	0.0336013	0.033741	Vero	0.0001	VSVG
20	Ver26_A2	0.0431097	3.86e-05	0.0430339	0.0431854	Vero	0.0001	VSVG
21	Ver26_A2	0.053163	3.92e-05	0.0530861	0.0532399	Vero	0.0001	VSVG
22	Ver26_A2	0.0636854	3.79e-05	0.0636111	0.0637598	Vero	0.0001	VSVG
23	Ver26_A2	0.0745312	3.55e-05	0.0744616	0.0746008	Vero	0.0001	VSVG
24	Ver26_A2	0.0855545	3.28e-05	0.0854902	0.0856188	Vero	0.0001	VSVG
25	Ver26_A2	0.0966096	3.08e-05	0.0965493	0.0966699	Vero	0.0001	VSVG
26	Ver26_A2	0.107551	2.99e-05	0.107492	0.107609	Vero	0.0001	VSVG
27	Ver26_A2	0.118232	3.01e-05	0.118173	0.118291	Vero	0.0001	VSVG
28	Ver26_A2	0.128508	3.08e-05	0.128448	0.128568	Vero	0.0001	VSVG
29	Ver26_A2	0.138254	3.1e-05	0.138193	0.138315	Vero	0.0001	VSVG
30	Ver26_A2	0.147411	3.06e-05	0.147351	0.147471	Vero	0.0001	VSVG
31	Ver26_A2	0.155933	2.96e-05	0.155875	0.155991	Vero	0.0001	VSVG
32	Ver26_A2	0.163774	2.83e-05	0.163718	0.163829	Vero	0.0001	VSVG
33	Ver26_A2	0.170888	2.71e-05	0.170835	0.170941	Vero	0.0001	VSVG
34	Ver26_A2	0.177229	2.64e-05	0.177177	0.177281	Vero	0.0001	VSVG
35	Ver26_A2	0.182751	2.65e-05	0.182699	0.182803	Vero	0.0001	VSVG
36	Ver26_A2	0.187408	2.74e-05	0.187354	0.187462	Vero	0.0001	VSVG
37	Ver26_A2	0.191154	2.88e-05	0.191098	0.191211	Vero	0.0001	VSVG
38	Ver26_A2	0.193944	3.04e-05	0.193884	0.194003	Vero	0.0001	VSVG
39	Ver26_A2	0.195739	3.17e-05	0.195677	0.195801	Vero	0.0001	VSVG
40	Ver26_A2	0.196578	3.25e-05	0.196515	0.196642	Vero	0.0001	VSVG
41	Ver26_A2	0.196536	3.26e-05	0.196472	0.1966	Vero	0.0001	VSVG
42	Ver26_A2	0.195687	3.23e-05	0.195624	0.195751	Vero	0.0001	VSVG
43	Ver26_A2	0.194106	3.14e-05	0.194045	0.194168	Vero	0.0001	VSVG
44	Ver26_A2	0.191869	3.02e-05	0.191809	0.191928	Vero	0.0001	VSVG
45	Ver26_A2	0.189048	2.88e-05	0.188992	0.189105	Vero	0.0001	VSVG
46	Ver26_A2	0.185721	2.73e-05	0.185667	0.185774	Vero	0.0001	VSVG
47	Ver26_A2	0.18196	2.62e-05	0.181909	0.182012	Vero	0.0001	VSVG
48	Ver26_A2	0.177842	2.55e-05	0.177792	0.177892	Vero	0.0001	VSVG
49	Ver26_A2	0.173441	2.56e-05	0.173391	0.173491	Vero	0.0001	VSVG
50	Ver26_A2	0.168831	2.67e-05	0.168779	0.168884	Vero	0.0001	VSVG
51	Ver26_A2	0.164089	2.86e-05	0.164032	0.164145	Vero	0.0001	VSVG
52	Ver26_A2	0.159287	3.14e-05	0.159225	0.159349	Vero	0.0001	VSVG
0	Ver26_A3	0	0.0202377	0	0	Vero	0.0001	VSVG
1	Ver26_A3	0	0.0186866	0	0	Vero	0.0001	VSVG
2	Ver26_A3	0	0.0171391	0	0	Vero	0.0001	VSVG
3	Ver26_A3	0	0.0155962	0	0	Vero	0.0001	VSVG
4	Ver26_A3	0	0.0140595	0	0.000632863	Vero	0.0001	VSVG
5	Ver26_A3	0	0.0125313	0	0.00140518	Vero	0.0001	VSVG
6	Ver26_A3	0	0.0110152	0	0.00220107	Vero	0.0001	VSVG
7	Ver26_A3	0	0.00951679	0	0.00303178	Vero	0.0001	VSVG
8	Ver26_A3	0	0.00804611	0	0.00391679	Vero	0.0001	VSVG
9	Ver26_A3	0	0.00662161	0	0.00489233	Vero	0.0001	VSVG
10	Ver26_A3	0	0.00528082	0	0.00603192	Vero	0.0001	VSVG
11	Ver26_A3	0	0.00410654	0	0.00749789	Vero	0.0001	VSVG
12	Ver26_A3	0.00323991	0.00328263	0	0.00967388	Vero	0.0001	VSVG
13	Ver26_A3	0.00720996	0.00300091	0.00132818	0.0130917	Vero	0.0001	VSVG
14	Ver26_A3	0.011562	0.00306597	0.00555266	0.0175712	Vero	0.0001	VSVG
15	Ver26_A3	0.0164549	0.00312561	0.0103287	0.0225811	Vero	0.0001	VSVG
16	Ver26_A3	0.0218633	0.00319504	0.015601	0.0281256	Vero	0.0001	VSVG
17	Ver26_A3	0.0277134	0.00340004	0.0210493	0.0343774	Vero	0.0001	VSVG
18	Ver26_A3	0.0339313	0.00371286	0.026654	0.0412085	Vero	0.0001	VSVG
19	Ver26_A3	0.0404447	0.00397242	0.0326588	0.0482307	Vero	0.0001	VSVG
20	Ver26_A3	0.0471898	0.00410067	0.0391525	0.0552271	Vero	0.0001	VSVG
21	Ver26_A3	0.0541049	0.00410994	0.0460495	0.0621604	Vero	0.0001	VSVG
22	Ver26_A3	0.0611285	0.0040453	0.0531997	0.0690573	Vero	0.0001	VSVG
23	Ver26_A3	0.0681991	0.00396248	0.0604326	0.0759655	Vero	0.0001	VSVG
24	Ver26_A3	0.075255	0.00391137	0.0675888	0.0829213	Vero	0.0001	VSVG
25	Ver26_A3	0.0822349	0.00392	0.0745517	0.0899181	Vero	0.0001	VSVG
26	Ver26_A3	0.089077	0.0039839	0.0812686	0.0968854	Vero	0.0001	VSVG
27	Ver26_A3	0.0957199	0.00406809	0.0877465	0.103693	Vero	0.0001	VSVG
28	Ver26_A3	0.102102	0.00412027	0.0940264	0.110178	Vero	0.0001	VSVG
29	Ver26_A3	0.108171	0.00409691	0.100141	0.116201	Vero	0.0001	VSVG
30	Ver26_A3	0.113908	0.00400242	0.106063	0.121752	Vero	0.0001	VSVG
31	Ver26_A3	0.119298	0.0038665	0.11172	0.126877	Vero	0.0001	VSVG
32	Ver26_A3	0.124331	0.00372976	0.11702	0.131641	Vero	0.0001	VSVG
33	Ver26_A3	0.128991	0.0036352	0.121866	0.136116	Vero	0.0001	VSVG
34	Ver26_A3	0.133267	0.00361705	0.126178	0.140357	Vero	0.0001	VSVG
35	Ver26_A3	0.137146	0.00368872	0.129916	0.144376	Vero	0.0001	VSVG
36	Ver26_A3	0.140614	0.00383722	0.133093	0.148135	Vero	0.0001	VSVG
37	Ver26_A3	0.143659	0.00402809	0.135764	0.151554	Vero	0.0001	VSVG
38	Ver26_A3	0.146268	0.00421632	0.138004	0.154532	Vero	0.0001	VSVG
39	Ver26_A3	0.148432	0.00435771	0.139891	0.156973	Vero	0.0001	VSVG
40	Ver26_A3	0.150168	0.00443051	0.141484	0.158852	Vero	0.0001	VSVG
41	Ver26_A3	0.15151	0.00443195	0.142823	0.160197	Vero	0.0001	VSVG
42	Ver26_A3	0.152492	0.00436742	0.143932	0.161052	Vero	0.0001	VSVG
43	Ver26_A3	0.153147	0.00424829	0.14482	0.161473	Vero	0.0001	VSVG
44	Ver26_A3	0.153507	0.00409115	0.145489	0.161526	Vero	0.0001	VSVG
45	Ver26_A3	0.153608	0.00391789	0.145929	0.161287	Vero	0.0001	VSVG
46	Ver26_A3	0.153482	0.00375576	0.14612	0.160843	Vero	0.0001	VSVG
47	Ver26_A3	0.153162	0.00363643	0.146034	0.160289	Vero	0.0001	VSVG
48	Ver26_A3	0.152681	0.00359248	0.14564	0.159723	Vero	0.0001	VSVG
49	Ver26_A3	0.152074	0.00365063	0.144919	0.15923	Vero	0.0001	VSVG
50	Ver26_A3	0.151374	0.0038242	0.143879	0.158869	Vero	0.0001	VSVG
51	Ver26_A3	0.150613	0.00410983	0.142558	0.158669	Vero	0.0001	VSVG
52	Ver26_A3	0.149826	0.00449096	0.141024	0.158628	Vero	0.0001	VSVG
0	Ver26_B2	0	0.0480156	0	0.0406968	Vero	0.0001	VSVG
1	Ver26_B2	0	0.0442623	0	0.0378779	Vero	0.0001	VSVG
2	Ver26_B2	0	0.0405152	0	0.0350713	Vero	0.0001	VSVG
3	Ver26_B2	0	0.0367763	0	0.0322807	Vero	0.0001	VSVG
4	Ver26_B2	0	0.0330483	0	0.0295115	Vero	0.0001	VSVG
5	Ver26_B2	0	0.0293354	0	0.0267719	Vero	0.0001	VSVG
6	Ver26_B2	0	0.0256442	0	0.0240748	Vero	0.0001	VSVG
7	Ver26_B2	0	0.0219855	0	0.0214415	Vero	0.0001	VSVG
8	Ver26_B2	0	0.0183789	0	0.0189101	Vero	0.0001	VSVG
9	Ver26_B2	0	0.0148623	0	0.0165551	Vero	0.0001	VSVG
10	Ver26_B2	0	0.0115183	0	0.0145386	Vero	0.0001	VSVG
11	Ver26_B2	0	0.00855192	0	0.0132622	Vero	0.0001	VSVG
12	Ver26_B2	0.00109176	0.0065036	0	0.0138388	Vero	0.0001	VSVG
13	Ver26_B2	0.00625766	0.00606375	0	0.0181426	Vero	0.0001	VSVG
14	Ver26_B2	0.0127596	0.00652197	0	0.0255426	Vero	0.0001	VSVG
15	Ver26_B2	0.0212368	0.00663312	0.00823592	0.0342377	Vero	0.0001	VSVG
16	Ver26_B2	0.031622	0.00649821	0.0188855	0.0443585	Vero	0.0001	VSVG
17	Ver26_B2	0.043598	0.00675845	0.0303515	0.0568446	Vero	0.0001	VSVG
18	Ver26_B2	0.0568477	0.00752788	0.042093	0.0716023	Vero	0.0001	VSVG
19	Ver26_B2	0.0710544	0.00828661	0.0548127	0.0872962	Vero	0.0001	VSVG
20	Ver26_B2	0.0859075	0.00870357	0.0688485	0.102967	Vero	0.0001	VSVG
21	Ver26_B2	0.101098	0.0087649	0.0839191	0.118278	Vero	0.0001	VSVG
22	Ver26_B2	0.116318	0.00856875	0.0995232	0.133113	Vero	0.0001	VSVG
23	Ver26_B2	0.131258	0.00825782	0.115073	0.147443	Vero	0.0001	VSVG
24	Ver26_B2	0.145609	0.0079809	0.129967	0.161252	Vero	0.0001	VSVG
25	Ver26_B2	0.159063	0.00785019	0.143677	0.17445	Vero	0.0001	VSVG
26	Ver26_B2	0.171311	0.00789732	0.155833	0.18679	Vero	0.0001	VSVG
27	Ver26_B2	0.182045	0.00805812	0.166251	0.197839	Vero	0.0001	VSVG
28	Ver26_B2	0.190955	0.00820164	0.17488	0.20703	Vero	0.0001	VSVG
29	Ver26_B2	0.197813	0.00819855	0.181744	0.213882	Vero	0.0001	VSVG
30	Ver26_B2	0.202727	0.00802937	0.18699	0.218465	Vero	0.0001	VSVG
31	Ver26_B2	0.205895	0.0077443	0.190716	0.221074	Vero	0.0001	VSVG
32	Ver26_B2	0.207514	0.00742541	0.19296	0.222068	Vero	0.0001	VSVG
33	Ver26_B2	0.20778	0.00716881	0.193729	0.221831	Vero	0.0001	VSVG
34	Ver26_B2	0.206891	0.00706118	0.193051	0.22073	Vero	0.0001	VSVG
35	Ver26_B2	0.205043	0.00714989	0.191029	0.219057	Vero	0.0001	VSVG
36	Ver26_B2	0.202434	0.00742224	0.187886	0.216982	Vero	0.0001	VSVG
37	Ver26_B2	0.199261	0.00781055	0.183952	0.214569	Vero	0.0001	VSVG
38	Ver26_B2	0.19572	0.00821699	0.179615	0.211826	Vero	0.0001	VSVG
39	Ver26_B2	0.192	0.00854099	0.17526	0.208741	Vero	0.0001	VSVG
40	Ver26_B2	0.18818	0.00872677	0.171075	0.205284	Vero	0.0001	VSVG
41	Ver26_B2	0.184268	0.00876324	0.167092	0.201443	Vero	0.0001	VSVG
42	Ver26_B2	0.180271	0.00865797	0.163302	0.197241	Vero	0.0001	VSVG
43	Ver26_B2	0.176199	0.00843145	0.159673	0.192725	Vero	0.0001	VSVG
44	Ver26_B2	0.172058	0.00811503	0.156153	0.187963	Vero	0.0001	VSVG
45	Ver26_B2	0.167856	0.00775093	0.152664	0.183048	Vero	0.0001	VSVG
46	Ver26_B2	0.163601	0.00739281	0.149111	0.178091	Vero	0.0001	VSVG
47	Ver26_B2	0.159301	0.00710503	0.145375	0.173227	Vero	0.0001	VSVG
48	Ver26_B2	0.154963	0.00695706	0.141327	0.168599	Vero	0.0001	VSVG
49	Ver26_B2	0.150595	0.00701025	0.136855	0.164335	Vero	0.0001	VSVG
50	Ver26_B2	0.146205	0.00730028	0.131897	0.160514	Vero	0.0001	VSVG
51	Ver26_B2	0.141801	0.00782658	0.12646	0.157141	Vero	0.0001	VSVG
52	Ver26_B2	0.137389	0.00855731	0.120617	0.154161	Vero	0.0001	VSVG
0	Ver28_A2	0	0.0199643	0	0.0258249	Vero	0.0001	VSVG
1	Ver28_A2	0	0.0183935	0	0.0238583	Vero	0.0001	VSVG
2	Ver28_A2	0	0.0168262	0	0.0218986	Vero	0.0001	VSVG
3	Ver28_A2	0	0.0152636	0	0.0199481	Vero	0.0001	VSVG
4	Ver28_A2	0	0.0137072	0	0.0180097	Vero	0.0001	VSVG
5	Ver28_A2	0	0.0121595	0	0.0160882	Vero	0.0001	VSVG
6	Ver28_A2	0	0.0106241	0	0.014191	Vero	0.0001	VSVG
7	Ver28_A2	0	0.00910729	0	0.0123303	Vero	0.0001	VSVG
8	Ver28_A2	0	0.00762029	0	0.0105279	Vero	0.0001	VSVG
9	Ver28_A2	0	0.00618457	0	0.00882606	Vero	0.0001	VSVG
10	Ver28_A2	0	0.00484592	0	0.00731447	Vero	0.0001	VSVG
11	Ver28_A2	0	0.00371094	0	0.00620208	Vero	0.0001	VSVG
12	Ver28_A2	7.89e-05	0.00301171	0	0.00598186	Vero	0.0001	VSVG
13	Ver28_A2	0.00141821	0.00288028	0	0.00706357	Vero	0.0001	VSVG
14	Ver28_A2	0.00311845	0.00296384	0	0.00892758	Vero	0.0001	VSVG
15	Ver28_A2	0.00535456	0.00288651	0	0.0110121	Vero	0.0001	VSVG
16	Ver28_A2	0.00832807	0.0027808	0.0028777	0.0137784	Vero	0.0001	VSVG
17	Ver28_A2	0.0122543	0.00276462	0.0068356	0.0176729	Vero	0.0001	VSVG
18	Ver28_A2	0.0173162	0.00273118	0.0119631	0.0226693	Vero	0.0001	VSVG
19	Ver28_A2	0.0233438	0.00297945	0.0175041	0.0291836	Vero	0.0001	VSVG
20	Ver28_A2	0.0299557	0.00352944	0.023038	0.0368734	Vero	0.0001	VSVG
21	Ver28_A2	0.0369062	0.00399427	0.0290774	0.044735	Vero	0.0001	VSVG
22	Ver28_A2	0.0440832	0.00425474	0.0357439	0.0524225	Vero	0.0001	VSVG
23	Ver28_A2	0.0513797	0.00432433	0.042904	0.0598554	Vero	0.0001	VSVG
24	Ver28_A2	0.0586889	0.00425848	0.0503422	0.0670355	Vero	0.0001	VSVG
25	Ver28_A2	0.0659038	0.00412647	0.0578159	0.0739917	Vero	0.0001	VSVG
26	Ver28_A2	0.0729176	0.00399504	0.0650873	0.0807478	Vero	0.0001	VSVG
27	Ver28_A2	0.0796233	0.00391098	0.0719578	0.0872889	Vero	0.0001	VSVG
28	Ver28_A2	0.0859142	0.0038851	0.0782994	0.093529	Vero	0.0001	VSVG
29	Ver28_A2	0.0916832	0.00388796	0.0840628	0.0993036	Vero	0.0001	VSVG
30	Ver28_A2	0.0968235	0.00386302	0.089252	0.104395	Vero	0.0001	VSVG
31	Ver28_A2	0.101268	0.00376285	0.0938931	0.108643	Vero	0.0001	VSVG
32	Ver28_A2	0.105069	0.00359982	0.0980138	0.112125	Vero	0.0001	VSVG
33	Ver28_A2	0.108301	0.00341967	0.101598	0.115003	Vero	0.0001	VSVG
34	Ver28_A2	0.111036	0.00328227	0.104603	0.117469	Vero	0.0001	VSVG
35	Ver28_A2	0.113349	0.00324324	0.106993	0.119706	Vero	0.0001	VSVG
36	Ver28_A2	0.115314	0.00332945	0.108789	0.12184	Vero	0.0001	VSVG
37	Ver28_A2	0.117005	0.00352406	0.110098	0.123912	Vero	0.0001	VSVG
38	Ver28_A2	0.118495	0.00377529	0.111096	0.125895	Vero	0.0001	VSVG
39	Ver28_A2	0.119859	0.00401792	0.111984	0.127734	Vero	0.0001	VSVG
40	Ver28_A2	0.121145	0.00420118	0.11291	0.129379	Vero	0.0001	VSVG
41	Ver28_A2	0.122363	0.0043076	0.11392	0.130806	Vero	0.0001	VSVG
42	Ver28_A2	0.123518	0.00433457	0.115023	0.132014	Vero	0.0001	VSVG
43	Ver28_A2	0.124616	0.00428746	0.116213	0.13302	Vero	0.0001	VSVG
44	Ver28_A2	0.125662	0.00417727	0.117475	0.13385	Vero	0.0001	VSVG
45	Ver28_A2	0.126661	0.0040198	0.118783	0.13454	Vero	0.0001	VSVG
46	Ver28_A2	0.127619	0.00383579	0.120101	0.135137	Vero	0.0001	VSVG
47	Ver28_A2	0.128541	0.00365136	0.121384	0.135697	Vero	0.0001	VSVG
48	Ver28_A2	0.129432	0.00349787	0.122576	0.136287	Vero	0.0001	VSVG
49	Ver28_A2	0.130297	0.00340957	0.123614	0.13698	Vero	0.0001	VSVG
50	Ver28_A2	0.131142	0.00341758	0.124444	0.137841	Vero	0.0001	VSVG
51	Ver28_A2	0.131972	0.00354113	0.125032	0.138913	Vero	0.0001	VSVG
52	Ver28_A2	0.132793	0.00378164	0.125381	0.140205	Vero	0.0001	VSVG
53	Ver28_A2	0.133609	0.00412436	0.125526	0.141693	Vero	0.0001	VSVG
0	Ver28_A3	0	0.00022157	0	0	Vero	0.0001	VSVG
1	Ver28_A3	0	0.000203073	0	0	Vero	0.0001	VSVG
2	Ver28_A3	0	0.000184598	0	0	Vero	0.0001	VSVG
3	Ver28_A3	0	0.000166153	0	0	Vero	0.0001	VSVG
4	Ver28_A3	0	0.000147748	0	0	Vero	0.0001	VSVG
5	Ver28_A3	0	0.000129401	0	0	Vero	0.0001	VSVG
6	Ver28_A3	0	0.000111139	0	0	Vero	0.0001	VSVG
7	Ver28_A3	0	9.3e-05	0	0	Vero	0.0001	VSVG
8	Ver28_A3	0	7.51e-05	0	0	Vero	0.0001	VSVG
9	Ver28_A3	0	5.77e-05	0	0	Vero	0.0001	VSVG
10	Ver28_A3	0	4.13e-05	0	0	Vero	0.0001	VSVG
11	Ver28_A3	0.00481117	2.78e-05	0.0047566	0.00486574	Vero	0.0001	VSVG
12	Ver28_A3	0.0106259	2.29e-05	0.0105811	0.0106707	Vero	0.0001	VSVG
13	Ver28_A3	0.0166252	2.67e-05	0.0165727	0.0166776	Vero	0.0001	VSVG
14	Ver28_A3	0.0229848	2.9e-05	0.022928	0.0230416	Vero	0.0001	VSVG
15	Ver28_A3	0.0299279	2.54e-05	0.0298781	0.0299777	Vero	0.0001	VSVG
16	Ver28_A3	0.0381392	2.53e-05	0.0380896	0.0381888	Vero	0.0001	VSVG
17	Ver28_A3	0.0485637	2.88e-05	0.0485074	0.0486201	Vero	0.0001	VSVG
18	Ver28_A3	0.062007	2.44e-05	0.0619593	0.0620548	Vero	0.0001	VSVG
19	Ver28_A3	0.0776194	2.31e-05	0.0775742	0.0776646	Vero	0.0001	VSVG
20	Ver28_A3	0.0935208	3.47e-05	0.0934527	0.0935889	Vero	0.0001	VSVG
21	Ver28_A3	0.108677	4.53e-05	0.108588	0.108766	Vero	0.0001	VSVG
22	Ver28_A3	0.122918	5.12e-05	0.122817	0.123018	Vero	0.0001	VSVG
23	Ver28_A3	0.136109	5.28e-05	0.136006	0.136213	Vero	0.0001	VSVG
24	Ver28_A3	0.148119	5.08e-05	0.14802	0.148219	Vero	0.0001	VSVG
25	Ver28_A3	0.158814	4.63e-05	0.158723	0.158905	Vero	0.0001	VSVG
26	Ver28_A3	0.168061	4.06e-05	0.167981	0.16814	Vero	0.0001	VSVG
27	Ver28_A3	0.175726	3.5e-05	0.175658	0.175795	Vero	0.0001	VSVG
28	Ver28_A3	0.181678	3.08e-05	0.181617	0.181738	Vero	0.0001	VSVG
29	Ver28_A3	0.185782	2.88e-05	0.185725	0.185838	Vero	0.0001	VSVG
30	Ver28_A3	0.187905	2.84e-05	0.187849	0.187961	Vero	0.0001	VSVG
31	Ver28_A3	0.188005	2.83e-05	0.18795	0.188061	Vero	0.0001	VSVG
32	Ver28_A3	0.186334	2.76e-05	0.18628	0.186389	Vero	0.0001	VSVG
33	Ver28_A3	0.183205	2.65e-05	0.183153	0.183257	Vero	0.0001	VSVG
34	Ver28_A3	0.178931	2.52e-05	0.178882	0.17898	Vero	0.0001	VSVG
35	Ver28_A3	0.173824	2.43e-05	0.173776	0.173872	Vero	0.0001	VSVG
36	Ver28_A3	0.168197	2.42e-05	0.16815	0.168245	Vero	0.0001	VSVG
37	Ver28_A3	0.162363	2.52e-05	0.162314	0.162412	Vero	0.0001	VSVG
38	Ver28_A3	0.156635	2.69e-05	0.156582	0.156688	Vero	0.0001	VSVG
39	Ver28_A3	0.151324	2.89e-05	0.151267	0.151381	Vero	0.0001	VSVG
40	Ver28_A3	0.146625	3.05e-05	0.146565	0.146685	Vero	0.0001	VSVG
41	Ver28_A3	0.142516	3.15e-05	0.142454	0.142578	Vero	0.0001	VSVG
42	Ver28_A3	0.138951	3.2e-05	0.138888	0.139014	Vero	0.0001	VSVG
43	Ver28_A3	0.135883	3.18e-05	0.135821	0.135946	Vero	0.0001	VSVG
44	Ver28_A3	0.133268	3.11e-05	0.133207	0.133329	Vero	0.0001	VSVG
45	Ver28_A3	0.131058	2.99e-05	0.130999	0.131116	Vero	0.0001	VSVG
46	Ver28_A3	0.129208	2.85e-05	0.129152	0.129264	Vero	0.0001	VSVG
47	Ver28_A3	0.127672	2.69e-05	0.127619	0.127725	Vero	0.0001	VSVG
48	Ver28_A3	0.126404	2.55e-05	0.126354	0.126454	Vero	0.0001	VSVG
49	Ver28_A3	0.125359	2.45e-05	0.125311	0.125407	Vero	0.0001	VSVG
50	Ver28_A3	0.124489	2.42e-05	0.124442	0.124537	Vero	0.0001	VSVG
51	Ver28_A3	0.12375	2.49e-05	0.123701	0.123798	Vero	0.0001	VSVG
52	Ver28_A3	0.123095	2.64e-05	0.123043	0.123146	Vero	0.0001	VSVG
53	Ver28_A3	0.122478	2.88e-05	0.122421	0.122534	Vero	0.0001	VSVG
0	Ver28_B2	0.0106254	7.94e-05	0.0104699	0.010781	Vero	0.0001	VSVG
1	Ver28_B2	0.00976334	7.28e-05	0.0096207	0.00990598	Vero	0.0001	VSVG
2	Ver28_B2	0.00890123	6.62e-05	0.00877147	0.009031	Vero	0.0001	VSVG
3	Ver28_B2	0.00803913	5.96e-05	0.00792222	0.00815604	Vero	0.0001	VSVG
4	Ver28_B2	0.00717702	5.31e-05	0.00707294	0.0072811	Vero	0.0001	VSVG
5	Ver28_B2	0.00631491	4.66e-05	0.00622362	0.00640621	Vero	0.0001	VSVG
6	Ver28_B2	0.00545281	4.01e-05	0.00537424	0.00553137	Vero	0.0001	VSVG
7	Ver28_B2	0.0045907	3.36e-05	0.00452478	0.00465662	Vero	0.0001	VSVG
8	Ver28_B2	0.00372859	2.73e-05	0.00367515	0.00378203	Vero	0.0001	VSVG
9	Ver28_B2	0.00286648	2.1e-05	0.00282524	0.00290773	Vero	0.0001	VSVG
10	Ver28_B2	0.00200438	1.52e-05	0.00197465	0.00203411	Vero	0.0001	VSVG
11	Ver28_B2	0.00114227	1.02e-05	0.00112222	0.00116232	Vero	0.0001	VSVG
12	Ver28_B2	0.000427608	8.11e-06	0.000411721	0.000443495	Vero	0.0001	VSVG
13	Ver28_B2	0.000693206	9.36e-06	0.000674861	0.00071155	Vero	0.0001	VSVG
14	Ver28_B2	0.00297087	1.03e-05	0.00295066	0.00299108	Vero	0.0001	VSVG
15	Ver28_B2	0.00824774	9.09e-06	0.00822993	0.00826555	Vero	0.0001	VSVG
16	Ver28_B2	0.016842	8.77e-06	0.0168248	0.0168592	Vero	0.0001	VSVG
17	Ver28_B2	0.0285571	1.01e-05	0.0285373	0.0285769	Vero	0.0001	VSVG
18	Ver28_B2	0.0431702	8.76e-06	0.043153	0.0431873	Vero	0.0001	VSVG
19	Ver28_B2	0.06029	8.05e-06	0.0602742	0.0603057	Vero	0.0001	VSVG
20	Ver28_B2	0.0794058	1.21e-05	0.0793822	0.0794295	Vero	0.0001	VSVG
21	Ver28_B2	0.0999863	1.59e-05	0.0999552	0.100017	Vero	0.0001	VSVG
22	Ver28_B2	0.121479	1.8e-05	0.121444	0.121515	Vero	0.0001	VSVG
23	Ver28_B2	0.143331	1.87e-05	0.143295	0.143368	Vero	0.0001	VSVG
24	Ver28_B2	0.164989	1.8e-05	0.164954	0.165025	Vero	0.0001	VSVG
25	Ver28_B2	0.1859	1.65e-05	0.185867	0.185932	Vero	0.0001	VSVG
26	Ver28_B2	0.205509	1.45e-05	0.205481	0.205538	Vero	0.0001	VSVG
27	Ver28_B2	0.223265	1.25e-05	0.22324	0.223289	Vero	0.0001	VSVG
28	Ver28_B2	0.238613	1.1e-05	0.238591	0.238634	Vero	0.0001	VSVG
29	Ver28_B2	0.251	1.02e-05	0.25098	0.25102	Vero	0.0001	VSVG
30	Ver28_B2	0.259873	1e-05	0.259854	0.259893	Vero	0.0001	VSVG
31	Ver28_B2	0.26486	1e-05	0.264841	0.26488	Vero	0.0001	VSVG
32	Ver28_B2	0.266312	9.8e-06	0.266292	0.266331	Vero	0.0001	VSVG
33	Ver28_B2	0.26476	9.42e-06	0.264741	0.264778	Vero	0.0001	VSVG
34	Ver28_B2	0.260736	8.96e-06	0.260719	0.260754	Vero	0.0001	VSVG
35	Ver28_B2	0.254773	8.61e-06	0.254757	0.25479	Vero	0.0001	VSVG
36	Ver28_B2	0.247403	8.56e-06	0.247386	0.24742	Vero	0.0001	VSVG
37	Ver28_B2	0.239158	8.87e-06	0.23914	0.239175	Vero	0.0001	VSVG
38	Ver28_B2	0.230569	9.46e-06	0.23055	0.230587	Vero	0.0001	VSVG
39	Ver28_B2	0.222168	1.01e-05	0.222148	0.222188	Vero	0.0001	VSVG
40	Ver28_B2	0.214335	1.07e-05	0.214314	0.214356	Vero	0.0001	VSVG
41	Ver28_B2	0.207083	1.11e-05	0.207061	0.207105	Vero	0.0001	VSVG
42	Ver28_B2	0.200365	1.13e-05	0.200343	0.200387	Vero	0.0001	VSVG
43	Ver28_B2	0.194136	1.12e-05	0.194114	0.194158	Vero	0.0001	VSVG
44	Ver28_B2	0.188352	1.1e-05	0.188331	0.188374	Vero	0.0001	VSVG
45	Ver28_B2	0.182968	1.06e-05	0.182948	0.182989	Vero	0.0001	VSVG
46	Ver28_B2	0.177939	1.01e-05	0.17792	0.177959	Vero	0.0001	VSVG
47	Ver28_B2	0.17322	9.54e-06	0.173202	0.173239	Vero	0.0001	VSVG
48	Ver28_B2	0.168766	9.04e-06	0.168748	0.168784	Vero	0.0001	VSVG
49	Ver28_B2	0.164532	8.68e-06	0.164515	0.164549	Vero	0.0001	VSVG
50	Ver28_B2	0.160473	8.56e-06	0.160457	0.16049	Vero	0.0001	VSVG
51	Ver28_B2	0.156545	8.76e-06	0.156528	0.156562	Vero	0.0001	VSVG
52	Ver28_B2	0.152702	9.29e-06	0.152684	0.15272	Vero	0.0001	VSVG
53	Ver28_B2	0.148899	1.01e-05	0.148879	0.148919	Vero	0.0001	VSVG
0	Ver10_A1	0.00236418	3.66e-05	0.00229242	0.00243593	Vero	0.001	VSVG
1	Ver10_A1	0.0020799	3.26e-05	0.00201597	0.00214384	Vero	0.001	VSVG
2	Ver10_A1	0.00179563	2.86e-05	0.00173949	0.00185177	Vero	0.001	VSVG
3	Ver10_A1	0.00151136	2.47e-05	0.00146299	0.00155973	Vero	0.001	VSVG
4	Ver10_A1	0.00122709	2.07e-05	0.00118645	0.00126774	Vero	0.001	VSVG
5	Ver10_A1	0.000942822	1.68e-05	0.000909824	0.000975821	Vero	0.001	VSVG
6	Ver10_A1	0.000658552	1.3e-05	0.000633057	0.000684046	Vero	0.001	VSVG
7	Ver10_A1	0.000374281	9.34e-06	0.000355968	0.000392594	Vero	0.001	VSVG
8	Ver10_A1	9e-05	6.15e-06	7.8e-05	0.000102056	Vero	0.001	VSVG
9	Ver10_A1	0	4.53e-06	0	0	Vero	0.001	VSVG
10	Ver10_A1	0	5.3e-06	0	0	Vero	0.001	VSVG
11	Ver10_A1	2.75e-05	5.94e-06	1.59e-05	3.92e-05	Vero	0.001	VSVG
12	Ver10_A1	0.000999412	4.71e-06	0.000990182	0.00100864	Vero	0.001	VSVG
13	Ver10_A1	0.00299188	4.3e-06	0.00298346	0.00300031	Vero	0.001	VSVG
14	Ver10_A1	0.00650302	6.68e-06	0.00648993	0.00651612	Vero	0.001	VSVG
15	Ver10_A1	0.0116416	8.27e-06	0.0116254	0.0116578	Vero	0.001	VSVG
16	Ver10_A1	0.0181485	8.53e-06	0.0181318	0.0181652	Vero	0.001	VSVG
17	Ver10_A1	0.0257509	7.72e-06	0.0257358	0.025766	Vero	0.001	VSVG
18	Ver10_A1	0.0341761	6.31e-06	0.0341638	0.0341885	Vero	0.001	VSVG
19	Ver10_A1	0.0431514	5.13e-06	0.0431414	0.0431615	Vero	0.001	VSVG
20	Ver10_A1	0.052404	5.35e-06	0.0523935	0.0524145	Vero	0.001	VSVG
21	Ver10_A1	0.0617043	7.11e-06	0.0616904	0.0617183	Vero	0.001	VSVG
0	Ver10_A3	0.000657433	5.14e-05	0.000556659	0.000758208	Vero	0.001	VSVG
1	Ver10_A3	0.000579782	4.59e-05	0.000489819	0.000669746	Vero	0.001	VSVG
2	Ver10_A3	0.000502131	4.04e-05	0.000422954	0.000581309	Vero	0.001	VSVG
3	Ver10_A3	0.00042448	3.49e-05	0.000356053	0.000492907	Vero	0.001	VSVG
4	Ver10_A3	0.000346829	2.95e-05	0.000289096	0.000404563	Vero	0.001	VSVG
5	Ver10_A3	0.000269178	2.4e-05	0.000222045	0.000316312	Vero	0.001	VSVG
6	Ver10_A3	0.000191527	1.87e-05	0.000154816	0.000228238	Vero	0.001	VSVG
7	Ver10_A3	0.000113876	1.36e-05	8.72e-05	0.000140548	Vero	0.001	VSVG
8	Ver10_A3	3.62e-05	9.02e-06	1.85e-05	5.39e-05	Vero	0.001	VSVG
9	Ver10_A3	0	6.28e-06	0	0	Vero	0.001	VSVG
10	Ver10_A3	8.17e-05	7.02e-06	6.79e-05	9.54e-05	Vero	0.001	VSVG
11	Ver10_A3	0.000708574	8.11e-06	0.00069267	0.000724477	Vero	0.001	VSVG
12	Ver10_A3	0.00218313	6.72e-06	0.00216997	0.0021963	Vero	0.001	VSVG
13	Ver10_A3	0.00497244	5.68e-06	0.0049613	0.00498358	Vero	0.001	VSVG
14	Ver10_A3	0.00977289	8.84e-06	0.00975557	0.00979022	Vero	0.001	VSVG
15	Ver10_A3	0.0168207	1.12e-05	0.0167988	0.0168425	Vero	0.001	VSVG
16	Ver10_A3	0.0257725	1.16e-05	0.0257497	0.0257954	Vero	0.001	VSVG
17	Ver10_A3	0.0362514	1.06e-05	0.0362306	0.0362722	Vero	0.001	VSVG
18	Ver10_A3	0.0478803	8.71e-06	0.0478632	0.0478974	Vero	0.001	VSVG
19	Ver10_A3	0.0602821	7.05e-06	0.0602683	0.060296	Vero	0.001	VSVG
20	Ver10_A3	0.0730799	7.28e-06	0.0730656	0.0730941	Vero	0.001	VSVG
21	Ver10_A3	0.0859503	9.66e-06	0.0859314	0.0859692	Vero	0.001	VSVG
0	Ver10_B1	0.00444766	2.88e-05	0.00439115	0.00450417	Vero	0.001	VSVG
1	Ver10_B1	0.00393546	2.58e-05	0.00388488	0.00398604	Vero	0.001	VSVG
2	Ver10_B1	0.00342325	2.28e-05	0.00337858	0.00346791	Vero	0.001	VSVG
3	Ver10_B1	0.00291104	1.98e-05	0.00287228	0.0029498	Vero	0.001	VSVG
4	Ver10_B1	0.00239883	1.68e-05	0.00236594	0.00243172	Vero	0.001	VSVG
5	Ver10_B1	0.00188662	1.38e-05	0.00185956	0.00191369	Vero	0.001	VSVG
6	Ver10_B1	0.00137441	1.09e-05	0.00135309	0.00139573	Vero	0.001	VSVG
7	Ver10_B1	0.000862205	8.04e-06	0.000846453	0.000877956	Vero	0.001	VSVG
8	Ver10_B1	0.000349996	5.42e-06	0.000339367	0.000360626	Vero	0.001	VSVG
9	Ver10_B1	0	3.58e-06	0	0	Vero	0.001	VSVG
10	Ver10_B1	0	3.63e-06	0	0	Vero	0.001	VSVG
11	Ver10_B1	0	4.37e-06	0	0	Vero	0.001	VSVG
12	Ver10_B1	0.000723516	3.91e-06	0.000715856	0.000731175	Vero	0.001	VSVG
13	Ver10_B1	0.00310063	2.98e-06	0.00309479	0.00310646	Vero	0.001	VSVG
14	Ver10_B1	0.0070487	4.48e-06	0.00703992	0.00705749	Vero	0.001	VSVG
15	Ver10_B1	0.0126587	5.9e-06	0.0126472	0.0126703	Vero	0.001	VSVG
16	Ver10_B1	0.0196915	6.31e-06	0.0196792	0.0197039	Vero	0.001	VSVG
17	Ver10_B1	0.0278699	5.84e-06	0.0278585	0.0278814	Vero	0.001	VSVG
18	Ver10_B1	0.0369168	4.83e-06	0.0369073	0.0369262	Vero	0.001	VSVG
19	Ver10_B1	0.0465549	3.88e-06	0.0465472	0.0465625	Vero	0.001	VSVG
20	Ver10_B1	0.0565071	3.9e-06	0.0564994	0.0565147	Vero	0.001	VSVG
21	Ver10_B1	0.0665263	5.14e-06	0.0665162	0.0665364	Vero	0.001	VSVG
0	Ver11_A1	0	5e-05	0	0	Vero	0.001	VSVG
1	Ver11_A1	0	4.51e-05	0	0	Vero	0.001	VSVG
2	Ver11_A1	0	4.03e-05	0	0	Vero	0.001	VSVG
3	Ver11_A1	0	3.54e-05	0	0	Vero	0.001	VSVG
4	Ver11_A1	0	3.05e-05	0	0	Vero	0.001	VSVG
5	Ver11_A1	0	2.57e-05	0	0	Vero	0.001	VSVG
6	Ver11_A1	0	2.09e-05	0	0	Vero	0.001	VSVG
7	Ver11_A1	0	1.62e-05	0	0	Vero	0.001	VSVG
8	Ver11_A1	0	1.15e-05	0	0	Vero	0.001	VSVG
9	Ver11_A1	0	7.29e-06	0	0	Vero	0.001	VSVG
10	Ver11_A1	0.000314838	4.54e-06	0.00030593	0.000323746	Vero	0.001	VSVG
11	Ver11_A1	0.00114994	5.18e-06	0.00113979	0.00116009	Vero	0.001	VSVG
12	Ver11_A1	0.0025455	5.51e-06	0.0025347	0.0025563	Vero	0.001	VSVG
13	Ver11_A1	0.00504082	4.18e-06	0.00503262	0.00504902	Vero	0.001	VSVG
14	Ver11_A1	0.00982071	5.8e-06	0.00980935	0.00983207	Vero	0.001	VSVG
15	Ver11_A1	0.0178326	7.75e-06	0.0178174	0.0178478	Vero	0.001	VSVG
16	Ver11_A1	0.028895	8.68e-06	0.028878	0.028912	Vero	0.001	VSVG
17	Ver11_A1	0.042628	9.06e-06	0.0426102	0.0426458	Vero	0.001	VSVG
18	Ver11_A1	0.0586519	9.23e-06	0.0586338	0.05867	Vero	0.001	VSVG
19	Ver11_A1	0.0765867	9e-06	0.0765691	0.0766043	Vero	0.001	VSVG
20	Ver11_A1	0.0960527	7.8e-06	0.0960374	0.096068	Vero	0.001	VSVG
21	Ver11_A1	0.11667	5.21e-06	0.11666	0.11668	Vero	0.001	VSVG
22	Ver11_A1	0.138012	4.5e-06	0.138003	0.13802	Vero	0.001	VSVG
23	Ver11_A1	0.15955	9.37e-06	0.159532	0.159569	Vero	0.001	VSVG
0	Ver11_A3	0	5.34e-05	0	0	Vero	0.001	VSVG
1	Ver11_A3	0	4.82e-05	0	0	Vero	0.001	VSVG
2	Ver11_A3	0	4.31e-05	0	0	Vero	0.001	VSVG
3	Ver11_A3	0	3.79e-05	0	0	Vero	0.001	VSVG
4	Ver11_A3	0	3.28e-05	0	0	Vero	0.001	VSVG
5	Ver11_A3	0	2.77e-05	0	0	Vero	0.001	VSVG
6	Ver11_A3	0	2.26e-05	0	0	Vero	0.001	VSVG
7	Ver11_A3	0	1.76e-05	0	0	Vero	0.001	VSVG
8	Ver11_A3	0	1.27e-05	0	0	Vero	0.001	VSVG
9	Ver11_A3	1.23e-05	8.09e-06	0	2.82e-05	Vero	0.001	VSVG
10	Ver11_A3	0.000336495	4.92e-06	0.000326845	0.000346144	Vero	0.001	VSVG
11	Ver11_A3	0.000668468	5.36e-06	0.000657964	0.000678971	Vero	0.001	VSVG
12	Ver11_A3	0.00102602	5.92e-06	0.00101442	0.00103762	Vero	0.001	VSVG
13	Ver11_A3	0.00157259	4.44e-06	0.00156389	0.00158128	Vero	0.001	VSVG
14	Ver11_A3	0.00329651	5.94e-06	0.00328487	0.00330815	Vero	0.001	VSVG
15	Ver11_A3	0.00719384	8.13e-06	0.0071779	0.00720977	Vero	0.001	VSVG
16	Ver11_A3	0.0132835	9.17e-06	0.0132655	0.0133015	Vero	0.001	VSVG
17	Ver11_A3	0.0213742	9.55e-06	0.0213555	0.0213929	Vero	0.001	VSVG
18	Ver11_A3	0.0312746	9.67e-06	0.0312557	0.0312936	Vero	0.001	VSVG
19	Ver11_A3	0.0427935	9.42e-06	0.042775	0.0428119	Vero	0.001	VSVG
20	Ver11_A3	0.0557393	8.22e-06	0.0557232	0.0557555	Vero	0.001	VSVG
21	Ver11_A3	0.0699209	5.6e-06	0.06991	0.0699319	Vero	0.001	VSVG
22	Ver11_A3	0.0850312	4.6e-06	0.0850221	0.0850402	Vero	0.001	VSVG
23	Ver11_A3	0.100424	9.52e-06	0.100405	0.100443	Vero	0.001	VSVG
0	Ver11_B1	0.00461033	9.3e-05	0.00442802	0.00479264	Vero	0.001	VSVG
1	Ver11_B1	0.00414402	8.42e-05	0.00397905	0.00430898	Vero	0.001	VSVG
2	Ver11_B1	0.0036777	7.53e-05	0.00353006	0.00382534	Vero	0.001	VSVG
3	Ver11_B1	0.00321138	6.65e-05	0.00308104	0.00334172	Vero	0.001	VSVG
4	Ver11_B1	0.00274506	5.77e-05	0.00263199	0.00285813	Vero	0.001	VSVG
5	Ver11_B1	0.00227874	4.89e-05	0.00218289	0.0023746	Vero	0.001	VSVG
6	Ver11_B1	0.00181242	4.02e-05	0.00173369	0.00189116	Vero	0.001	VSVG
7	Ver11_B1	0.00134611	3.15e-05	0.00128433	0.00140788	Vero	0.001	VSVG
8	Ver11_B1	0.000879788	2.3e-05	0.000834631	0.000924945	Vero	0.001	VSVG
9	Ver11_B1	0.000413469	1.5e-05	0.000383985	0.000442954	Vero	0.001	VSVG
10	Ver11_B1	0	8.93e-06	0	0	Vero	0.001	VSVG
11	Ver11_B1	0	8.79e-06	0	0	Vero	0.001	VSVG
12	Ver11_B1	0.00173605	1.03e-05	0.00171592	0.00175618	Vero	0.001	VSVG
13	Ver11_B1	0.00672186	7.83e-06	0.00670652	0.0067372	Vero	0.001	VSVG
14	Ver11_B1	0.0148548	9.51e-06	0.0148361	0.0148734	Vero	0.001	VSVG
15	Ver11_B1	0.0254216	1.36e-05	0.0253949	0.0254483	Vero	0.001	VSVG
16	Ver11_B1	0.0382356	1.57e-05	0.0382049	0.0382664	Vero	0.001	VSVG
17	Ver11_B1	0.0532818	1.65e-05	0.0532494	0.0533141	Vero	0.001	VSVG
18	Ver11_B1	0.070545	1.68e-05	0.070512	0.0705779	Vero	0.001	VSVG
19	Ver11_B1	0.0900102	1.65e-05	0.0899778	0.0900426	Vero	0.001	VSVG
20	Ver11_B1	0.111662	1.47e-05	0.111634	0.111691	Vero	0.001	VSVG
21	Ver11_B1	0.135487	1.05e-05	0.135466	0.135507	Vero	0.001	VSVG
22	Ver11_B1	0.161276	7.31e-06	0.161261	0.16129	Vero	0.001	VSVG
23	Ver11_B1	0.187827	1.5e-05	0.187798	0.187857	Vero	0.001	VSVG
0	Ver18_A1	0	0.0177508	0	0.00045293	Vero	0.001	VSVG
1	Ver18_A1	0	0.016206	0	0.00101849	Vero	0.001	VSVG
2	Ver18_A1	0	0.0146632	0	0.00158799	Vero	0.001	VSVG
3	Ver18_A1	0	0.0131232	0	0.00216279	Vero	0.001	VSVG
4	Ver18_A1	0	0.0115869	0	0.00274503	Vero	0.001	VSVG
5	Ver18_A1	0	0.0100561	0	0.00333811	Vero	0.001	VSVG
6	Ver18_A1	0	0.00853387	0	0.00394786	Vero	0.001	VSVG
7	Ver18_A1	0	0.00702567	0	0.00458513	Vero	0.001	VSVG
8	Ver18_A1	0	0.00554297	0	0.0052724	Vero	0.001	VSVG
9	Ver18_A1	0	0.00411346	0	0.00606393	Vero	0.001	VSVG
10	Ver18_A1	0.00159491	0.00281925	0	0.00712064	Vero	0.001	VSVG
11	Ver18_A1	0.0052566	0.00195186	0.00143096	0.00908225	Vero	0.001	VSVG
12	Ver18_A1	0.00980315	0.00198279	0.00591689	0.0136894	Vero	0.001	VSVG
13	Ver18_A1	0.0165127	0.00240009	0.0118085	0.0212169	Vero	0.001	VSVG
14	Ver18_A1	0.026613	0.0025242	0.0216656	0.0315605	Vero	0.001	VSVG
15	Ver18_A1	0.0408614	0.00245541	0.0360488	0.045674	Vero	0.001	VSVG
16	Ver18_A1	0.0597836	0.00250325	0.0548772	0.06469	Vero	0.001	VSVG
17	Ver18_A1	0.0839037	0.00263766	0.0787339	0.0890735	Vero	0.001	VSVG
18	Ver18_A1	0.113746	0.00253127	0.108785	0.118707	Vero	0.001	VSVG
19	Ver18_A1	0.149302	0.00206385	0.145256	0.153347	Vero	0.001	VSVG
20	Ver18_A1	0.186624	0.00202401	0.182657	0.190591	Vero	0.001	VSVG
21	Ver18_A1	0.220002	0.00245871	0.215183	0.224821	Vero	0.001	VSVG
22	Ver18_A1	0.245001	0.00246192	0.240176	0.249827	Vero	0.001	VSVG
23	Ver18_A1	0.262077	0.00213014	0.257902	0.266252	Vero	0.001	VSVG
24	Ver18_A1	0.272848	0.00209721	0.268738	0.276959	Vero	0.001	VSVG
25	Ver18_A1	0.278931	0.00260506	0.273825	0.284037	Vero	0.001	VSVG
26	Ver18_A1	0.281555	0.00320661	0.27527	0.28784	Vero	0.001	VSVG
27	Ver18_A1	0.281124	0.00365861	0.273953	0.288295	Vero	0.001	VSVG
28	Ver18_A1	0.277936	0.00391048	0.270272	0.285601	Vero	0.001	VSVG
29	Ver18_A1	0.272289	0.00396555	0.264516	0.280061	Vero	0.001	VSVG
30	Ver18_A1	0.26448	0.00384621	0.256942	0.272019	Vero	0.001	VSVG
31	Ver18_A1	0.254809	0.00358551	0.247782	0.261837	Vero	0.001	VSVG
32	Ver18_A1	0.243573	0.00322741	0.237247	0.249899	Vero	0.001	VSVG
33	Ver18_A1	0.23107	0.00283272	0.225518	0.236622	Vero	0.001	VSVG
34	Ver18_A1	0.217599	0.00248969	0.212719	0.222478	Vero	0.001	VSVG
35	Ver18_A1	0.203456	0.00231591	0.198917	0.207996	Vero	0.001	VSVG
36	Ver18_A1	0.188942	0.0024091	0.18422	0.193663	Vero	0.001	VSVG
37	Ver18_A1	0.174331	0.00276403	0.168914	0.179749	Vero	0.001	VSVG
0	Ver18_A3	0	0.000694849	0	0	Vero	0.001	VSVG
1	Ver18_A3	0	0.000634774	0	0	Vero	0.001	VSVG
2	Ver18_A3	0	0.000574772	0	0	Vero	0.001	VSVG
3	Ver18_A3	0	0.000514868	0	0	Vero	0.001	VSVG
4	Ver18_A3	0	0.000455102	0	0	Vero	0.001	VSVG
5	Ver18_A3	0	0.000395535	0	0	Vero	0.001	VSVG
6	Ver18_A3	0	0.000336274	0	0	Vero	0.001	VSVG
7	Ver18_A3	0	0.000277514	0	0	Vero	0.001	VSVG
8	Ver18_A3	0	0.000219659	0	0	Vero	0.001	VSVG
9	Ver18_A3	0	0.000163671	0	0	Vero	0.001	VSVG
10	Ver18_A3	0.00297895	0.000112373	0.00275869	0.0031992	Vero	0.001	VSVG
11	Ver18_A3	0.0076727	7.6e-05	0.00752375	0.00782165	Vero	0.001	VSVG
12	Ver18_A3	0.0139525	7.45e-05	0.0138066	0.0140985	Vero	0.001	VSVG
13	Ver18_A3	0.0244503	9.1e-05	0.0242719	0.0246287	Vero	0.001	VSVG
14	Ver18_A3	0.0416056	9.68e-05	0.0414159	0.0417952	Vero	0.001	VSVG
15	Ver18_A3	0.0656709	9.4e-05	0.0654867	0.0658551	Vero	0.001	VSVG
16	Ver18_A3	0.0956657	9.53e-05	0.0954789	0.0958525	Vero	0.001	VSVG
17	Ver18_A3	0.130596	0.000100651	0.130398	0.130793	Vero	0.001	VSVG
18	Ver18_A3	0.169466	9.75e-05	0.169275	0.169657	Vero	0.001	VSVG
19	Ver18_A3	0.210975	7.97e-05	0.210818	0.211131	Vero	0.001	VSVG
20	Ver18_A3	0.251286	7.66e-05	0.251136	0.251436	Vero	0.001	VSVG
21	Ver18_A3	0.285319	9.36e-05	0.285136	0.285503	Vero	0.001	VSVG
22	Ver18_A3	0.309041	9.54e-05	0.308854	0.309228	Vero	0.001	VSVG
23	Ver18_A3	0.323332	8.28e-05	0.323169	0.323494	Vero	0.001	VSVG
24	Ver18_A3	0.330499	7.9e-05	0.330345	0.330654	Vero	0.001	VSVG
25	Ver18_A3	0.332852	9.66e-05	0.332663	0.333041	Vero	0.001	VSVG
26	Ver18_A3	0.332239	0.000119647	0.332004	0.332473	Vero	0.001	VSVG
27	Ver18_A3	0.329151	0.000137545	0.328881	0.32942	Vero	0.001	VSVG
28	Ver18_A3	0.323828	0.000147898	0.323538	0.324118	Vero	0.001	VSVG
29	Ver18_A3	0.316509	0.000150701	0.316213	0.316804	Vero	0.001	VSVG
30	Ver18_A3	0.307434	0.000146757	0.307146	0.307721	Vero	0.001	VSVG
31	Ver18_A3	0.296842	0.00013729	0.296573	0.297111	Vero	0.001	VSVG
32	Ver18_A3	0.284973	0.000123936	0.28473	0.285216	Vero	0.001	VSVG
33	Ver18_A3	0.272066	0.000108949	0.271852	0.272279	Vero	0.001	VSVG
34	Ver18_A3	0.25836	9.56e-05	0.258173	0.258548	Vero	0.001	VSVG
35	Ver18_A3	0.244096	8.83e-05	0.243923	0.244269	Vero	0.001	VSVG
36	Ver18_A3	0.229513	9.1e-05	0.229334	0.229691	Vero	0.001	VSVG
37	Ver18_A3	0.214838	0.000103803	0.214634	0.215041	Vero	0.001	VSVG
0	Ver18_B1	0	0.143311	0	0.106296	Vero	0.001	VSVG
1	Ver18_B1	0	0.131507	0	0.0993617	Vero	0.001	VSVG
2	Ver18_B1	0	0.11973	0	0.0924784	Vero	0.001	VSVG
3	Ver18_B1	0	0.107986	0	0.0856632	Vero	0.001	VSVG
4	Ver18_B1	0	0.0962907	0	0.078941	Vero	0.001	VSVG
5	Ver18_B1	0	0.0846621	0	0.0723502	Vero	0.001	VSVG
6	Ver18_B1	0	0.0731326	0	0.0659537	Vero	0.001	VSVG
7	Ver18_B1	0	0.0617576	0	0.0598601	Vero	0.001	VSVG
8	Ver18_B1	0	0.0506416	0	0.0542739	Vero	0.001	VSVG
9	Ver18_B1	0	0.0400008	0	0.0496194	Vero	0.001	VSVG
10	Ver18_B1	0	0.0303396	0	0.0468848	Vero	0.001	VSVG
11	Ver18_B1	0.00365178	0.0229378	0	0.0486099	Vero	0.001	VSVG
12	Ver18_B1	0.0206679	0.0200925	0	0.0600492	Vero	0.001	VSVG
13	Ver18_B1	0.0399403	0.0212863	0	0.0816615	Vero	0.001	VSVG
14	Ver18_B1	0.0628921	0.0226687	0.0184616	0.107323	Vero	0.001	VSVG
15	Ver18_B1	0.0897306	0.0228378	0.0449686	0.134493	Vero	0.001	VSVG
16	Ver18_B1	0.119727	0.0226493	0.0753347	0.16412	Vero	0.001	VSVG
17	Ver18_B1	0.15213	0.0225806	0.107872	0.196388	Vero	0.001	VSVG
18	Ver18_B1	0.186186	0.0220952	0.142879	0.229492	Vero	0.001	VSVG
19	Ver18_B1	0.221052	0.0206309	0.180616	0.261489	Vero	0.001	VSVG
20	Ver18_B1	0.254774	0.0198111	0.215945	0.293604	Vero	0.001	VSVG
21	Ver18_B1	0.284647	0.0204461	0.244573	0.324722	Vero	0.001	VSVG
22	Ver18_B1	0.308282	0.0205862	0.267933	0.348631	Vero	0.001	VSVG
23	Ver18_B1	0.325601	0.0204693	0.285481	0.365721	Vero	0.001	VSVG
24	Ver18_B1	0.337517	0.0220017	0.294393	0.38064	Vero	0.001	VSVG
25	Ver18_B1	0.344945	0.0253439	0.295271	0.394619	Vero	0.001	VSVG
26	Ver18_B1	0.348705	0.0288014	0.292254	0.405156	Vero	0.001	VSVG
27	Ver18_B1	0.349214	0.0313003	0.287866	0.410563	Vero	0.001	VSVG
28	Ver18_B1	0.346784	0.0325752	0.282937	0.410632	Vero	0.001	VSVG
29	Ver18_B1	0.341726	0.03266	0.277712	0.405739	Vero	0.001	VSVG
30	Ver18_B1	0.334349	0.0317316	0.272155	0.396543	Vero	0.001	VSVG
31	Ver18_B1	0.324967	0.0300668	0.266036	0.383898	Vero	0.001	VSVG
32	Ver18_B1	0.313889	0.0280459	0.258919	0.368859	Vero	0.001	VSVG
33	Ver18_B1	0.301426	0.0261699	0.250133	0.35272	Vero	0.001	VSVG
34	Ver18_B1	0.287891	0.0250433	0.238806	0.336976	Vero	0.001	VSVG
35	Ver18_B1	0.273593	0.0252327	0.224137	0.323049	Vero	0.001	VSVG
36	Ver18_B1	0.258845	0.027006	0.205913	0.311776	Vero	0.001	VSVG
37	Ver18_B1	0.243947	0.0302037	0.184748	0.303147	Vero	0.001	VSVG
0	Ver20_A1	0	0.000187438	0	0	Vero	0.001	VSVG
1	Ver20_A1	0	0.000169777	0	0	Vero	0.001	VSVG
2	Ver20_A1	0	0.000152146	0	0	Vero	0.001	VSVG
3	Ver20_A1	0	0.000134556	0	0	Vero	0.001	VSVG
4	Ver20_A1	0	0.000117026	0	0	Vero	0.001	VSVG
5	Ver20_A1	0	9.96e-05	0	0	Vero	0.001	VSVG
6	Ver20_A1	0	8.23e-05	0	0	Vero	0.001	VSVG
7	Ver20_A1	0	6.53e-05	0	0	Vero	0.001	VSVG
8	Ver20_A1	0.00102616	4.88e-05	0.000930499	0.00112182	Vero	0.001	VSVG
9	Ver20_A1	0.00245749	3.37e-05	0.00239144	0.00252355	Vero	0.001	VSVG
10	Ver20_A1	0.00390523	2.29e-05	0.00386043	0.00395004	Vero	0.001	VSVG
11	Ver20_A1	0.00591381	2.21e-05	0.00587045	0.00595717	Vero	0.001	VSVG
12	Ver20_A1	0.00965612	2.64e-05	0.0096044	0.00970784	Vero	0.001	VSVG
13	Ver20_A1	0.0163375	2.58e-05	0.0162869	0.016388	Vero	0.001	VSVG
14	Ver20_A1	0.026647	2.07e-05	0.0266064	0.0266875	Vero	0.001	VSVG
15	Ver20_A1	0.040271	2.32e-05	0.0402255	0.0403165	Vero	0.001	VSVG
16	Ver20_A1	0.0567748	3.27e-05	0.0567108	0.0568388	Vero	0.001	VSVG
17	Ver20_A1	0.0756399	4.09e-05	0.0755599	0.07572	Vero	0.001	VSVG
18	Ver20_A1	0.0962861	4.61e-05	0.0961958	0.0963764	Vero	0.001	VSVG
19	Ver20_A1	0.118132	4.83e-05	0.118037	0.118226	Vero	0.001	VSVG
20	Ver20_A1	0.140595	4.8e-05	0.140501	0.140689	Vero	0.001	VSVG
21	Ver20_A1	0.163094	4.57e-05	0.163004	0.163183	Vero	0.001	VSVG
22	Ver20_A1	0.185047	4.2e-05	0.184965	0.185129	Vero	0.001	VSVG
23	Ver20_A1	0.205873	3.75e-05	0.205799	0.205947	Vero	0.001	VSVG
24	Ver20_A1	0.22499	3.32e-05	0.224925	0.225055	Vero	0.001	VSVG
25	Ver20_A1	0.241816	2.96e-05	0.241758	0.241874	Vero	0.001	VSVG
26	Ver20_A1	0.255769	2.74e-05	0.255715	0.255823	Vero	0.001	VSVG
27	Ver20_A1	0.266268	2.67e-05	0.266216	0.266321	Vero	0.001	VSVG
28	Ver20_A1	0.272736	2.67e-05	0.272684	0.272789	Vero	0.001	VSVG
29	Ver20_A1	0.27496	2.67e-05	0.274908	0.275013	Vero	0.001	VSVG
30	Ver20_A1	0.273345	2.63e-05	0.273294	0.273397	Vero	0.001	VSVG
31	Ver20_A1	0.268355	2.53e-05	0.268305	0.268405	Vero	0.001	VSVG
32	Ver20_A1	0.260455	2.4e-05	0.260407	0.260502	Vero	0.001	VSVG
33	Ver20_A1	0.250108	2.27e-05	0.250064	0.250152	Vero	0.001	VSVG
34	Ver20_A1	0.23778	2.17e-05	0.237737	0.237822	Vero	0.001	VSVG
35	Ver20_A1	0.223934	2.18e-05	0.223892	0.223977	Vero	0.001	VSVG
36	Ver20_A1	0.209036	2.31e-05	0.208991	0.209082	Vero	0.001	VSVG
37	Ver20_A1	0.19355	2.58e-05	0.1935	0.193601	Vero	0.001	VSVG
38	Ver20_A1	0.177909	2.94e-05	0.177852	0.177967	Vero	0.001	VSVG
0	Ver20_A3	0.00230706	0.000120163	0.00207154	0.00254258	Vero	0.001	VSVG
1	Ver20_A3	0.00206716	0.00010889	0.00185373	0.00228058	Vero	0.001	VSVG
2	Ver20_A3	0.00182725	9.76e-05	0.00163589	0.00201862	Vero	0.001	VSVG
3	Ver20_A3	0.00158735	8.64e-05	0.00141799	0.00175671	Vero	0.001	VSVG
4	Ver20_A3	0.00134744	7.52e-05	0.00120002	0.00149487	Vero	0.001	VSVG
5	Ver20_A3	0.00110754	6.41e-05	0.000981934	0.00123315	Vero	0.001	VSVG
6	Ver20_A3	0.000867637	5.3e-05	0.000763664	0.00097161	Vero	0.001	VSVG
7	Ver20_A3	0.000627733	4.22e-05	0.000545063	0.000710403	Vero	0.001	VSVG
8	Ver20_A3	0.000387829	3.17e-05	0.000325789	0.00044987	Vero	0.001	VSVG
9	Ver20_A3	0.000147926	2.2e-05	0.000104864	0.000190987	Vero	0.001	VSVG
10	Ver20_A3	0	1.49e-05	0	0	Vero	0.001	VSVG
11	Ver20_A3	0	1.41e-05	0	0	Vero	0.001	VSVG
12	Ver20_A3	0.000642507	1.69e-05	0.000609429	0.000675585	Vero	0.001	VSVG
13	Ver20_A3	0.00266237	1.67e-05	0.0026296	0.00269515	Vero	0.001	VSVG
14	Ver20_A3	0.00662678	1.33e-05	0.00660064	0.00665291	Vero	0.001	VSVG
15	Ver20_A3	0.013514	1.46e-05	0.0134853	0.0135426	Vero	0.001	VSVG
16	Ver20_A3	0.0242933	2.08e-05	0.0242525	0.0243341	Vero	0.001	VSVG
17	Ver20_A3	0.0389885	2.63e-05	0.038937	0.03904	Vero	0.001	VSVG
18	Ver20_A3	0.0568627	2.98e-05	0.0568043	0.0569211	Vero	0.001	VSVG
19	Ver20_A3	0.0771575	3.14e-05	0.0770961	0.077219	Vero	0.001	VSVG
20	Ver20_A3	0.0991146	3.12e-05	0.0990534	0.0991758	Vero	0.001	VSVG
21	Ver20_A3	0.121976	2.98e-05	0.121917	0.122034	Vero	0.001	VSVG
22	Ver20_A3	0.144982	2.74e-05	0.144928	0.145036	Vero	0.001	VSVG
23	Ver20_A3	0.167376	2.45e-05	0.167328	0.167424	Vero	0.001	VSVG
24	Ver20_A3	0.188398	2.16e-05	0.188356	0.18844	Vero	0.001	VSVG
25	Ver20_A3	0.207291	1.92e-05	0.207253	0.207329	Vero	0.001	VSVG
26	Ver20_A3	0.223296	1.76e-05	0.223261	0.22333	Vero	0.001	VSVG
27	Ver20_A3	0.235654	1.71e-05	0.235621	0.235688	Vero	0.001	VSVG
28	Ver20_A3	0.243612	1.71e-05	0.243578	0.243645	Vero	0.001	VSVG
29	Ver20_A3	0.246815	1.71e-05	0.246782	0.246849	Vero	0.001	VSVG
30	Ver20_A3	0.245697	1.69e-05	0.245664	0.24573	Vero	0.001	VSVG
31	Ver20_A3	0.240776	1.63e-05	0.240744	0.240808	Vero	0.001	VSVG
32	Ver20_A3	0.232575	1.54e-05	0.232544	0.232605	Vero	0.001	VSVG
33	Ver20_A3	0.221613	1.46e-05	0.221584	0.221642	Vero	0.001	VSVG
34	Ver20_A3	0.208412	1.4e-05	0.208385	0.208439	Vero	0.001	VSVG
35	Ver20_A3	0.193493	1.39e-05	0.193465	0.19352	Vero	0.001	VSVG
36	Ver20_A3	0.177375	1.48e-05	0.177346	0.177404	Vero	0.001	VSVG
37	Ver20_A3	0.160581	1.64e-05	0.160549	0.160613	Vero	0.001	VSVG
38	Ver20_A3	0.1436	1.88e-05	0.143564	0.143637	Vero	0.001	VSVG
0	Ver20_B1	0	0.000330823	0	0	Vero	0.001	VSVG
1	Ver20_B1	0	0.000300211	0	0	Vero	0.001	VSVG
2	Ver20_B1	0	0.000269647	0	0	Vero	0.001	VSVG
3	Ver20_B1	0	0.000239149	0	0	Vero	0.001	VSVG
4	Ver20_B1	0	0.000208745	0	0	Vero	0.001	VSVG
5	Ver20_B1	0	0.000178484	0	0	Vero	0.001	VSVG
6	Ver20_B1	0	0.000148453	0	0	Vero	0.001	VSVG
7	Ver20_B1	0	0.000118827	0	0	Vero	0.001	VSVG
8	Ver20_B1	0	9e-05	0	0	Vero	0.001	VSVG
9	Ver20_B1	0.000531532	6.31e-05	0.000407844	0.000655219	Vero	0.001	VSVG
10	Ver20_B1	0.0025024	4.2e-05	0.00242009	0.00258471	Vero	0.001	VSVG
11	Ver20_B1	0.00501795	3.7e-05	0.00494548	0.00509042	Vero	0.001	VSVG
12	Ver20_B1	0.00976648	4.43e-05	0.00967961	0.00985334	Vero	0.001	VSVG
13	Ver20_B1	0.0185833	4.55e-05	0.0184942	0.0186724	Vero	0.001	VSVG
14	Ver20_B1	0.0326216	3.64e-05	0.0325502	0.032693	Vero	0.001	VSVG
15	Ver20_B1	0.0505659	3.8e-05	0.0504915	0.0506404	Vero	0.001	VSVG
16	Ver20_B1	0.0705728	5.44e-05	0.0704661	0.0706794	Vero	0.001	VSVG
17	Ver20_B1	0.0915007	6.97e-05	0.0913641	0.0916374	Vero	0.001	VSVG
18	Ver20_B1	0.11291	7.98e-05	0.112754	0.113067	Vero	0.001	VSVG
19	Ver20_B1	0.134393	8.46e-05	0.134227	0.134559	Vero	0.001	VSVG
20	Ver20_B1	0.15554	8.46e-05	0.155374	0.155705	Vero	0.001	VSVG
21	Ver20_B1	0.175941	8.09e-05	0.175783	0.1761	Vero	0.001	VSVG
22	Ver20_B1	0.195189	7.46e-05	0.195043	0.195336	Vero	0.001	VSVG
23	Ver20_B1	0.212875	6.67e-05	0.212744	0.213006	Vero	0.001	VSVG
24	Ver20_B1	0.228589	5.87e-05	0.228474	0.228704	Vero	0.001	VSVG
25	Ver20_B1	0.241923	5.19e-05	0.241822	0.242025	Vero	0.001	VSVG
26	Ver20_B1	0.252468	4.75e-05	0.252375	0.252561	Vero	0.001	VSVG
27	Ver20_B1	0.259815	4.57e-05	0.259726	0.259905	Vero	0.001	VSVG
28	Ver20_B1	0.263556	4.57e-05	0.263467	0.263646	Vero	0.001	VSVG
29	Ver20_B1	0.263497	4.58e-05	0.263408	0.263587	Vero	0.001	VSVG
30	Ver20_B1	0.259972	4.53e-05	0.259883	0.26006	Vero	0.001	VSVG
31	Ver20_B1	0.253391	4.38e-05	0.253305	0.253477	Vero	0.001	VSVG
32	Ver20_B1	0.244167	4.17e-05	0.244086	0.244249	Vero	0.001	VSVG
33	Ver20_B1	0.232712	3.93e-05	0.232635	0.232789	Vero	0.001	VSVG
34	Ver20_B1	0.219438	3.75e-05	0.219364	0.219512	Vero	0.001	VSVG
35	Ver20_B1	0.204756	3.72e-05	0.204683	0.204829	Vero	0.001	VSVG
36	Ver20_B1	0.189079	3.91e-05	0.189003	0.189156	Vero	0.001	VSVG
37	Ver20_B1	0.172819	4.33e-05	0.172734	0.172904	Vero	0.001	VSVG
38	Ver20_B1	0.156373	4.94e-05	0.156276	0.15647	Vero	0.001	VSVG
0	Ver22_A1	0	0.000116242	0	0	Vero	0.001	VSVG
1	Ver22_A1	0	0.00010679	0	0	Vero	0.001	VSVG
2	Ver22_A1	0	9.74e-05	0	0	Vero	0.001	VSVG
3	Ver22_A1	0	8.8e-05	0	0	Vero	0.001	VSVG
4	Ver22_A1	0	7.86e-05	0	0	Vero	0.001	VSVG
5	Ver22_A1	0	6.93e-05	0	0	Vero	0.001	VSVG
6	Ver22_A1	0	6e-05	0	0	Vero	0.001	VSVG
7	Ver22_A1	0	5.09e-05	0	0	Vero	0.001	VSVG
8	Ver22_A1	0	4.19e-05	0	0	Vero	0.001	VSVG
9	Ver22_A1	0	3.33e-05	0	0	Vero	0.001	VSVG
10	Ver22_A1	0	2.54e-05	0	0	Vero	0.001	VSVG
11	Ver22_A1	0.0010051	1.91e-05	0.000967714	0.00104249	Vero	0.001	VSVG
12	Ver22_A1	0.00265157	1.62e-05	0.0026198	0.00268334	Vero	0.001	VSVG
13	Ver22_A1	0.00492433	1.77e-05	0.00488967	0.00495899	Vero	0.001	VSVG
14	Ver22_A1	0.00849434	2.06e-05	0.00845394	0.00853474	Vero	0.001	VSVG
15	Ver22_A1	0.0140326	2.2e-05	0.0139896	0.0140756	Vero	0.001	VSVG
16	Ver22_A1	0.0222101	2.01e-05	0.0221707	0.0222495	Vero	0.001	VSVG
17	Ver22_A1	0.0336355	1.57e-05	0.0336048	0.0336662	Vero	0.001	VSVG
18	Ver22_A1	0.0481941	1.49e-05	0.0481648	0.0482233	Vero	0.001	VSVG
19	Ver22_A1	0.0653039	1.86e-05	0.0652675	0.0653402	Vero	0.001	VSVG
20	Ver22_A1	0.0843052	1.93e-05	0.0842675	0.084343	Vero	0.001	VSVG
21	Ver22_A1	0.104195	1.68e-05	0.104162	0.104229	Vero	0.001	VSVG
22	Ver22_A1	0.123867	1.56e-05	0.123837	0.123898	Vero	0.001	VSVG
23	Ver22_A1	0.142214	1.86e-05	0.142177	0.14225	Vero	0.001	VSVG
24	Ver22_A1	0.158322	2.34e-05	0.158277	0.158368	Vero	0.001	VSVG
25	Ver22_A1	0.172145	2.76e-05	0.17209	0.172199	Vero	0.001	VSVG
26	Ver22_A1	0.18387	3.06e-05	0.18381	0.183929	Vero	0.001	VSVG
27	Ver22_A1	0.193687	3.21e-05	0.193624	0.19375	Vero	0.001	VSVG
28	Ver22_A1	0.201786	3.24e-05	0.201723	0.20185	Vero	0.001	VSVG
29	Ver22_A1	0.208357	3.15e-05	0.208295	0.208419	Vero	0.001	VSVG
30	Ver22_A1	0.213588	2.97e-05	0.21353	0.213646	Vero	0.001	VSVG
31	Ver22_A1	0.21767	2.71e-05	0.217617	0.217723	Vero	0.001	VSVG
32	Ver22_A1	0.220792	2.4e-05	0.220745	0.220839	Vero	0.001	VSVG
33	Ver22_A1	0.223143	2.1e-05	0.223102	0.223184	Vero	0.001	VSVG
34	Ver22_A1	0.224913	1.87e-05	0.224876	0.22495	Vero	0.001	VSVG
35	Ver22_A1	0.226291	1.77e-05	0.226257	0.226326	Vero	0.001	VSVG
36	Ver22_A1	0.227468	1.86e-05	0.227431	0.227504	Vero	0.001	VSVG
37	Ver22_A1	0.228606	2.13e-05	0.228564	0.228647	Vero	0.001	VSVG
0	Ver22_B1	0	9.21e-05	0	0	Vero	0.001	VSVG
1	Ver22_B1	0	8.48e-05	0	0	Vero	0.001	VSVG
2	Ver22_B1	0	7.75e-05	0	0	Vero	0.001	VSVG
3	Ver22_B1	0	7.02e-05	0	0	Vero	0.001	VSVG
4	Ver22_B1	0	6.29e-05	0	0	Vero	0.001	VSVG
5	Ver22_B1	0	5.56e-05	0	0	Vero	0.001	VSVG
6	Ver22_B1	0	4.84e-05	0	0	Vero	0.001	VSVG
7	Ver22_B1	0	4.13e-05	0	0	Vero	0.001	VSVG
8	Ver22_B1	0	3.43e-05	0	0	Vero	0.001	VSVG
9	Ver22_B1	0	2.75e-05	0	0	Vero	0.001	VSVG
10	Ver22_B1	0	2.12e-05	0	0	Vero	0.001	VSVG
11	Ver22_B1	0.00222742	1.58e-05	0.0021965	0.00225835	Vero	0.001	VSVG
12	Ver22_B1	0.00687402	1.26e-05	0.00684935	0.00689869	Vero	0.001	VSVG
13	Ver22_B1	0.0117899	1.29e-05	0.0117646	0.0118153	Vero	0.001	VSVG
14	Ver22_B1	0.017382	1.51e-05	0.0173523	0.0174117	Vero	0.001	VSVG
15	Ver22_B1	0.0240601	1.66e-05	0.0240276	0.0240926	Vero	0.001	VSVG
16	Ver22_B1	0.0322339	1.57e-05	0.0322032	0.0322647	Vero	0.001	VSVG
17	Ver22_B1	0.0422952	1.25e-05	0.0422708	0.0423196	Vero	0.001	VSVG
18	Ver22_B1	0.0542481	1.11e-05	0.0542262	0.0542699	Vero	0.001	VSVG
19	Ver22_B1	0.0677256	1.38e-05	0.0676985	0.0677527	Vero	0.001	VSVG
20	Ver22_B1	0.0823082	1.48e-05	0.0822791	0.0823373	Vero	0.001	VSVG
21	Ver22_B1	0.0972968	1.31e-05	0.097271	0.0973225	Vero	0.001	VSVG
22	Ver22_B1	0.111867	1.18e-05	0.111844	0.11189	Vero	0.001	VSVG
23	Ver22_B1	0.125194	1.38e-05	0.125167	0.125221	Vero	0.001	VSVG
24	Ver22_B1	0.136553	1.75e-05	0.136519	0.136588	Vero	0.001	VSVG
25	Ver22_B1	0.145864	2.08e-05	0.145823	0.145905	Vero	0.001	VSVG
26	Ver22_B1	0.153292	2.32e-05	0.153246	0.153337	Vero	0.001	VSVG
27	Ver22_B1	0.159004	2.46e-05	0.158956	0.159053	Vero	0.001	VSVG
28	Ver22_B1	0.163169	2.5e-05	0.16312	0.163218	Vero	0.001	VSVG
29	Ver22_B1	0.165953	2.44e-05	0.165905	0.166001	Vero	0.001	VSVG
30	Ver22_B1	0.167524	2.31e-05	0.167479	0.167569	Vero	0.001	VSVG
31	Ver22_B1	0.168049	2.12e-05	0.168007	0.16809	Vero	0.001	VSVG
32	Ver22_B1	0.167695	1.89e-05	0.167658	0.167732	Vero	0.001	VSVG
33	Ver22_B1	0.16663	1.65e-05	0.166598	0.166663	Vero	0.001	VSVG
34	Ver22_B1	0.165022	1.46e-05	0.164993	0.16505	Vero	0.001	VSVG
35	Ver22_B1	0.163036	1.36e-05	0.16301	0.163063	Vero	0.001	VSVG
36	Ver22_B1	0.160842	1.4e-05	0.160815	0.160869	Vero	0.001	VSVG
37	Ver22_B1	0.158594	1.58e-05	0.158563	0.158625	Vero	0.001	VSVG
0	Ver23_A1	0	0.000134203	0	0	Vero	0.001	VSVG
1	Ver23_A1	0	0.000122175	0	0	Vero	0.001	VSVG
2	Ver23_A1	0	0.000110164	0	0	Vero	0.001	VSVG
3	Ver23_A1	0	9.82e-05	0	0	Vero	0.001	VSVG
4	Ver23_A1	0	8.62e-05	0	0	Vero	0.001	VSVG
5	Ver23_A1	0	7.43e-05	0	0	Vero	0.001	VSVG
6	Ver23_A1	0	6.25e-05	0	0	Vero	0.001	VSVG
7	Ver23_A1	0	5.08e-05	0	0	Vero	0.001	VSVG
8	Ver23_A1	0	3.93e-05	0	0	Vero	0.001	VSVG
9	Ver23_A1	0	2.84e-05	0	0	Vero	0.001	VSVG
10	Ver23_A1	0.000188479	1.9e-05	0.000151333	0.000225626	Vero	0.001	VSVG
11	Ver23_A1	0.00141775	1.43e-05	0.0013898	0.00144571	Vero	0.001	VSVG
12	Ver23_A1	0.00269429	1.63e-05	0.00266237	0.00272621	Vero	0.001	VSVG
13	Ver23_A1	0.00406875	1.84e-05	0.00403261	0.00410488	Vero	0.001	VSVG
14	Ver23_A1	0.00566887	1.66e-05	0.00563636	0.00570138	Vero	0.001	VSVG
15	Ver23_A1	0.00803948	1.43e-05	0.00801137	0.00806759	Vero	0.001	VSVG
16	Ver23_A1	0.0118658	1.71e-05	0.0118323	0.0118992	Vero	0.001	VSVG
17	Ver23_A1	0.0177676	2.23e-05	0.017724	0.0178112	Vero	0.001	VSVG
18	Ver23_A1	0.0257626	2.64e-05	0.0257109	0.0258143	Vero	0.001	VSVG
19	Ver23_A1	0.0355439	2.88e-05	0.0354875	0.0356003	Vero	0.001	VSVG
20	Ver23_A1	0.0468015	2.96e-05	0.0467435	0.0468595	Vero	0.001	VSVG
21	Ver23_A1	0.0592252	2.91e-05	0.0591681	0.0592823	Vero	0.001	VSVG
22	Ver23_A1	0.0725052	2.78e-05	0.0724507	0.0725596	Vero	0.001	VSVG
23	Ver23_A1	0.0863312	2.59e-05	0.0862804	0.0863821	Vero	0.001	VSVG
24	Ver23_A1	0.100393	2.4e-05	0.100346	0.10044	Vero	0.001	VSVG
25	Ver23_A1	0.114381	2.24e-05	0.114338	0.114425	Vero	0.001	VSVG
26	Ver23_A1	0.127986	2.11e-05	0.127944	0.128027	Vero	0.001	VSVG
27	Ver23_A1	0.140896	2e-05	0.140856	0.140935	Vero	0.001	VSVG
28	Ver23_A1	0.152802	1.9e-05	0.152764	0.152839	Vero	0.001	VSVG
29	Ver23_A1	0.163405	1.76e-05	0.163371	0.16344	Vero	0.001	VSVG
30	Ver23_A1	0.172613	1.59e-05	0.172582	0.172644	Vero	0.001	VSVG
31	Ver23_A1	0.180504	1.44e-05	0.180476	0.180532	Vero	0.001	VSVG
32	Ver23_A1	0.187161	1.41e-05	0.187133	0.187189	Vero	0.001	VSVG
33	Ver23_A1	0.192668	1.51e-05	0.192638	0.192698	Vero	0.001	VSVG
34	Ver23_A1	0.197109	1.72e-05	0.197075	0.197142	Vero	0.001	VSVG
35	Ver23_A1	0.200566	1.96e-05	0.200528	0.200605	Vero	0.001	VSVG
36	Ver23_A1	0.203113	2.16e-05	0.20307	0.203155	Vero	0.001	VSVG
37	Ver23_A1	0.204808	2.32e-05	0.204762	0.204853	Vero	0.001	VSVG
38	Ver23_A1	0.205711	2.42e-05	0.205663	0.205758	Vero	0.001	VSVG
39	Ver23_A1	0.205881	2.47e-05	0.205832	0.205929	Vero	0.001	VSVG
40	Ver23_A1	0.205378	2.47e-05	0.205329	0.205426	Vero	0.001	VSVG
41	Ver23_A1	0.204261	2.42e-05	0.204213	0.204308	Vero	0.001	VSVG
42	Ver23_A1	0.202589	2.33e-05	0.202543	0.202635	Vero	0.001	VSVG
43	Ver23_A1	0.200422	2.21e-05	0.200378	0.200465	Vero	0.001	VSVG
44	Ver23_A1	0.197818	2.07e-05	0.197778	0.197859	Vero	0.001	VSVG
45	Ver23_A1	0.194838	1.93e-05	0.194801	0.194876	Vero	0.001	VSVG
46	Ver23_A1	0.191541	1.8e-05	0.191506	0.191576	Vero	0.001	VSVG
47	Ver23_A1	0.187986	1.7e-05	0.187952	0.188019	Vero	0.001	VSVG
48	Ver23_A1	0.184231	1.66e-05	0.184199	0.184264	Vero	0.001	VSVG
49	Ver23_A1	0.180338	1.69e-05	0.180305	0.180371	Vero	0.001	VSVG
50	Ver23_A1	0.176364	1.79e-05	0.176329	0.176399	Vero	0.001	VSVG
51	Ver23_A1	0.172367	1.96e-05	0.172328	0.172405	Vero	0.001	VSVG
0	Ver23_B1	0	9.79e-05	0	0	Vero	0.001	VSVG
1	Ver23_B1	0	8.93e-05	0	0	Vero	0.001	VSVG
2	Ver23_B1	0	8.08e-05	0	0	Vero	0.001	VSVG
3	Ver23_B1	0	7.23e-05	0	0	Vero	0.001	VSVG
4	Ver23_B1	0	6.38e-05	0	0	Vero	0.001	VSVG
5	Ver23_B1	0	5.54e-05	0	0	Vero	0.001	VSVG
6	Ver23_B1	0	4.69e-05	0	0	Vero	0.001	VSVG
7	Ver23_B1	0.000246552	3.86e-05	0.000170902	0.000322203	Vero	0.001	VSVG
8	Ver23_B1	0.000594876	3.04e-05	0.000535331	0.00065442	Vero	0.001	VSVG
9	Ver23_B1	0.000943199	2.24e-05	0.000899228	0.000987169	Vero	0.001	VSVG
10	Ver23_B1	0.00129152	1.52e-05	0.00126174	0.0013213	Vero	0.001	VSVG
11	Ver23_B1	0.00164452	1.03e-05	0.00162438	0.00166466	Vero	0.001	VSVG
12	Ver23_B1	0.00208169	1.05e-05	0.00206115	0.00210224	Vero	0.001	VSVG
13	Ver23_B1	0.00274271	1.25e-05	0.00271821	0.0027672	Vero	0.001	VSVG
14	Ver23_B1	0.00378586	1.2e-05	0.00376244	0.00380929	Vero	0.001	VSVG
15	Ver23_B1	0.00556628	1e-05	0.0055466	0.00558597	Vero	0.001	VSVG
16	Ver23_B1	0.00856605	1.1e-05	0.00854441	0.00858769	Vero	0.001	VSVG
17	Ver23_B1	0.0132525	1.46e-05	0.013224	0.0132811	Vero	0.001	VSVG
18	Ver23_B1	0.0197341	1.77e-05	0.0196995	0.0197688	Vero	0.001	VSVG
19	Ver23_B1	0.0277757	1.96e-05	0.0277373	0.0278142	Vero	0.001	VSVG
20	Ver23_B1	0.0371282	2.04e-05	0.0370882	0.0371682	Vero	0.001	VSVG
21	Ver23_B1	0.0475426	2.02e-05	0.047503	0.0475823	Vero	0.001	VSVG
22	Ver23_B1	0.05877	1.94e-05	0.0587321	0.0588079	Vero	0.001	VSVG
23	Ver23_B1	0.0705613	1.81e-05	0.0705258	0.0705968	Vero	0.001	VSVG
24	Ver23_B1	0.0826675	1.68e-05	0.0826347	0.0827004	Vero	0.001	VSVG
25	Ver23_B1	0.0948397	1.55e-05	0.0948092	0.0948701	Vero	0.001	VSVG
26	Ver23_B1	0.106829	1.46e-05	0.1068	0.106857	Vero	0.001	VSVG
27	Ver23_B1	0.118386	1.39e-05	0.118359	0.118413	Vero	0.001	VSVG
28	Ver23_B1	0.129262	1.32e-05	0.129236	0.129287	Vero	0.001	VSVG
29	Ver23_B1	0.139212	1.22e-05	0.139188	0.139236	Vero	0.001	VSVG
30	Ver23_B1	0.148123	1.11e-05	0.148102	0.148145	Vero	0.001	VSVG
31	Ver23_B1	0.156043	1.01e-05	0.156024	0.156063	Vero	0.001	VSVG
32	Ver23_B1	0.163026	9.66e-06	0.163007	0.163045	Vero	0.001	VSVG
33	Ver23_B1	0.169127	1.02e-05	0.169107	0.169147	Vero	0.001	VSVG
34	Ver23_B1	0.174402	1.16e-05	0.174379	0.174424	Vero	0.001	VSVG
35	Ver23_B1	0.178905	1.32e-05	0.178879	0.178931	Vero	0.001	VSVG
36	Ver23_B1	0.182688	1.47e-05	0.18266	0.182717	Vero	0.001	VSVG
37	Ver23_B1	0.185799	1.58e-05	0.185768	0.18583	Vero	0.001	VSVG
38	Ver23_B1	0.188284	1.66e-05	0.188251	0.188316	Vero	0.001	VSVG
39	Ver23_B1	0.190188	1.7e-05	0.190155	0.190221	Vero	0.001	VSVG
40	Ver23_B1	0.191558	1.7e-05	0.191525	0.191592	Vero	0.001	VSVG
41	Ver23_B1	0.192441	1.67e-05	0.192408	0.192474	Vero	0.001	VSVG
42	Ver23_B1	0.192883	1.61e-05	0.192851	0.192914	Vero	0.001	VSVG
43	Ver23_B1	0.192929	1.53e-05	0.192899	0.192959	Vero	0.001	VSVG
44	Ver23_B1	0.192627	1.44e-05	0.192599	0.192655	Vero	0.001	VSVG
45	Ver23_B1	0.192022	1.34e-05	0.191996	0.192049	Vero	0.001	VSVG
46	Ver23_B1	0.191162	1.25e-05	0.191137	0.191186	Vero	0.001	VSVG
47	Ver23_B1	0.190091	1.18e-05	0.190068	0.190114	Vero	0.001	VSVG
48	Ver23_B1	0.188857	1.14e-05	0.188834	0.188879	Vero	0.001	VSVG
49	Ver23_B1	0.187505	1.15e-05	0.187483	0.187528	Vero	0.001	VSVG
50	Ver23_B1	0.186083	1.22e-05	0.186059	0.186107	Vero	0.001	VSVG
51	Ver23_B1	0.184635	1.32e-05	0.184609	0.184661	Vero	0.001	VSVG
0	Ver26_A1	0	0.0411049	0	0	Vero	0.001	VSVG
1	Ver26_A1	0	0.0379496	0	0	Vero	0.001	VSVG
2	Ver26_A1	0	0.0348022	0	0.000202262	Vero	0.001	VSVG
3	Ver26_A1	0	0.0316649	0	0.00158285	Vero	0.001	VSVG
4	Ver26_A1	0	0.0285414	0	0.00299013	Vero	0.001	VSVG
5	Ver26_A1	0	0.0254364	0	0.00443393	Vero	0.001	VSVG
6	Ver26_A1	0	0.0223579	0	0.00592947	Vero	0.001	VSVG
7	Ver26_A1	0	0.0193183	0	0.00750151	Vero	0.001	VSVG
8	Ver26_A1	0	0.0163396	0	0.00919275	Vero	0.001	VSVG
9	Ver26_A1	0	0.0134622	0	0.0110824	Vero	0.001	VSVG
10	Ver26_A1	0	0.0107674	0	0.0133303	Vero	0.001	VSVG
11	Ver26_A1	0	0.00843248	0	0.0162833	Vero	0.001	VSVG
12	Ver26_A1	0.00733838	0.00683432	0	0.0207337	Vero	0.001	VSVG
13	Ver26_A1	0.0152517	0.00630607	0.00289176	0.0276116	Vero	0.001	VSVG
14	Ver26_A1	0.0238315	0.00642403	0.0112405	0.0364226	Vero	0.001	VSVG
15	Ver26_A1	0.0333127	0.00654321	0.020488	0.0461374	Vero	0.001	VSVG
16	Ver26_A1	0.0435802	0.00671775	0.0304134	0.056747	Vero	0.001	VSVG
17	Ver26_A1	0.0544442	0.00716189	0.0404069	0.0684815	Vero	0.001	VSVG
18	Ver26_A1	0.0657146	0.0077928	0.0504407	0.0809885	Vero	0.001	VSVG
19	Ver26_A1	0.077209	0.00829743	0.060946	0.093472	Vero	0.001	VSVG
20	Ver26_A1	0.0887782	0.00853898	0.0720418	0.105515	Vero	0.001	VSVG
21	Ver26_A1	0.100282	0.0085499	0.0835245	0.11704	Vero	0.001	VSVG
22	Ver26_A1	0.111581	0.00842373	0.0950708	0.128092	Vero	0.001	VSVG
23	Ver26_A1	0.122535	0.00827209	0.106322	0.138749	Vero	0.001	VSVG
24	Ver26_A1	0.133004	0.00819137	0.116949	0.149059	Vero	0.001	VSVG
25	Ver26_A1	0.142849	0.00823131	0.126715	0.158982	Vero	0.001	VSVG
26	Ver26_A1	0.151928	0.00837636	0.13551	0.168345	Vero	0.001	VSVG
27	Ver26_A1	0.160102	0.00855221	0.14334	0.176865	Vero	0.001	VSVG
28	Ver26_A1	0.167232	0.00865295	0.150272	0.184192	Vero	0.001	VSVG
29	Ver26_A1	0.173223	0.00859598	0.156375	0.190071	Vero	0.001	VSVG
30	Ver26_A1	0.178117	0.00839652	0.16166	0.194574	Vero	0.001	VSVG
31	Ver26_A1	0.181981	0.00811797	0.16607	0.197892	Vero	0.001	VSVG
32	Ver26_A1	0.184882	0.00784426	0.169507	0.200257	Vero	0.001	VSVG
33	Ver26_A1	0.186886	0.00766237	0.171868	0.201905	Vero	0.001	VSVG
34	Ver26_A1	0.188062	0.0076394	0.173088	0.203035	Vero	0.001	VSVG
35	Ver26_A1	0.188475	0.00779903	0.173188	0.203761	Vero	0.001	VSVG
36	Ver26_A1	0.188192	0.00811176	0.172293	0.204091	Vero	0.001	VSVG
37	Ver26_A1	0.187281	0.00850592	0.17061	0.203953	Vero	0.001	VSVG
38	Ver26_A1	0.185809	0.00888944	0.168386	0.203232	Vero	0.001	VSVG
39	Ver26_A1	0.18384	0.00917262	0.165861	0.201818	Vero	0.001	VSVG
40	Ver26_A1	0.181418	0.00931261	0.163166	0.199671	Vero	0.001	VSVG
41	Ver26_A1	0.178581	0.00930492	0.160343	0.196819	Vero	0.001	VSVG
42	Ver26_A1	0.175363	0.00916172	0.157406	0.19332	Vero	0.001	VSVG
43	Ver26_A1	0.171799	0.00890754	0.15434	0.189258	Vero	0.001	VSVG
44	Ver26_A1	0.167925	0.00857791	0.151112	0.184738	Vero	0.001	VSVG
45	Ver26_A1	0.163777	0.00821944	0.147666	0.179887	Vero	0.001	VSVG
46	Ver26_A1	0.159389	0.00788981	0.143925	0.174853	Vero	0.001	VSVG
47	Ver26_A1	0.154798	0.00765544	0.139793	0.169802	Vero	0.001	VSVG
48	Ver26_A1	0.150038	0.00758354	0.135174	0.164902	Vero	0.001	VSVG
49	Ver26_A1	0.145145	0.00772779	0.129999	0.160292	Vero	0.001	VSVG
50	Ver26_A1	0.140155	0.00811312	0.124254	0.156057	Vero	0.001	VSVG
51	Ver26_A1	0.135103	0.00873019	0.117992	0.152214	Vero	0.001	VSVG
52	Ver26_A1	0.130025	0.00954334	0.11132	0.14873	Vero	0.001	VSVG
0	Ver26_B1	0	0.0382917	0	0	Vero	0.001	VSVG
1	Ver26_B1	0	0.035361	0	0	Vero	0.001	VSVG
2	Ver26_B1	0	0.0324364	0	0	Vero	0.001	VSVG
3	Ver26_B1	0	0.0295195	0	0	Vero	0.001	VSVG
4	Ver26_B1	0	0.0266129	0	0	Vero	0.001	VSVG
5	Ver26_B1	0	0.0237205	0	0	Vero	0.001	VSVG
6	Ver26_B1	0	0.0208481	0	0.00206856	Vero	0.001	VSVG
7	Ver26_B1	0	0.0180053	0	0.00430716	Vero	0.001	VSVG
8	Ver26_B1	0	0.0152086	0	0.0066363	Vero	0.001	VSVG
9	Ver26_B1	0	0.0124893	0	0.00911689	Vero	0.001	VSVG
10	Ver26_B1	0	0.00991099	0	0.011874	Vero	0.001	VSVG
11	Ver26_B1	0.000258981	0.00761838	0	0.015191	Vero	0.001	VSVG
12	Ver26_B1	0.00809402	0.0059528	0	0.0197615	Vero	0.001	VSVG
13	Ver26_B1	0.0162036	0.00535958	0.00569883	0.0267084	Vero	0.001	VSVG
14	Ver26_B1	0.0249593	0.00551697	0.0141461	0.0357726	Vero	0.001	VSVG
15	Ver26_B1	0.0346688	0.00564069	0.0236131	0.0457245	Vero	0.001	VSVG
16	Ver26_B1	0.0452491	0.00570586	0.0340656	0.0564326	Vero	0.001	VSVG
17	Ver26_B1	0.0564724	0.00602748	0.0446585	0.0682862	Vero	0.001	VSVG
18	Ver26_B1	0.0681107	0.00661545	0.0551445	0.081077	Vero	0.001	VSVG
19	Ver26_B1	0.0799435	0.00714551	0.0659383	0.0939487	Vero	0.001	VSVG
20	Ver26_B1	0.0917966	0.00742375	0.0772461	0.106347	Vero	0.001	VSVG
21	Ver26_B1	0.103514	0.00745785	0.0888966	0.118131	Vero	0.001	VSVG
22	Ver26_B1	0.11494	0.00732889	0.100575	0.129304	Vero	0.001	VSVG
23	Ver26_B1	0.125918	0.00714482	0.111914	0.139921	Vero	0.001	VSVG
24	Ver26_B1	0.136292	0.00700894	0.122554	0.150029	Vero	0.001	VSVG
25	Ver26_B1	0.145906	0.00698754	0.132211	0.159602	Vero	0.001	VSVG
26	Ver26_B1	0.154605	0.00708437	0.14072	0.168491	Vero	0.001	VSVG
27	Ver26_B1	0.162232	0.00723923	0.148044	0.176421	Vero	0.001	VSVG
28	Ver26_B1	0.168632	0.00735219	0.154222	0.183042	Vero	0.001	VSVG
29	Ver26_B1	0.173691	0.00733186	0.15932	0.188061	Vero	0.001	VSVG
30	Ver26_B1	0.177476	0.007175	0.163413	0.191539	Vero	0.001	VSVG
31	Ver26_B1	0.180102	0.0069308	0.166518	0.193687	Vero	0.001	VSVG
32	Ver26_B1	0.181684	0.00667109	0.168609	0.19476	Vero	0.001	VSVG
33	Ver26_B1	0.182337	0.00647553	0.169645	0.195029	Vero	0.001	VSVG
34	Ver26_B1	0.182175	0.0064118	0.169608	0.194742	Vero	0.001	VSVG
35	Ver26_B1	0.181313	0.00651248	0.168548	0.194077	Vero	0.001	VSVG
36	Ver26_B1	0.179865	0.00676141	0.166612	0.193117	Vero	0.001	VSVG
37	Ver26_B1	0.177946	0.00709998	0.16403	0.191862	Vero	0.001	VSVG
38	Ver26_B1	0.175671	0.00744694	0.161075	0.190267	Vero	0.001	VSVG
39	Ver26_B1	0.17315	0.00771914	0.158021	0.18828	Vero	0.001	VSVG
40	Ver26_B1	0.170438	0.00787012	0.155013	0.185864	Vero	0.001	VSVG
41	Ver26_B1	0.167551	0.00789172	0.152083	0.183019	Vero	0.001	VSVG
42	Ver26_B1	0.164503	0.00779164	0.149232	0.179775	Vero	0.001	VSVG
43	Ver26_B1	0.161309	0.00758869	0.146436	0.176183	Vero	0.001	VSVG
44	Ver26_B1	0.157984	0.00731117	0.143654	0.172314	Vero	0.001	VSVG
45	Ver26_B1	0.154543	0.00699687	0.140829	0.168256	Vero	0.001	VSVG
46	Ver26_B1	0.150999	0.0066934	0.13788	0.164118	Vero	0.001	VSVG
47	Ver26_B1	0.147368	0.00645707	0.134712	0.160024	Vero	0.001	VSVG
48	Ver26_B1	0.143665	0.00634751	0.131224	0.156106	Vero	0.001	VSVG
49	Ver26_B1	0.139904	0.00641613	0.127329	0.15248	Vero	0.001	VSVG
50	Ver26_B1	0.136101	0.00669167	0.122985	0.149216	Vero	0.001	VSVG
51	Ver26_B1	0.132269	0.00717235	0.118211	0.146327	Vero	0.001	VSVG
52	Ver26_B1	0.128424	0.00783056	0.113076	0.143771	Vero	0.001	VSVG
0	Ver28_A1	0	0.000312732	0	0	Vero	0.001	VSVG
1	Ver28_A1	0	0.000286426	0	0	Vero	0.001	VSVG
2	Ver28_A1	0	0.000260152	0	0	Vero	0.001	VSVG
3	Ver28_A1	0	0.000233922	0	0	Vero	0.001	VSVG
4	Ver28_A1	0	0.000207753	0	0	Vero	0.001	VSVG
5	Ver28_A1	0	0.00018167	0	0	Vero	0.001	VSVG
6	Ver28_A1	0	0.000155717	0	0	Vero	0.001	VSVG
7	Ver28_A1	0	0.000129971	0	0	Vero	0.001	VSVG
8	Ver28_A1	0	0.000104586	0	0	Vero	0.001	VSVG
9	Ver28_A1	0	7.99e-05	0	0	Vero	0.001	VSVG
10	Ver28_A1	0.000112925	5.69e-05	1.48e-06	0.000224374	Vero	0.001	VSVG
11	Ver28_A1	0.00449508	3.85e-05	0.00441962	0.00457054	Vero	0.001	VSVG
12	Ver28_A1	0.00902684	3.3e-05	0.00896215	0.00909153	Vero	0.001	VSVG
13	Ver28_A1	0.0142404	3.89e-05	0.0141641	0.0143167	Vero	0.001	VSVG
14	Ver28_A1	0.0207285	4.14e-05	0.0206473	0.0208097	Vero	0.001	VSVG
15	Ver28_A1	0.0290769	3.61e-05	0.0290061	0.0291476	Vero	0.001	VSVG
16	Ver28_A1	0.0398145	3.66e-05	0.0397428	0.0398863	Vero	0.001	VSVG
17	Ver28_A1	0.0534441	4.13e-05	0.0533632	0.053525	Vero	0.001	VSVG
18	Ver28_A1	0.0702809	3.44e-05	0.0702135	0.0703483	Vero	0.001	VSVG
19	Ver28_A1	0.088817	3.36e-05	0.0887511	0.088883	Vero	0.001	VSVG
20	Ver28_A1	0.106588	5.07e-05	0.106489	0.106687	Vero	0.001	VSVG
21	Ver28_A1	0.122439	6.55e-05	0.12231	0.122567	Vero	0.001	VSVG
22	Ver28_A1	0.136372	7.36e-05	0.136228	0.136517	Vero	0.001	VSVG
23	Ver28_A1	0.148432	7.56e-05	0.148284	0.14858	Vero	0.001	VSVG
24	Ver28_A1	0.15866	7.25e-05	0.158518	0.158802	Vero	0.001	VSVG
25	Ver28_A1	0.1671	6.6e-05	0.166971	0.16723	Vero	0.001	VSVG
26	Ver28_A1	0.173795	5.78e-05	0.173681	0.173908	Vero	0.001	VSVG
27	Ver28_A1	0.178787	4.98e-05	0.178689	0.178884	Vero	0.001	VSVG
28	Ver28_A1	0.182119	4.39e-05	0.182033	0.182205	Vero	0.001	VSVG
29	Ver28_A1	0.183834	4.12e-05	0.183753	0.183915	Vero	0.001	VSVG
30	Ver28_A1	0.183975	4.07e-05	0.183896	0.184055	Vero	0.001	VSVG
31	Ver28_A1	0.18263	4.05e-05	0.182551	0.18271	Vero	0.001	VSVG
32	Ver28_A1	0.180014	3.95e-05	0.179936	0.180091	Vero	0.001	VSVG
33	Ver28_A1	0.176362	3.79e-05	0.176288	0.176437	Vero	0.001	VSVG
34	Ver28_A1	0.171913	3.6e-05	0.171843	0.171984	Vero	0.001	VSVG
35	Ver28_A1	0.166903	3.48e-05	0.166835	0.166971	Vero	0.001	VSVG
36	Ver28_A1	0.161569	3.48e-05	0.161501	0.161637	Vero	0.001	VSVG
37	Ver28_A1	0.156148	3.63e-05	0.156077	0.156219	Vero	0.001	VSVG
38	Ver28_A1	0.150877	3.88e-05	0.1508	0.150953	Vero	0.001	VSVG
39	Ver28_A1	0.14599	4.16e-05	0.145909	0.146072	Vero	0.001	VSVG
40	Ver28_A1	0.141622	4.39e-05	0.141536	0.141708	Vero	0.001	VSVG
41	Ver28_A1	0.137747	4.53e-05	0.137658	0.137836	Vero	0.001	VSVG
42	Ver28_A1	0.134327	4.59e-05	0.134237	0.134417	Vero	0.001	VSVG
43	Ver28_A1	0.131322	4.56e-05	0.131233	0.131411	Vero	0.001	VSVG
44	Ver28_A1	0.128695	4.45e-05	0.128608	0.128782	Vero	0.001	VSVG
45	Ver28_A1	0.126406	4.28e-05	0.126322	0.12649	Vero	0.001	VSVG
46	Ver28_A1	0.124418	4.07e-05	0.124338	0.124497	Vero	0.001	VSVG
47	Ver28_A1	0.12269	3.85e-05	0.122615	0.122766	Vero	0.001	VSVG
48	Ver28_A1	0.121186	3.65e-05	0.121114	0.121257	Vero	0.001	VSVG
49	Ver28_A1	0.119865	3.51e-05	0.119797	0.119934	Vero	0.001	VSVG
50	Ver28_A1	0.118691	3.48e-05	0.118622	0.118759	Vero	0.001	VSVG
51	Ver28_A1	0.117623	3.58e-05	0.117553	0.117693	Vero	0.001	VSVG
52	Ver28_A1	0.116623	3.81e-05	0.116548	0.116698	Vero	0.001	VSVG
53	Ver28_A1	0.115653	4.16e-05	0.115571	0.115734	Vero	0.001	VSVG
0	Ver28_B1	0	0.0579388	0	0	Vero	0.001	VSVG
1	Ver28_B1	0	0.0535588	0	0	Vero	0.001	VSVG
2	Ver28_B1	0	0.0491898	0	0	Vero	0.001	VSVG
3	Ver28_B1	0	0.0448351	0	0	Vero	0.001	VSVG
4	Ver28_B1	0	0.0404993	0	0	Vero	0.001	VSVG
[truncated: 20,160 more rows]

## Sheet: D-Susceptibles-Fit
time_elapsed	proportion	se_prop	lwr_prop	upr_prop	cell_type	MOI	virus
[truncated: 2,430 more rows]
